# Supplementary material for: Bacterial Adaptation through Loss of Function
Source: PLoS Genet. 2013 Jul 11;9(7):e1003617. doi: 10.1371/journal.pgen.1003617 (PMC3708842; doi:10.1371/journal.pgen.1003617)
Supplement: Dataset S1 — Transposon-footprinting data from competitive enrichments. (XLS) [file pgen.1003617.s001.xls]

## Sheet: Dataset S1
Dataset S1: Transposon-footprinting data from competitive enrichments
Shown are the raw log2 ratios (transposon signal)/(genomic data) and normalized values for the genes in the indicated media.
Biological replicates are indicated as _R1, _R2, etc…
Essential is '1' if the gene is on the PEC (http://www.shigen.nig.ac.jp/ecoli/pec/index.jsp) list of essential genes and is zero otherwise (see Methods).
The cluster numbers shown refer to Figure 4b,c. Any gene in clusters 1-9 was both non-essential and changed significantly (see Methods).
Ala_sig, asp_sig, gln_sig, and asn_sig are '1' if transposon insertions in or near the genes were significantly beneficial, '-1' if they were significantly deleterious, 'NA' if there was insufficient data or the gene is essential, and '0' otherwise.
bnum	Annotation	Essential	Cluster Number	Ala_raw_log_ratio_R1	Ala_raw_log_ratio_R2	Ala_raw_log_ratio_R3	Asp_raw_log_ratio_R1	Asp_raw_log_ratio_R2	Asp_raw_log_ratio_R3	Gln_raw_log_ratio_R1	Gln_raw_log_ratio_R2	Gln_raw_log_ratio_R3	Asn_raw_log_ratio_R1	Asn_raw_log_ratio_R2	Ala_norm_R1	Ala_norm_R2	Ala_norm_R3	Asp_norm_R1	Asp_norm_R2	Asp_norm_R3	Gln_norm_R1	Gln_norm_R2	Gln_norm_R3	Asn_norm_R1	Asn_norm_R2	ala_sig	asp_sig	gln_sig	asn_sig
b0001	thrL thr operon leader peptide	0	0	-0.595458	-0.560087	-0.284095	-0.241468	-0.406654	-0.338486	-0.438416	-0.367565	-0.331659	-0.557985	-0.500088	0.299556	0.157068	0.375192	1.00758	0.734397	1.0504	0.11475	0.088111	0.06313	-0.0689224	-0.138517	0	0	0	0
b0002	thrA aspartate kinase / homoserine dehydrogenase	0	1	-3.58066	-2.96194	-2.87459	-2.42159	-2.93685	-2.53848	-1.57986	-2.42331	-2.20017	-2.22466	-2.11236	-2.91627	-2.41499	-2.32293	-1.37525	-1.99254	-1.24083	-1.18447	-2.13963	-1.98006	-1.88368	-1.8903	-1	0	-1	-1
b0003	thrB homoserine kinase	0	1	-3.66605	-1.46401	-3.02908	-2.74133	-2.66039	-2.63991	-3.25619	-2.64014	-1.355	-1.82612	-1.88446	-3.27576	-1.1777	-2.74174	-1.91211	-1.99207	-1.62441	-2.99416	-2.52734	-1.29268	-1.64788	-1.87708	-1	0	-1	-1
b0004	thrC threonine synthase	0	1	-3.4433	-1.57322	-2.15983	-2.62754	-1.75219	-2.32998	-3.31813	-1.23839	-1.98646	-1.83372	-2.80151	-3.05871	-1.29343	-1.89172	-1.80686	-1.08941	-1.33208	-3.07181	-1.14244	-1.93545	-1.67349	-2.81198	-1	0	-1	-1
b0005	yaaX predicted protein	0	0	-2.13293	0.494765	-0.195626	0.107572	2.23054	-1.63067	-0.304816	-1.48134	-1.77901	-0.351714	-1.01838	-1.20531	1.22763	0.523239	1.38338	3.41855	-0.222527	0.328915	-0.962882	-1.32943	0.208596	-0.610829	0	0	0	0
b0006	yaaA conserved protein	0	0	1.46462	0.180432	0.546262	-1.59377	0.26456	-1.77302	0.526143	0.322198	-0.363247	0.666868	0.426281	1.58315	0.310407	0.611912	-0.951968	0.785171	-0.939655	0.542967	0.145098	-0.533543	0.491339	0.197079	0	0	0	0
b0007	yaaJ YaaJ alanine AGSS transporter	0	0	-1.58217	0.32395	0.966877	0.565887	-0.292685	0.431044	-0.160988	-0.516329	-0.522117	-0.0372318	-0.550048	-1.78718	0.236003	0.898359	1.06594	-0.0300892	1.15443	-0.423397	-0.862103	-0.869835	-0.434416	-0.935412	0	0	0	0
b0008	talB transaldolase B	0	4	-1.38039	-3.10657	-1.48776	-2.9815	-2.56465	-2.01287	-0.128986	-1.39409	0.194491	0.19564	1.08684	-1.20574	-2.94857	-1.40628	-2.31732	-2.01486	-1.17817	-0.0813452	-1.54217	0.0542994	0.0638477	0.877254	-1	0	0	0
b0009	mog predicted molybdochelatase	0	0	0.0316353	-0.445289	-2.83097	-2.63941	0.879048	1.21262	-0.389907	-0.984843	-0.6992	-0.732516	0.416849	1.40916	0.706057	-1.72977	-0.950611	2.42659	2.9324	0.664681	-0.146612	0.0392399	0.201578	1.15	0	0	0	0
b0010	yaaH conserved inner membrane protein associated with acetate transport	0	0	-2.50437	-1.63287	-0.650806	-3.31624	0.430174	-2.15499	-2.02415	-0.812598	-1.1255	-0.582711	-0.613913	-2.05218	-1.2821	-0.258472	-2.41908	1.16165	-1.04069	-1.70042	-0.626868	-1.00941	-0.334494	-0.52742	0	0	0	0
b0011	yaaW conserved protein	0	0	0.391366	-0.799176	-0.81638	-1.5153	-1.32211	-1.25177	-0.5514	0.593801	-0.707781	-0.788822	-0.273601	0.84729	-0.44432	-0.41804	-0.614094	-0.586596	-0.131753	-0.225191	0.782595	-0.589445	-0.538163	-0.183587	0	0	0	0
b0012	htgA predicted DNA-binding transcriptional regulator	0	0	0.778083	-1.11989	-0.996597	-2.78641	-2.07027	-1.97915	-0.402441	1.18658	-0.493596	-0.621918	-0.227967	1.08733	-0.895701	-0.854937	-2.04476	-1.45695	-1.10378	-0.272717	1.14517	-0.540548	-0.614086	-0.364724	0	0	0	0
b0013	yaaI predicted protein	0	0	1.22818	0.607609	0.234387	-2.68688	-0.944071	1.00018	1.93012	0.784673	-0.784346	0.27961	-0.0207379	0.995074	0.495386	0.148573	-2.20681	-0.709386	1.69687	1.63714	0.418727	-1.15138	-0.139893	-0.424991	0	0	0	0
b0014	dnaK chaperone Hsp70; DNA biosynthesis; autoregulated heat shock proteins	0	8	0.386799	0.320453	0.443034	-2.5969	-2.4122	-1.1006	-1.63643	-1.09538	-1.62371	-2.07925	-1.6273	3.5531	2.94414	3.21554	0.0464553	-0.0476235	1.37495	1.22006	1.31577	0.619624	0.649933	0.782499	1	0	0	0
b0015	dnaJ chaperone with DnaK; heat shock protein	0	8	2.33442	1.75853	2.52039	-2.71478	-3.14599	-3.00081	1.15733	0.0146886	0.625247	-2.93604	-1.70559	4.65892	3.68889	4.56447	-0.525254	-1.2377	-0.939341	3.09251	1.67505	2.11425	-1.06258	-0.144799	1	0	1	0
b0016	insL-1 IS186/IS421 transposase	0	0	-0.333599	-1.44544	-0.874184	-1.04409	-2.80248	-3.06017	-0.521035	-0.118061	-0.28575	0.264538	-0.188514	0.365555	-0.872975	-0.315758	0.0180263	-1.82289	-1.743	-0.118276	0.177454	-0.0498831	0.616617	0.0502674	0	0	0	0
b0017	b0017	0	0	-1.29314	-1.40974	-1.33932	-2.0792	-1.6234	-2.002	-0.490789	-0.903794	-0.214648	-0.381062	-0.747242	-0.0229446	-0.406006	-0.342296	-0.519733	-0.182491	-0.422926	0.351355	-0.190211	0.406051	0.429094	-0.109995	0	0	0	0
b0018	mokC regulatory peptide whose translation enables hokC (gef) expression	0	0	-0.275662	-0.745519	0.995779	-1.13434	-0.0790901	-0.791253	0.769111	0.771947	1.16306	0.556302	1.39179	-1.04485	-1.49448	0.256857	-1.42654	-0.531995	-0.908627	-0.121682	-0.158797	0.296062	-0.471386	0.464229	0	0	0	0
b0019	nhaA NhaA sodium/proton transporter	0	1	-3.08659	-1.88168	-1.59738	-2.49295	-2.41743	-0.593581	-3.00178	-2.33656	-2.66838	-0.953548	-0.980133	-2.45144	-1.35684	-1.05134	-1.45973	-1.50322	0.686901	-2.6118	-2.06222	-2.46102	-0.621541	-0.772212	-1	0	-1	0
b0020	nhaR NhaR transcriptional activator	0	0	0.795883	-0.439252	-1.33097	-1.74757	-2.06372	-1.75092	-0.17421	-0.610326	-0.341915	0.12101	-0.166598	0.57068	-0.54452	-1.4117	-1.26161	-1.82105	-1.04646	-0.458579	-0.970443	-0.70339	-0.292039	-0.56541	0	0	0	0
b0021	insB-1 IS1 protein InsB	0	0	0.555442	-0.050416	0.197691	-0.433175	-0.312829	0.685123	0.116139	0.260118	-0.118558	0.379801	0.277472	1.55983	0.732542	0.98814	0.874904	0.934999	2.11513	0.828496	0.835829	0.38351	1.02096	0.744022	0	0	0	0
b0022	insA-1 IS1 protein InsA	0	0	0.553232	0.15593	-0.354024	-1.65035	0.000329797	-0.481732	0.370088	0.112898	-0.423304	-0.416695	0.377511	1.0695	0.572352	0.120316	-0.691341	0.796285	0.711667	0.731549	0.345335	-0.269217	-0.128033	0.518275	0	0	0	0
b0023	rpsT 30S ribosomal subunit protein S20	0	0	-1.52412	-1.77439	-1.60487	-1.25166	-1.60202	-1.60099	-1.29959	-1.251	-1.35882	-1.17336	-1.5876	0.694076	0.0791815	0.335491	0.88671	0.257476	0.407082	0.542549	0.324717	0.0421307	0.597099	-0.112351	0	0	0	0
b0025	ribF bifunctional riboflavin kinase / FMN adenylyltransferase	1	0	-3.89313	-3.39134	-1.75838	-2.87518	-2.9427	-3.09262	-3.66405	-2.72928	-2.53748	-1.78128	-2.91441	-0.427224	-0.462512	1.26356	-0.0686128	-0.40415	-0.465016	-0.432551	-0.0281518	0.00126588	1.19518	-0.178888	NA	NA	NA	NA
b0026	ileS isoleucyl-tRNA synthetase	1	0	-3.76438	-3.22237	-3.39328	-2.6444	-2.87053	-2.75095	-3.62263	-3.24664	-2.84328	-2.71228	-3.04475	-0.0288032	0.0276615	-0.148093	0.307612	-0.16254	0.0226711	-0.0214663	-0.268451	-0.016459	0.441637	-0.000448046	NA	NA	NA	NA
b0027	lspA prolipoprotein signal peptidase II	1	0	-3.1709	-2.61565	-2.72001	1.33127	-2.51286	-2.32513	-3.40408	-2.62902	-2.70489	-3.38416	-2.91565	-0.213843	-0.182259	-0.120423	3.86011	-0.264134	0.0492437	-0.795224	-0.412861	-0.657684	-0.850009	-0.726926	NA	NA	NA	NA
b0028	fkpB peptidylprolyl isomerase	0	1	-3.64599	-2.65791	-2.74739	-2.43507	-2.63485	-2.38289	-3.51792	-2.73195	-1.87097	-1.69706	-2.83832	-2.36836	-1.64804	-1.74777	-0.868846	-1.19127	-0.798765	-2.66696	-2.0135	-1.24758	-0.881386	-2.19792	-1	0	-1	0
b0029	ispH 1-hydroxy-2-methyl-2-(E)-butenyl 4-diphosphate reductase	1	0	-2.93874	-2.34668	-1.02272	-2.51977	-2.09466	-2.30433	-2.75671	-1.73459	-2.05416	-1.92417	-1.81238	-1.19907	-0.869931	0.396699	-0.742358	-0.411986	-0.485114	-1.39875	-0.614879	-1.05796	-0.5858	-0.740279	NA	NA	NA	NA
b0030	rihC ribonucleoside hydrolase 3	0	3	0.146844	0.198784	-0.416153	-3.24453	-2.75573	-2.72464	-0.0913072	-0.167533	0.0233134	0.4349	-1.11552	0.0426082	0.191297	-0.430646	-2.68349	-2.40076	-1.92011	-0.247164	-0.446798	-0.260175	0.112121	-1.43848	0	-1	0	0
b0031	dapB dihydrodipicolinate reductase	1	0	-3.44093	-2.38464	-3.06443	-2.86878	-2.95138	-2.68855	-3.51819	-1.62243	-2.60154	-3.36893	-2.97632	-0.442051	0.0855306	-0.430423	-0.317028	-0.679788	-0.294248	-0.860581	0.632297	-0.515668	-0.79456	-0.743719	NA	NA	NA	NA
b0032	carA carbamoyl phosphate synthetase	0	1	-3.88375	-3.18076	-3.62973	-3.35133	-2.86405	-2.98678	-3.38235	-2.40061	-2.09272	-3.95315	-2.55284	-2.70472	-2.24974	-2.67862	-1.87806	-1.46943	-1.46752	-2.61184	-1.7393	-1.50611	-3.20452	-1.96003	-1	0	-1	-1
b0033	carB carbamoyl phosphate synthetase	0	1	-2.55779	-1.81622	-2.69724	-2.15754	-2.31137	-2.68384	-1.91421	-2.07184	-2.22645	-2.48535	-1.83814	-1.73129	-1.15422	-2.10035	-0.987611	-1.22705	-1.31948	-1.43945	-1.69146	-1.90642	-2.06427	-1.5328	-1	0	-1	-1
b0034	caiF CaiF transcriptional activator	0	0	2.35817	2.01097	1.79308	4.45608	4.1005	3.63624	1.92559	1.92392	2.08528	2.37055	2.12915	-0.0255582	-0.371686	-0.425313	2.39923	1.75147	1.51937	-0.38062	-0.395384	-0.0981076	-0.0342916	-0.106201	0	0	0	0
b0035	caiE caiE protein	0	0	1.2414	0.451693	-0.0940818	1.28036	-1.22785	-1.54795	0.0824348	0.540084	0.950753	0.672073	0.877443	0.892552	0.215485	-0.290527	1.62915	-1.13551	-1.0161	-0.343883	0.0638687	0.482815	0.130607	0.372158	0	0	0	0
b0036	caiD crotonobetainyl-CoA hydratase / carnitine racemase	0	0	0.583055	0.288992	0.621698	-1.82643	0.667665	2.38784	0.0131975	0.811379	0.381815	0.212562	0.610193	-0.0780734	-0.336574	0.0131033	-1.9676	0.339886	2.40435	-0.772001	-0.0118998	-0.389175	-0.703376	-0.215696	0	0	0	0
b0037	caiC crotonobetaine-CoA ligase / carnitine-CoA ligase	0	0	-0.136836	-0.314166	-0.274381	0.181209	0.179697	0.0989501	0.338174	-0.0419094	-0.131018	0.376572	-0.0333087	0.244576	-0.0380123	-0.0184408	0.996866	0.839515	1.08575	0.574295	0.0432265	-0.0871482	0.525164	-0.0551775	0	0	0	0
b0038	caiB CaiB monomer	0	5	-0.277741	0.565532	0.539051	0.526216	-0.120836	-2.35269	0.608979	0.0622667	-0.349091	0.48632	0.979234	1.03637	1.61325	1.56207	2.12876	1.34497	-0.73688	1.50945	0.810441	0.298392	1.33408	1.64304	1	0	0	1
b0039	caiA crotonobetaine reductase	0	0	0.672118	-0.601859	0.101792	1.01567	-1.85456	-2.23521	0.295054	-0.418847	1.32966	0.542296	0.92845	0.859327	-0.438566	0.185375	1.68428	-1.2995	-1.402	0.347784	-0.560762	1.19601	0.420403	0.722174	0	0	0	0
b0040	caiT CaiT carnitine BCCT transporter	0	0	1.17872	0.344877	-0.818903	0.51531	1.60313	0.194293	0.358356	0.33112	0.0904812	1.1044	0.718486	1.55358	0.614012	-0.587752	1.32098	2.25732	1.15844	0.573186	0.393738	0.119527	1.22859	0.673158	0	0	0	0
b0041	fixA probable flavoprotein subunit required for anaerobic carnitine metabolism	0	0	-0.865385	0.393395	1.33135	-2.65727	0.354426	-1.288	0.328471	1.46329	1.2184	0.947581	1.06026	-1.04927	0.323004	1.27472	-2.1436	0.637254	-0.545992	0.088911	1.13189	0.884564	0.566304	0.688424	0	0	0	0
b0042	fixB probable flavoprotein subunit required for anaerobic carnitine metabolism	0	0	-0.273367	0.495349	-0.514798	-2.66416	0.884669	-1.84917	-1.32742	-0.104771	0.299479	-0.165321	0.891031	1.23554	1.8201	0.710679	-1.01418	2.56313	-0.0731553	-0.153495	0.857078	1.18579	0.968457	1.78632	0	0	0	0
b0043	fixC flavoprotein (electron transport), possibly involved in anaerobic carnitine metabolism	0	0	-1.10552	-0.451271	-1.42681	-1.61023	-0.605854	-2.51149	-1.20454	-0.452505	-0.420474	-0.136628	-0.222022	0.604849	1.00345	-0.0391785	0.141662	1.07376	-0.69991	0.124977	0.638004	0.555766	1.17667	0.826374	0	0	0	0
b0044	fixX putative ferredoxin possibly involved in anaerobic carnitine metabolism	0	0	-1.80664	-2.27844	-1.17054	1.85689	-2.12962	-0.0933211	-2.31932	-0.615908	-1.83111	-0.0155519	-0.170194	0.111784	-0.661893	0.453723	3.80065	-0.41736	1.77899	-0.775446	0.695309	-0.697763	1.47638	1.05132	0	0	0	0
b0045	yaaU YaaU	0	7	0.466984	-0.166065	-0.150817	2.20944	1.04976	2.77769	-0.653669	-0.0640699	-0.0236218	0.0945966	1.04332	1.1959	0.427856	0.418052	3.2881	2.05804	4.11172	-0.239825	0.245419	0.228271	0.459434	1.29805	0	1	0	0
b0047	kefC KefC potassium CPA2 transporter	0	0	-0.612967	0.115819	-0.902528	-0.538442	-3.53867	-2.63676	-0.0725435	-0.404277	-0.0634242	-0.523918	-0.0383017	0.292378	0.835815	-0.221859	0.718925	-2.38092	-1.24147	0.510769	0.0751567	0.351983	-0.00888255	0.33915	0	0	0	0
b0048	folA dihydrofolate reductase	1	0	-3.32261	0.0265362	-3.17037	-2.93653	-2.78754	-2.67655	-1.97719	-1.40369	-1.55402	-1.12669	-2.02277	-0.556365	2.29864	-0.728321	-0.512439	-0.64669	-0.394451	0.410964	0.638274	0.318378	1.21128	-0.0368265	NA	NA	NA	NA
b0049	apaH diadenosine tetraphosphatase	0	3	-2.34892	-0.868388	-1.34197	-2.63816	-2.8283	-2.81354	-1.36805	-1.20329	-0.909629	-3.1407	-1.89777	-0.969008	0.28849	-0.235316	-0.945439	-1.27397	-1.08794	-0.306506	-0.360109	-0.16563	-2.2017	-1.16053	0	0	0	-1
b0050	apaG hypothetical protein	0	3	0.308166	0.259236	-0.658828	-2.38037	-1.82932	-1.76788	0.360284	1.36771	0.157594	-2.91482	-0.837336	-0.0447054	0.0178606	-0.860276	-2.0376	-1.74302	-1.24396	-0.0712043	0.886894	-0.314459	-3.46128	-1.34685	0	0	0	-1
b0051	ksgA S-adenosylmethionine-6-N',N'-adenosyl (rRNA) dimethyltransferase	0	0	0.197637	-2.11589	-0.954338	-2.45218	-2.52495	1.3089	-0.220635	-0.236182	-0.246317	-2.42677	-0.942563	1.46505	-1.11441	0.0417774	-0.895253	-1.08498	2.88611	0.618235	0.475603	0.373444	-1.61865	-0.306446	0	0	0	0
b0052	pdxA 4-hydroxy-L-threonine phosphate dehydrogenase, NAD-dependent	0	0	-1.53294	-3.11532	-3.34328	-2.94427	-2.95319	-2.6144	-2.07667	-2.31816	-1.71365	-3.72719	-1.60658	0.209584	-1.63642	-1.92063	-1.1641	-1.27037	-0.79449	-0.715835	-1.19541	-0.715504	-2.38644	-0.532184	0	0	0	0
b0053	surA peptidyl-prolyl cis-trans isomerase (PPIase)	0	1	-3.37835	-2.95748	-2.9994	-2.7954	-2.54448	-2.4633	-2.86599	-2.05291	-1.51952	-2.64404	-2.61865	-2.01273	-1.83001	-1.9212	-1.12457	-1.02488	-0.768414	-1.84089	-1.23576	-0.804258	-1.73079	-1.90301	-1	0	-1	-1
b0054	imp exported protein required for envelope biosynthesis and integrity	1	0	-3.19583	-3.01453	-3.2695	-2.65382	-1.84442	-2.30787	-2.1671	-2.18774	-2.61759	-2.51662	-1.89695	-0.0305918	-0.391857	-0.497879	-0.0110401	0.519557	0.167159	0.68811	0.222401	-0.375269	0.211613	0.51172	NA	NA	NA	NA
b0055	djlA chaperone with DnaK	0	0	0.646839	1.23684	-0.960021	0.722825	-0.745747	-0.616814	0.153615	0.694106	1.08721	1.13716	0.833708	0.00163734	0.631097	-1.54569	0.608686	-1.05407	-0.577503	-0.614568	-0.11132	0.331399	0.240217	0.0244955	0	0	0	0
b0056	yabP predicted protein	0	0	3.40946	3.62368	3.4204	0.764995	2.54029	3.23436	3.53501	3.30906	2.92885	3.5496	3.2667	-0.0620999	0.0790638	-0.143514	-2.30489	-1.38029	-0.471913	0.150347	-0.101524	-0.206659	0.104054	0.0508429	0	0	0	0
b0057	yabQ predicted protein	0	0	0.0985348	1.81144	2.8612	2.57616	4.19535	3.38477	1.25916	2.51082	1.43524	1.15344	2.72208	-2.68092	-0.979549	0.209369	0.112888	1.31672	0.713535	-1.42193	-0.179335	-1.08212	-1.60969	0.152731	0	0	0	0
b0058	rluA 23S rRNA and tRNA pseudouridine synthase	0	0	0.612471	-0.424762	0.0328162	1.93512	1.42733	0.143918	0.612315	0.898813	0.860646	0.307957	0.599873	0.537602	-0.40974	0.0350466	2.51466	1.80764	0.969359	0.485592	0.639478	0.596019	0.00822975	0.295177	0	0	0	0
b0059	hepA RNA Polymerase (RNAP)-binding ATPase and RNAP recycling factor	0	0	0.406525	0.116764	0.256108	0.657363	0.719935	0.844126	-0.470171	0.399998	0.624138	0.690542	1.33454	0.707213	0.336405	0.390204	1.38987	1.33	1.71101	-0.34871	0.345828	0.567828	0.683859	1.18889	0	0	0	0
b0060	polB DNA polymerase II	0	0	-0.12696	-0.77551	0.642975	-0.296384	-0.886702	-0.60063	-0.0559635	0.361213	-0.246273	-1.10762	0.326951	0.244857	-0.5093	0.86415	0.50515	-0.234929	0.354362	0.150111	0.41453	-0.223414	-0.993556	0.272086	0	0	0	0
b0061	araD L-ribulose-phosphate 4-epimerase monomer	0	6	-1.64384	0.495769	0.297215	-2.41177	-1.57119	-2.16007	-1.42596	-1.95121	-0.271819	0.653958	-0.0518995	0.32713	2.15557	1.97893	-0.429526	0.167058	-0.265372	0.172106	-0.590755	0.909618	2.19409	1.21529	0	0	0	1
b0062	araA L-arabinose isomerase monomer	0	0	-1.87953	-0.00577855	-0.76216	-0.419399	-1.74699	-1.56812	-0.0262496	-0.013835	-0.40429	-0.144703	0.18427	-1.27855	0.491714	-0.227363	0.595725	-0.867681	-0.310015	0.354772	0.24744	-0.212989	0.174443	0.373733	0	0	0	0
b0063	araB L-ribulokinase monomer	0	0	-0.794359	-0.704558	0.651884	1.13796	0.500389	-3.00587	-1.02553	-0.0246633	0.0109862	-0.696945	-0.51323	0.457659	0.284668	1.64321	2.68085	1.93536	-1.43874	-0.204386	0.677352	0.625881	0.100074	0.116857	0	0	0	0
b0064	araC AraC-Arabinose transcriptional activator	0	0	0.692947	0.449054	-1.62494	-2.59377	-2.28377	-2.59123	-0.200137	-0.263561	-0.958021	-2.5908	-0.707887	2.64692	2.09483	0.0381121	-0.62403	-0.554193	-0.703908	1.38027	1.08101	0.207672	-1.0662	0.544566	0	0	0	0
b0065	yabI conserved inner membrane protein	0	9	1.08228	0.761065	0.545997	-2.6423	1.07082	-1.64443	-1.73423	-0.704227	-0.845487	-1.85926	-0.622479	1.70926	1.27955	1.09005	-1.613	1.97661	-0.368994	-1.34595	-0.432655	-0.641772	-1.52996	-0.418688	1	0	0	0
b0066	thiQ SfuC	0	0	-1.44917	-0.29172	0.22696	1.10312	-2.01945	-2.65543	-0.117888	-1.34485	-0.217272	-0.273873	-0.461913	-0.542169	0.428558	0.912089	2.36184	-0.858381	-1.25888	0.471936	-0.860516	0.202331	0.246673	-0.0812073	0	0	0	0
b0067	thiP SfuB	0	0	-1.4425	-1.2661	-0.364638	-0.0457336	-0.89184	-0.906853	-0.365241	-1.20727	-0.275752	-0.811017	-0.376148	-0.168738	-0.259454	0.633586	1.51697	0.550318	0.674624	0.481115	-0.491363	0.346198	0.00176652	0.262582	0	0	0	0
b0068	tbpA SfuA	0	0	-0.910643	-2.56239	-0.128423	-2.97598	-2.60663	-2.93935	-0.033173	-0.204142	0.778245	-1.38061	-0.274988	0.39074	-1.53033	0.884026	-1.38771	-1.1504	-1.33738	0.84647	0.531502	1.41419	-0.545606	0.378827	0	0	0	0
b0069	sgrR SgrR transcriptional dual regulator	0	0	-1.79781	0.133699	-2.29421	-3.21374	0.84744	-2.93161	0.33033	-0.931474	0.121788	-0.662013	0.572342	-1.21896	0.612112	-1.77366	-2.2139	1.7057	-1.69025	0.702598	-0.681366	0.301335	-0.353639	0.747781	0	0	0	0
b0070	setA YabM MFS transporter	0	0	-0.966594	0.81461	-0.318971	-0.534876	-0.375208	-1.98387	0.655266	0.171472	0.846219	0.846691	-0.0338473	-0.530816	1.14753	0.0466258	0.344433	0.338596	-0.894923	0.967542	0.34311	0.952025	1.08337	0.0366134	0	0	0	0
b0071	leuD isopropylmalate isomerase	0	4	-2.97586	-2.392	-2.47715	-2.37618	-2.06767	-2.36445	-0.0357112	-0.701596	-0.992554	-0.809944	-0.741559	-2.15423	-1.73363	-1.88301	-1.21057	-0.987833	-1.00214	0.435404	-0.324954	-0.676257	-0.392213	-0.439268	-1	0	0	0
b0072	leuC isopropylmalate isomerase	0	1	-3.73659	-2.99583	-3.30953	-2.93576	-2.61513	-2.91794	-3.16468	-2.94481	-2.3307	-3.4508	-1.63025	-2.36585	-1.85904	-2.22254	-1.25777	-1.08502	-1.21349	-2.12827	-2.11951	-1.60661	-2.52944	-0.90776	-1	0	-1	0
b0073	leuB 3-isopropylmalate dehydrogenase	0	2	-3.3989	-2.54034	-2.51555	-2.76156	-2.32421	-2.09236	-2.04785	-2.20361	-2.19728	-3.23146	-1.33281	-2.01197	-1.36756	-1.39366	-1.05855	-0.750716	-0.35095	-0.966648	-1.34628	-1.43733	-2.27787	-0.583487	-1	0	-1	0
b0075	leuL leu operon leader peptide	0	0	-0.536229	-0.117668	-0.396854	-0.119838	-0.382976	-0.531252	-0.618153	-0.127765	-0.228829	-0.483699	-0.000607814	0.102934	0.41025	0.150065	0.915238	0.535362	0.751656	-0.227381	0.147896	-0.0197064	-0.150412	0.2093	0	0	0	0
b0076	leuO LeuO transcriptional activator	0	6	2.13882	1.80654	2.1762	1.9832	1.7861	0.572776	2.00846	2.41143	2.05109	2.37336	2.17973	1.02573	0.688448	1.09398	1.30582	0.945813	0.0772977	0.820689	1.1717	0.89136	1.043	0.953072	0	0	1	0
b0077	ilvI acetolactate synthase / acetohydroxybutanoate synthase	0	0	-1.00724	-0.476391	-0.207266	-0.448969	-1.45463	-0.459608	0.478315	0.974098	0.612396	0.239983	0.679434	-0.795336	-0.302777	-0.119292	0.228595	-0.889277	0.371234	0.540808	0.844773	0.491867	0.138002	0.480003	0	0	0	0
b0078	ilvH acetolactate synthase / acetohydroxybutanoate synthase	0	0	-2.57204	1.39215	-1.90634	-0.487438	-1.15082	0.89418	0.434971	-0.175456	0.808636	0.293008	0.414164	-2.30379	1.59437	-1.7962	0.217037	-0.555557	1.73666	0.528721	-0.268212	0.722539	0.241297	0.240881	0	0	0	0
b0080	fruR FruR transcriptional dual regulator	0	0	-1.52622	-1.00319	-0.857314	-1.56041	-1.30368	1.75467	-0.818607	-0.885868	-0.755654	-1.6164	-0.361991	-1.06509	-0.642664	-0.450749	-0.653623	-0.562582	2.88251	-0.489011	-0.692885	-0.634228	-1.36241	-0.267154	0	0	0	0
b0081	mraZ conserved protein	0	0	-3.01074	-2.19238	-1.45042	-2.38895	-1.69293	-1.55268	-1.17284	-0.755435	-1.0285	-1.42001	-0.947144	-1.59617	-0.960576	-0.296493	-0.696042	-0.0551402	0.207953	-0.0516922	0.153574	-0.206369	-0.394595	-0.139178	0	0	0	0
b0082	mraW S-adenosyl-dependent methyltransferase	0	0	-3.40809	-2.89712	-2.99051	-2.70229	-2.61474	-2.46506	-3.34656	-2.72073	-2.73017	-2.95463	-2.82965	-0.219076	-0.251776	-0.199143	-0.0465263	-0.237345	0.0216996	-0.462584	-0.288089	-0.465106	-0.205276	-0.395592	0	0	0	0
b0083	ftsL essential cell division protein FtsL	1	0	-2.54061	-2.41052	-2.40863	-2.46346	-1.91839	-2.1286	-2.87475	-2.42793	-1.14674	-2.77409	-2.56036	0.114475	-0.228621	-0.0607525	-0.101007	0.158612	0.0986472	-0.612327	-0.48623	0.62552	-0.556971	-0.692515	NA	NA	NA	NA
b0084	ftsI essential cell division protein FtsI; penicillin-binding protein 3	1	0	-4.14843	-3.9167	-3.80953	-3.43171	-3.38738	-3.19316	-3.77811	-3.77448	-2.47588	-2.66176	-4.0335	-0.255689	-0.448734	-0.43743	-0.396139	-0.571342	-0.329067	0.061552	-0.623778	0.534312	0.566079	-0.797351	NA	NA	NA	NA
b0085	murE UDP-N-acetylmuramoylalanyl-D-glutamate 2,6-diaminopimelate ligase	1	0	-4.0511	-3.61766	-3.70308	-3.0792	-3.08643	-3.09647	-3.89954	-3.34967	-3.53677	-4.16872	-3.94473	-0.268213	-0.304945	-0.419288	-0.101908	-0.346828	-0.296092	-0.228844	-0.320611	-0.656248	-0.989743	-0.843865	NA	NA	NA	NA
b0086	murF D-alanyl-D-alanine-adding enzyme	1	0	-4.0205	-3.51191	-3.43973	-2.97586	-2.87308	-2.9185	-4.08625	-2.26977	-3.19989	-3.01635	-3.65756	-0.0840552	0.0222882	-0.0332007	0.0827116	-0.025196	-0.0283368	-0.175812	0.930984	-0.13576	0.22667	-0.365695	NA	NA	NA	NA
b0088	murD UDP-N-acetylmuramoyl-L-alanine:D-glutamate ligase	1	0	-3.93568	-3.26343	-3.46888	-3.11733	-2.77718	-2.92388	-3.99809	-3.32859	-2.9932	-2.39286	-2.77804	-0.010685	0.253139	-0.0713252	-0.0647764	0.0622604	-0.0405866	-0.106428	-0.141052	0.0566443	0.846443	0.499104	NA	NA	NA	NA
b0089	ftsW essential cell division protein FtsW	1	0	-3.83474	-3.53582	-3.52557	-2.98372	-2.7749	-2.56734	-3.72752	-3.62759	-3.4981	-4.23925	-3.95865	0.0357202	-0.100563	-0.171199	0.040092	0.0252517	0.283639	0.0769187	-0.501998	-0.51484	-1.02015	-0.750443	NA	NA	NA	NA
b0090	murG N-acetylglucosaminyl transferase	1	0	-4.10852	-3.40325	-3.47437	-2.95484	-2.94524	-2.82609	-1.11686	-2.93191	-2.65416	-4.49651	-3.66704	-1.03838	-0.869017	-0.781534	-0.36407	-0.634367	-0.397499	1.62464	-0.611018	-0.501827	-1.85499	-1.35935	NA	NA	NA	NA
b0091	murC UDP-N-acetylmuramate-alanine ligase	1	0	-0.157233	0.0353401	0.212297	0.0277188	0.324196	-0.15865	-0.0290946	0.0548766	0.0730527	-0.147114	0.0708541	-0.0969081	0.131434	0.256764	0.650059	0.805207	0.670551	-0.0540496	-0.149266	-0.126499	-0.361649	-0.182775	NA	NA	NA	NA
b0092	ddlB D-alanine-D-alanine ligase B	0	0	-2.37375	-3.454	-3.39766	-2.60031	-2.60355	-2.62674	-3.63239	-3.32519	-2.83698	-2.26901	-3.18551	1.49502	-0.0211996	-0.0446354	0.422601	0.1954	0.22324	0.169391	-0.201497	0.14425	0.9494	0.0205856	0	0	0	0
b0093	ftsQ essential cell division protein FtsQ	1	0	-3.51181	-3.34355	-3.31053	-3.17503	-2.87283	-2.84076	-3.76189	-3.23724	-3.10257	-2.94504	-3.27354	0.191573	-0.134913	-0.0917489	-0.24027	-0.185965	-0.0851186	-0.207085	-0.29321	-0.311648	0.190635	-0.267227	NA	NA	NA	NA
b0094	ftsA essential cell division protein FtsA	1	0	-3.69494	-2.87338	-3.20198	-2.84894	-2.73737	-2.57963	-3.61613	-3.3084	-3.05569	-4.09505	-2.81632	-0.0696739	0.238568	-0.0476387	0.0438112	-0.100634	0.133033	-0.17103	-0.445911	-0.350003	-1.00727	0.0992324	NA	NA	NA	NA
b0095	ftsZ essential cell division protein FtsZ	1	0	-3.99072	-3.50205	-3.53165	-3.19665	-2.92343	-2.93214	-3.39586	-3.42651	-3.29591	-3.40765	-3.64935	-0.326563	-0.3426	-0.345175	-0.282965	-0.261927	-0.198197	0.103388	-0.523653	-0.548108	-0.29541	-0.688859	NA	NA	NA	NA
b0096	lpxC UDP-3-O-acyl-N-acetylglucosamine deacetylase	1	0	-3.11937	-2.3229	-2.83954	-3.18438	-2.8918	-2.57473	-2.90481	-2.45109	-2.49094	-3.7432	-0.888742	-0.588367	-0.239482	-0.600678	-0.891837	-0.88195	-0.40803	-0.777357	-0.62016	-0.827587	-1.66053	0.852114	NA	NA	NA	NA
b0097	secM secretion monitor that regulates SecA translation (General Secretory Pathway)	1	0	-3.54561	-0.472236	-2.87088	-2.77597	-2.54782	-2.53787	-1.43435	-3.04125	-0.958434	-3.9918	-3.16691	-0.62849	1.92658	-0.304101	-0.269021	-0.320863	-0.182425	1.1282	-0.861744	1.05207	-1.49669	-1.02001	NA	NA	NA	NA
b0098	secA Sec Protein Secretion Complex	1	0	-2.89722	-2.47375	-2.43788	-2.28852	-2.06134	-2.46467	-1.94755	-2.50591	-2.22107	-1.75567	-2.16514	-0.591288	-0.556767	-0.411846	-0.107763	-0.161761	-0.41273	-0.0285411	-0.860315	-0.74751	0.0996583	-0.619346	NA	NA	NA	NA
b0099	mutT dGTP pyrophosphohydrolase	0	0	-1.63535	-1.34507	-0.0363986	2.05668	-0.984272	-1.85477	-2.3512	-0.806378	-0.410753	-0.904812	-0.576605	-1.29404	-1.10153	0.135348	2.83009	-0.354326	-0.946581	-2.19058	-0.80369	-0.424571	-0.846762	-0.680083	0	0	0	0
b0101	yacG conserved hypothetical protein with a zinc finger	0	4	-1.56638	-1.24428	-0.98425	-1.20473	-1.41854	-1.37618	2.12717	0.19301	-0.299523	-0.886102	-0.930466	-2.11564	-1.73122	-1.43272	-1.15693	-1.60887	-1.19766	1.46296	-0.50485	-0.964188	-1.66694	-1.63999	-1	0	0	-1
b0102	yacF conserved protein	0	0	-1.84356	-0.442637	0.248872	-2.48129	-2.59113	-2.39769	-1.35861	-0.996657	0.36683	0.385998	0.929386	-0.943181	0.276438	0.917495	-1.22793	-1.44251	-1.00587	-0.792704	-0.530615	0.770716	0.886233	1.29803	0	0	0	0
b0103	coaE dephospho-CoA kinase	1	0	-1.25546	-2.39166	-1.87747	-2.25977	-2.25567	-2.41608	-0.960662	-2.15779	-1.96517	-1.34736	-0.420933	0.977743	-0.527189	0.0775726	-0.113974	-0.389468	-0.400689	0.894764	-0.570081	-0.551852	0.437539	1.0664	NA	NA	NA	NA
b0104	guaC GMP reductase	0	0	-1.34015	-0.699918	-0.714988	0.212905	-2.86785	-2.91582	-0.553194	0.363497	-0.048522	0.475374	0.10316	-0.788756	-0.247734	-0.213525	1.19531	-2.03636	-1.69464	-0.185484	0.605761	0.119862	0.775511	0.263775	0	0	0	0
b0105	b0105	0	0	-0.607093	-0.969087	-0.676312	-0.026729	-0.712533	-0.806799	0.273108	0.681095	0.042002	-0.150198	-0.0535151	0.495809	-0.0944642	0.219179	1.36553	0.625231	0.660443	1.0241	1.30762	0.598753	0.554451	0.493703	0	0	0	0
b0106	hofC protein transport protein HofC	0	0	-0.466928	0.738067	0.962885	1.45597	-0.604624	-2.96341	-0.339493	-0.0611435	-0.990325	0.222487	0.519617	0.642855	1.61852	1.86461	2.85474	0.738982	-1.49219	0.415191	0.569485	-0.429725	0.931822	1.07177	0	0	0	0
b0107	hofB protein involved in plasmid replication	0	6	0.378981	0.498528	-0.477483	-2.04177	0.820431	-2.64965	1.24659	1.03716	0.520241	0.564488	0.713969	1.39275	1.28796	0.321527	-0.728605	2.0757	-1.21625	1.96768	1.61932	1.0283	1.21475	1.18753	0	0	1	1
b0108	ppdD prepilin peptidase dependent protein	0	0	-1.23978	-0.15318	-0.174286	2.67897	0.835258	-2.33057	0.452373	-0.328093	-1.35782	-0.111409	0.115801	0.365083	1.24266	1.12436	4.35322	2.52011	-0.540713	1.69188	0.686669	-0.428732	1.11468	1.08947	0	0	0	0
b0109	nadC quinolinate phosphoribosyltransferase (decarboxylating) monomer	0	0	-3.67879	-0.1848	-1.33702	-2.26431	-2.41938	-2.57248	0.0480173	-2.16036	-2.21936	-0.905846	-0.406017	-2.34021	0.902261	-0.289757	-0.62604	-0.932644	-0.916222	1.01676	-1.37781	-1.53888	-0.0271969	0.281069	0	0	0	0
b0110	ampD N-acetyl-anhydromuramyl-L-alanine-amidase	0	0	-1.57958	1.14555	-2.13287	-2.53237	-2.36282	-2.33939	-0.12138	0.829493	-0.567175	-0.14698	-0.669315	-1.23335	1.39246	-1.95661	-1.75515	-1.72934	-1.42669	0.0436484	0.837421	-0.576772	-0.0829166	-0.76822	0	0	0	0
b0111	ampE predicted inner membrane protein	0	0	1.16122	-0.564742	-0.872321	-2.35382	-1.54063	-2.88179	-0.459637	-0.242316	-1.33427	-0.106734	0.289895	0.913511	-0.69014	-0.968123	-1.88537	-1.32103	-2.2001	-0.768547	-0.619452	-1.71189	-0.53865	-0.124756	0	0	0	0
b0112	aroP AroP phenylalanine/tyrosine/tryptophan APC transporter	0	9	0.667676	0.831722	1.42439	0.582593	-0.234403	-2.88634	0.945451	-1.1257	-0.653154	-1.52509	-2.33048	1.7567	1.69321	2.30568	1.96175	1.09088	-1.42544	1.69267	-0.505957	-0.103571	-0.828127	-1.79403	1	0	0	0
b0113	pdhR PdhR transcriptional dual regulator	0	2	-2.95431	-2.94128	-2.91413	-2.95233	-1.38616	-2.29433	-3.48351	-2.16363	-1.91039	-1.33787	-2.68323	-1.54919	-1.73607	-1.77036	-1.24314	0.222388	-0.534682	-2.37255	-1.27795	-1.11787	-0.348217	-1.90428	-1	0	-1	0
b0114	aceE subunit of E1p component of pyruvate dehydrogenase complex	0	1	-4.25542	-3.99156	-3.76613	-2.73751	-2.81427	-3.0383	-3.60664	-3.29122	-2.89434	-2.9535	-3.20579	-2.32257	-2.36319	-2.1262	-0.783265	-1.09515	-1.15998	-2.04804	-1.96647	-1.748	-1.44828	-1.97171	-1	0	-1	-1
b0115	aceF AceF-lipoate	0	2	-3.74649	-2.09333	-3.31966	-2.72815	-2.50035	-2.5194	-3.63526	-3.38932	-3.16914	-3.19008	-2.26954	-1.13314	0.0552237	-1.00793	-0.389056	-0.446607	-0.312661	-1.41897	-1.48501	-1.4339	-1.01846	-0.445161	0	0	-1	0
b0117	yacH putative membrane protein	0	0	0.5728	-0.930952	0.125745	1.0944	-3.02054	-2.58931	0.286184	0.430928	0.48665	0.0174111	0.437483	0.861042	-0.717848	0.249738	1.81465	-2.41543	-1.73337	0.396251	0.359729	0.417625	-0.00884285	0.27994	0	0	0	0
b0118	acnB aconitase B	0	4	-3.90668	-3.12368	-3.5068	-3.27859	-3.22257	-1.98341	-1.55937	-1.03842	-1.07507	-1.09064	-0.956354	-1.30698	-0.985981	-1.20699	-0.947171	-1.1763	0.216648	0.641979	0.853683	0.648138	1.06613	0.853961	-1	0	0	0
b0119	yacL conserved protein	0	0	1.82385	-2.75608	0.907425	-2.67556	-2.36028	-2.5211	1.44248	0.521916	0.735381	-0.762599	0.272399	2.04971	-2.57633	0.998698	-1.9925	-1.7887	-1.69042	1.51097	0.400288	0.622602	-0.85293	0.07757	0	0	0	0
b0120	speD adenosylmethionine decarboxylase, proenzyme	0	4	-2.82552	-1.65067	-1.59863	-2.27184	-1.51074	-2.22524	1.06434	-0.102219	0.187181	0.494068	-0.173573	-2.70257	-1.51807	-1.53107	-1.62799	-0.987301	-1.39093	1.08434	-0.276818	0.0193833	0.322007	-0.400714	-1	0	0	0
b0121	speE spermidine synthase	0	4	-3.26096	-2.57087	-2.68752	-2.84001	-1.741	-2.391	-0.0673858	-1.20922	0.115885	-0.00999512	0.271821	-2.03357	-1.6019	-1.70583	-1.32021	-0.315777	-0.840029	0.727251	-0.522959	0.722196	0.768964	0.891187	-1	0	0	0
b0122	yacC predicted protein	0	0	0.401223	-2.27372	-1.7132	-1.77773	-1.97828	-1.01876	0.867373	-1.39849	0.618692	1.0532	-0.477368	1.80839	-1.0607	-0.567003	-0.0734706	-0.359988	0.741067	1.98108	-0.505601	1.42054	2.05356	0.310386	0	0	0	0
b0123	cueO multicopper oxidase with role in copper homeostasis	0	0	0.0554641	-0.942155	-2.82171	-0.856804	-0.504616	-1.35609	0.596534	0.242595	-0.365352	-0.846397	0.040735	1.55694	0.376429	-1.60141	0.793818	1.17299	0.419149	1.76598	1.20124	0.517825	0.27965	0.929689	0	0	0	0
b0124	gcd glucose dehydrogenase	0	0	-0.477975	0.510942	-0.670671	-0.410323	-2.8764	-1.74293	-0.809617	0.0194431	0.105864	-1.51804	-0.0907305	0.444049	1.23948	0.0423166	0.861133	-1.69352	-0.337162	-0.182188	0.53252	0.550523	-0.96412	0.311703	0	0	0	0
b0127	yadG YadG/YadH ABC transporter	0	0	-3.44367	-1.52497	0.321687	-1.66416	-2.45373	1.51	-0.504529	-0.0195684	0.210469	-0.193312	-0.370087	-2.29814	-0.617559	1.25066	-0.227006	-1.08239	3.00577	0.261927	0.628526	0.786229	0.537934	0.204332	0	0	0	0
b0128	yadH YadG/YadH ABC transporter	0	4	-2.43816	-2.70895	-1.7327	-0.437753	-2.30559	-2.1307	-0.563356	0.294512	0.248121	0.0349577	0.363104	-2.26913	-2.55338	-1.65222	0.224424	-1.75824	-1.29542	-0.518106	0.143684	0.105011	-0.101226	0.151989	-1	0	0	0
b0130	yadE predicted polysaccharide deacetylase lipoprotein	0	0	-1.2295	-0.280938	-0.239501	0.880162	-1.07113	-1.52861	0.451373	-0.412668	0.0985555	0.158949	0.449793	-0.900738	-0.0455434	-0.0795194	1.64235	-0.448986	-0.632811	0.600253	-0.425456	0.0727597	0.199269	0.333866	0	0	0	0
b0132	yadD predicted transposase	0	0	-0.11568	-1.22348	-0.0755021	2.89808	0.123004	0.223966	-0.00504246	-0.417003	-0.109256	0.114134	0.929179	-0.22786	-1.23709	-0.0942816	3.45437	0.471021	1.02268	-0.16899	-0.701508	-0.397759	-0.214624	0.601364	0	0	0	0
b0134	panB 3-methyl-2-oxobutanoate hydroxymethyltransferase monomer	0	0	0.184367	0.631595	0.132724	0.318435	2.20943	2.34491	0.364438	1.58941	0.817573	0.150237	0.683019	-0.483627	-0.00243397	-0.485566	0.16585	1.87333	2.35177	-0.428012	0.758546	0.0400921	-0.773747	-0.149975	0	0	0	0
b0135	yadC predicted fimbrial-like adhesin protein	0	0	2.90101	3.21222	3.00814	3.77485	3.52357	4.29237	2.97652	3.4042	3.11933	3.29	3.36061	-0.783691	-0.577439	-0.89786	0.555177	-0.765495	0.237852	-0.642747	-0.255231	-0.218614	-0.383793	-0.0745381	0	0	0	0
b0136	yadK predicted fimbrial-like adhesin protein	0	7	2.91161	2.72062	2.96651	4.76258	4.95284	4.94687	3.29837	3.04858	2.86257	3.5435	3.67488	0.0661884	-0.139873	0.237338	2.2352	1.98218	2.18121	0.55315	0.29415	0.288336	0.718618	1.04757	0	1	0	0
b0137	yadL predicted fimbrial-like adhesin protein	0	0	3.60867	2.95749	2.65066	3.81783	3.41768	3.71854	3.10186	2.75785	2.91011	3.42406	2.35594	1.02547	0.370759	0.219878	1.55167	0.806157	1.32457	0.608661	0.254564	0.559824	0.84113	-0.0449682	0	0	0	0
b0138	yadM predicted fimbrial-like adhesin protein	0	0	0.169169	0.205696	0.388931	0.313121	0.999656	0.242804	0.214927	0.365179	0.394426	0.111027	0.181835	0.227602	0.30077	0.432937	0.935056	1.47939	1.07225	0.188698	0.160375	0.194049	-0.104599	-0.0724066	0	0	0	0
b0139	htrE putative outer membrane porin protein involved in fimbrial assembly	0	0	2.43732	2.16089	2.42357	1.65221	2.77792	2.2296	2.23225	2.33998	2.45237	2.57225	2.17595	0.125916	-0.148611	0.279447	-0.326707	0.522087	0.212198	-0.0070586	0.0860393	0.328816	0.230789	-0.000703882	0	0	0	0
b0140	ecpD probable pilin chaperone similar to PapD	0	0	2.27939	2.83052	2.25894	-0.454366	2.63637	0.212593	3.0411	2.69896	2.29862	2.7998	2.57086	-0.757404	-0.234144	-0.704439	-3.16101	-0.608647	-2.8311	0.106775	-0.246499	-0.442767	-0.207853	-0.228585	0	0	0	0
b0141	yadN predicted fimbrial-like adhesin protein	0	0	2.14147	2.2129	2.95712	2.50401	2.55399	-1.09313	2.70338	2.44812	2.33081	2.40902	2.64832	0.0201187	0.0936881	1.00197	0.734703	0.538617	-2.85129	0.637776	0.362823	0.362929	0.231324	0.622781	0	0	0	0
b0142	folK 6-hydroxymethyl-7,8-dihydropterin pyrophosphokinase	1	0	-1.40272	-0.163383	-0.0193427	-1.29601	-0.0838834	-1.59867	-1.2916	-0.188506	-0.075103	0.167005	0.36368	-1.03185	0.101967	0.199012	-0.495677	0.567166	-0.646273	-1.08802	-0.137849	-0.0540282	0.278164	0.306107	NA	NA	NA	NA
b0143	pcnB poly(A) polymerase I	0	0	-2.02607	-2.93346	-2.25627	-0.483346	-2.02794	-2.86486	-1.85067	-1.10613	-1.22609	-1.17212	-1.17194	-0.621114	-1.72876	-1.1127	1.22608	-0.42001	-1.10526	-0.739949	-0.220928	-0.434161	-0.183149	-0.393543	0	0	0	0
b0144	yadB glutamyl-Q tRNA(Asp) synthetase	0	0	-1.04654	-1.00767	-3.14892	-2.83663	-2.7656	-2.8615	-1.82378	-1.5661	-1.03115	-1.40752	-1.26136	0.316517	0.115651	-2.07449	-1.169	-1.25042	-1.17073	-0.803594	-0.752531	-0.319689	-0.497904	-0.548787	0	0	0	0
b0145	dksA RNA polymerase-binding transcription factor	0	4	-2.74689	-1.95005	-2.76648	-2.27184	-2.39048	-2.40085	1.14698	0.812128	0.475612	-2.93268	-1.86936	-1.33994	-0.737975	-1.62055	-0.566892	-0.773362	-0.640986	2.26041	1.70415	1.27633	-1.93363	-1.08268	0	0	1	0
b0146	sfsA predicted DNA-binding transcriptional regulator of maltose metabolism	0	0	1.37493	0.586962	-0.548599	-1.80676	-1.95155	-2.15274	0.0454022	0.607297	1.38398	0.315222	0.0636357	2.23146	1.2737	0.0715956	-0.602129	-0.843152	-0.777456	0.550905	1.01789	1.73488	0.761918	0.391355	0	0	0	0
b0147	ligT 2'-5' RNA ligase	0	0	-0.412442	-0.61756	0.391035	-2.3593	0.172546	-2.30579	-1.95844	-0.259003	-0.428352	-1.14218	0.573893	-0.079766	-0.379713	0.55472	-1.59339	0.79691	-1.406	-1.80582	-0.266631	-0.450226	-1.09597	0.461976	0	0	0	0
b0149	mrcB murein synthesizing holoenzyme	0	0	-0.94277	0.0477677	-0.353699	-0.630528	-2.3311	-2.45032	-1.08326	-0.529486	-1.67854	-1.59617	-0.896635	-0.455685	0.435595	0.0899675	0.3028	-1.56314	-1.28696	-0.737679	-0.316604	-1.54182	-1.32603	-0.778955	0	0	0	0
b0150	fhuA FhuA outer membrane protein receptor for ferrichrome, colicin M, and phages T1, T5, and phi80	0	0	0.170236	-0.666109	-0.0791694	-2.15937	-2.92967	-2.70282	-0.0483658	-0.308355	0.291957	0.0652409	0.0383152	1.07584	0.0539261	0.602187	-0.901791	-1.7714	-1.30734	0.535952	0.171838	0.708015	0.581127	0.416268	0	0	0	0
b0151	fhuC ferrichrome uptake system	0	0	-0.366908	-1.01279	-0.699874	-2.77567	-2.58803	-2.3217	-1.12576	-0.338274	-0.461823	0.0431519	-0.506029	0.819777	-0.0762991	0.256135	-1.29447	-1.18832	-0.797201	-0.353827	0.326176	0.127341	0.795845	0.0908963	0	0	0	0
b0152	fhuD ferrichrome uptake system	0	0	-0.515201	-1.75949	0.134099	-2.78027	-0.0892055	-0.391173	-1.68775	-0.669324	0.172807	-1.6532	-0.445159	1.69853	0.0908428	2.07009	-0.644124	1.76831	1.61473	0.150421	0.902813	1.57008	0.112964	1.02648	0	0	0	0
b0153	fhuB ferrichrome uptake system	0	0	-1.58684	-1.07415	-2.00898	0.701469	-2.39411	-1.80781	-2.003	-1.49545	-0.682309	-1.89107	-0.258132	1.21045	1.22359	0.45895	3.14267	-0.235254	0.489561	0.420836	0.574693	1.21838	0.480177	1.76111	0	0	0	0
b0154	hemL glutamate-1-semialdehyde aminotransferase	1	0	-2.16721	-2.36954	-3.20198	-2.35483	-2.80667	-2.94597	-2.70976	-2.21095	-2.4793	-3.1702	-1.24757	0.420325	-0.241491	-0.912858	-0.0302648	-0.767	-0.751851	-0.521654	-0.329701	-0.76677	-1.02663	0.550275	NA	NA	NA	NA
b0155	clcA EriC chloride ion ClC channel	0	0	-0.158837	-0.445315	-1.1295	-2.27934	-0.0866544	-1.91191	-1.35819	-0.25534	-0.498956	-0.0627613	-0.231358	0.651393	0.204888	-0.540111	-1.12456	0.983707	-0.553327	-0.895166	0.112521	-0.191197	0.347615	0.0644722	0	0	0	0
b0156	erpA essential respiratory protein A	1	0	-2.64406	-2.15952	-0.00982583	-1.2929	-1.68577	-1.79034	-1.92067	-1.20564	-0.811975	-1.21276	-1.04144	-1.27253	-1.02117	1.07866	0.386269	-0.153839	-0.0842705	-0.882332	-0.378958	-0.0863752	-0.290033	-0.31781	NA	NA	NA	NA
b0157	yadS conserved inner membrane protein	0	5	-1.24892	0.120501	0.641154	2.40076	-2.19177	-2.11463	-0.178728	0.781425	-0.10528	0.550055	-1.11249	0.463345	1.57663	2.03073	4.1541	-0.511848	-0.302528	1.15254	1.87368	0.87224	1.865	-0.0625736	0	0	1	0
b0158	btuF periplasmic vitamin B12 binding protein	0	0	-3.84465	-2.87421	-0.673834	1.17389	-2.68325	-2.6525	-1.33539	-0.343559	0.112628	-0.525252	-0.589524	-3.17828	-2.32579	-0.121828	2.22111	-1.73691	-1.35372	-0.939635	-0.059258	0.333598	-0.183669	-0.366522	0	0	0	0
b0159	mtn 5'-methylthioadenosine/S-adenosylhomocysteine nucleosidase monomer	0	0	-2.64538	-2.43513	-2.30062	-2.29569	-1.18137	-1.77755	-3.07426	-1.79049	1.32562	-2.68768	-2.10292	-0.636654	-0.744197	-0.577353	-0.285806	0.576668	0.133891	-1.43679	-0.394977	2.54235	-1.11309	-0.803092	0	0	0	0
b0160	dgt deoxyguanosinetriphosphate triphosphohydrolase	0	0	1.94996	2.44814	2.15214	2.35637	2.73817	3.47971	1.46155	2.44178	2.30328	1.97339	2.23755	-0.23602	0.264521	0.133683	0.515028	0.641716	1.63372	-0.662801	0.299622	0.282713	-0.259555	0.16112	0	0	0	0
b0161	degP serine protease Do	0	0	0.208704	0.827694	0.725906	0.792289	1.59438	1.17641	0.779114	0.739921	1.00966	0.680821	0.68895	-0.392538	0.2772	0.204822	0.754479	1.34031	1.2802	0.058731	-0.0154309	0.296097	-0.162393	-0.0737081	0	0	0	0
b0162	cdaR CdaR transcriptional activator	0	0	0.283395	-0.0822083	0.429075	-0.401124	-0.133874	-2.78918	0.485731	0.0417178	0.325191	0.836225	0.846441	0.644004	0.174747	0.623853	0.388021	0.509662	-1.8587	0.668077	0.0693777	0.330396	0.922147	0.765989	0	0	0	0
b0163	yaeH conserved protein	0	1	-1.8137	-1.50592	-0.8002	1.52171	-1.39051	-1.69431	-1.94715	-1.10813	-0.80642	0.270685	-0.765907	-2.651	-2.32862	-1.61101	1.14882	-1.91938	-1.88553	-2.89741	-2.10113	-1.73195	-0.818523	-1.75301	-1	0	-1	0
b0164	yaeI phosphodiesterase	0	0	-1.39059	-0.237675	0.411614	1.67345	0.790803	-1.39892	0.312821	0.527611	0.335411	-0.530756	0.430157	-1.7296	-0.46142	0.227174	2.03669	0.897681	-0.848148	-0.100958	0.0625106	-0.122569	-1.06013	-0.0649229	0	0	0	0
b0165	b0165	0	0	-0.864142	-1.10476	-0.194531	NA	-1.04298	-1.04332	-0.987456	-0.839596	0.291866	-0.189275	-0.765545	-0.58314	-0.895517	-0.0758821	NA	-0.441107	-0.192841	-0.883587	-0.919483	0.216151	-0.225661	-0.929276	0	NA	0	0
b0166	dapD tetrahydrodipicolinate succinylase subunit	1	0	-3.38141	-2.54556	-0.761583	-2.559	-2.15985	-2.20292	-2.7674	-2.05325	-0.308945	-1.41446	-1.47064	-1.97701	-1.34243	0.381396	-0.848912	-0.553839	-0.443556	-1.65744	-1.16949	0.481174	-0.427548	-0.693951	NA	NA	NA	NA
b0167	glnD uridylyltransferase / uridylyl-removing enzyme	0	0	-2.45464	-2.73448	-2.78465	-2.43675	-2.47556	-1.98436	-2.28797	-1.94264	-2.03635	-2.19216	-1.73196	0.0774937	-0.650169	-0.544778	-0.143563	-0.465132	0.182885	-0.159311	-0.110703	-0.372019	-0.108279	0.0100152	0	0	0	0
b0168	map methionine aminopeptidase	1	0	-3.48883	-2.60797	-2.9554	-2.67935	-2.33225	-2.32869	-1.0112	-2.58663	-2.50053	-1.50519	-1.52926	-0.531647	-0.174458	-0.355705	-0.150436	-0.0834513	0.0457472	1.59781	-0.370344	-0.453201	1.02909	0.659605	NA	NA	NA	NA
b0169	rpsB 30S ribosomal subunit protein S2	1	0	-3.39402	-2.80706	-2.84996	-2.36429	-2.1785	-1.9753	-2.47149	-2.79981	-2.68782	-3.16353	-2.28299	-0.483921	-0.414275	-0.288954	0.138815	0.0445811	0.376801	0.0829271	-0.626745	-0.683763	-0.675412	-0.143472	NA	NA	NA	NA
b0170	tsf protein chain elongation factor EF-Ts	1	0	-1.56613	-3.04677	-1.24119	-2.21826	-2.31223	-2.14016	-3.0693	-3.0697	-2.65584	-3.40388	-2.4287	1.44891	-0.562225	1.40615	0.342341	-0.0317678	0.261875	-0.392755	-0.800011	-0.554966	-0.814126	-0.179109	NA	NA	NA	NA
b0171	pyrH uridylate kinase	1	0	-2.42368	-3.16676	-2.90575	-2.60574	-2.60947	-2.59973	-3.42514	-3.08511	-3.11571	-3.50399	-2.36658	0.69296	-0.589722	-0.174428	0.0104632	-0.27274	-0.148539	-0.628309	-0.720717	-0.919568	-0.819644	-0.00963317	NA	NA	NA	NA
b0172	frr ribosome recycling factor	1	0	-3.32118	-2.92252	-2.84028	-2.45317	-2.33716	-2.20079	-1.06443	-1.57982	-2.58568	-1.74513	-1.81704	-2.33084	-2.14887	-2.06271	-1.15126	-1.10025	-0.775133	-0.365849	-1.01385	-2.09261	-1.11822	-1.36096	NA	NA	NA	NA
b0173	dxr 1-deoxy-D-xylulose 5-phosphate reductoisomerase	1	0	-3.96578	-3.32646	-3.56196	-3.18513	-3.26962	-2.98959	-3.52346	-3.40199	-2.54413	-3.62259	-2.00239	-0.21319	-0.0541403	-0.302862	-0.224018	-0.550333	-0.206387	0.102521	-0.405594	0.30187	-0.459412	1.06216	NA	NA	NA	NA
b0174	ispU subunit of undecaprenyl diphosphate synthase	1	0	-4.00248	-3.3729	-3.3842	-3.28381	-2.63844	0.546171	-1.46737	-3.1204	-2.9653	-3.53353	-3.06921	-0.687722	-0.603523	-0.488226	-0.559439	-0.189082	3.09591	1.57135	-0.56742	-0.578117	-0.676462	-0.499684	NA	NA	NA	NA
b0175	cdsA CDP-diglyceride synthetase	1	0	-3.60506	-3.04258	-3.08556	-2.57063	-2.69185	-2.45417	-2.88566	-3.05475	-2.97354	-3.41079	-3.44591	-0.355973	-0.338868	-0.244255	0.117935	-0.280304	0.0624827	0.0716793	-0.564916	-0.650541	-0.609099	-0.947384	NA	NA	NA	NA
b0176	rseP RseP zinc protease	1	0	-3.97334	-2.51433	-3.63568	NA	-3.16559	-2.85533	-3.72838	-3.33889	-2.27729	-1.97834	-3.07538	-0.472118	0.453623	-0.58434	NA	-0.605691	-0.20915	-0.450568	-0.602517	0.297746	1.02419	-0.300477	NA	NA	NA	NA
b0177	yaeT Outer Membrane Protein Assembly Complex	1	0	-3.92989	-3.81094	-3.85823	-3.18631	-3.08255	-2.87371	-3.43447	-3.20356	-3.30166	-1.68642	-2.39206	-0.235144	-0.613249	-0.64655	-0.256184	-0.401299	-0.122867	0.108011	-0.268635	-0.520299	1.4442	0.604119	NA	NA	NA	NA
b0178	hlpA periplasmic chaperone	0	0	0.00286417	0.0959668	0.149251	-0.301589	0.240426	-0.196994	0.218526	0.189242	0.135826	-0.0433879	0.172699	0.0130331	0.165175	0.182751	0.310869	0.687009	0.640523	0.159754	-0.0311973	-0.0850143	-0.285965	-0.0961332	0	0	0	0
b0179	lpxD UDP-3-O-[3-hydroxymyristoyl]glucosamine N-acetyltransferase	1	0	-3.63584	-2.97448	-3.00278	-1.95798	-2.52408	-2.42998	-3.50851	-2.26142	-2.8032	-2.97032	-2.73803	-0.0118667	0.135923	0.150495	0.934077	0.111842	0.281981	-0.0651863	0.599738	-0.0988935	0.116631	0.176039	NA	NA	NA	NA
b0180	fabZ beta;-hydroxyacyl-ACP dehydratase	1	0	-2.93823	-2.53654	-2.32262	-2.05081	-2.14195	-1.90978	-2.83942	-1.35513	-0.8364	-3.02468	-1.24335	-0.363069	-0.418302	-0.0444099	0.266764	-0.10894	0.27831	-0.664728	0.51507	0.865294	-0.894514	0.541878	NA	NA	NA	NA
b0181	lpxA UDP-N-acetylglucosamine acyltransferase	1	0	-3.32501	-2.93445	-2.99237	-2.75131	-2.51522	-2.4017	-3.12388	-2.46062	-2.38471	-3.32314	-2.13263	-0.0908946	-0.245435	-0.163519	-0.0709147	-0.112216	0.107478	-0.184914	0.0149099	-0.076213	-0.534355	0.349785	NA	NA	NA	NA
b0182	lpxB lipid A disaccharide synthase	1	0	-3.23533	-2.84332	-2.68498	-2.12982	-1.89687	-1.97056	-3.08004	-1.68563	-2.75127	-1.93157	-2.01379	0.112307	-0.0402905	0.238391	0.612461	0.571611	0.595903	-7.20388e-05	0.899221	-0.331597	0.952476	0.591515	NA	NA	NA	NA
b0183	rnhB RNAse HII, degrades RNA of DNA-RNA hybrids	0	0	-2.3621	-2.76238	-2.71579	0.789998	-2.3712	-2.35809	-3.4456	-2.54815	-2.57501	-2.72068	-2.68912	0.666944	-0.265309	-0.0569	3.35827	-0.0830321	0.0506785	-0.7526	-0.26548	-0.461095	-0.117665	-0.424779	0	0	0	0
b0185	accA acetyl CoA carboxylase	1	0	-3.49539	-2.66609	-2.54873	-2.46824	-2.16111	-2.43685	-2.82534	-1.87384	-2.34956	-2.94641	-2.38127	-0.958565	-0.578095	-0.304648	-0.172385	-0.148263	-0.26734	-0.691708	-0.0377386	-0.681178	-0.857512	-0.634618	NA	NA	NA	NA
b0186	ldcC lysine decarboxylase 2	0	0	-0.130754	-0.370908	-1.44996	-2.20258	-0.567383	-0.445711	-0.226658	-0.406278	-0.869733	-0.629757	-0.604283	1.04609	0.558548	-0.500259	-0.731622	0.825763	1.07203	0.543523	0.254152	-0.283838	0.117728	-0.012653	0	0	0	0
b0187	yaeR predicted lyase	0	0	-2.6009	0.800564	-1.93583	-2.47151	-2.16771	-2.43652	-0.622534	-1.77509	-0.2996	-2.01243	-0.128885	-1.01454	2.18469	-0.652666	-0.809179	-0.483293	-0.650788	0.601264	-0.77338	0.620563	-0.80278	0.830679	0	0	0	0
b0188	tilS tRNA Ile-lysidine synthetase	1	0	-3.45732	-2.8247	-3.19982	-3.34509	-2.39695	-2.61333	-2.76551	-2.69528	-2.65944	-2.97364	-2.05465	-0.81021	-0.649195	-0.858808	-0.98709	-0.324436	-0.390012	-0.511954	-0.760734	-0.894282	-0.765225	-0.195162	NA	NA	NA	NA
b0189	rof Rho-binding antiterminator	0	0	-0.783592	-2.11638	-1.97368	-1.66943	-1.62491	-1.69834	-2.16679	-0.561514	-1.68963	0.138616	-1.29227	0.0515972	-1.44775	-1.37116	-0.491623	-0.532806	-0.330295	-1.68498	-0.17405	-1.3624	0.566085	-0.981185	0	0	0	0
b0190	yaeQ conserved protein	0	0	-1.39691	-2.76623	-1.5012	-2.49681	-2.54491	-2.69327	0.758336	0.286784	-0.130341	0.781275	-0.0738702	0.161618	-1.40274	-0.241101	-0.846739	-0.863602	-0.913197	1.96069	1.26996	0.775323	1.96465	0.862837	0	0	0	0
b0191	yaeJ conserved protein	0	0	-0.969312	-0.550959	1.69025	-1.91371	-1.56578	-1.73091	0.381458	0.601638	-1.2244	0.449112	-0.616044	-0.646783	-0.31932	1.8443	-1.15781	-0.946817	-0.841624	0.524264	0.580096	-1.25674	0.479483	-0.738548	0	0	0	0
b0192	nlpE outer membrane lipoprotein NlpE, involved in surface sensing	0	0	-1.97187	-2.53026	-1.41765	-2.7677	-0.873498	-2.50641	-1.8203	-1.60916	-0.511339	-1.63154	-0.597007	0.0469746	-0.831026	0.316723	-0.750503	0.889893	-0.590423	-0.17228	-0.204337	0.714855	-0.0477179	0.711524	0	0	0	0
b0193	yaeF predicted lipoprotein	0	0	-1.35355	-0.0947978	-0.0667763	-2.72435	-1.9856	-2.15866	1.24323	-0.00500583	-0.854093	0.292504	0.223618	-1.19751	0.0549423	0.0110586	-2.06693	-1.44417	-1.32241	1.28253	-0.162242	-1.00399	0.146209	0.00874799	0	0	0	0
b0194	proS prolyl-tRNA synthetase	1	0	-3.67216	-3.04986	-2.84887	-2.70289	-2.67327	-2.94303	-2.62617	-1.62978	-2.35057	-1.63442	-1.46476	-0.676213	-0.582289	-0.217269	-0.152746	-0.403283	-0.550133	0.0280132	0.622242	-0.267421	0.937154	0.764764	NA	NA	NA	NA
b0195	yaeB conserved protein	0	0	1.10637	-0.892453	-0.280474	1.65143	-0.518118	-4.82e-05	0.288131	-0.360131	0.584449	0.364342	-0.0510323	2.39012	0.122641	0.721588	3.22324	0.927952	1.58836	1.14641	0.362457	1.21034	1.18467	0.592204	0	0	0	0
b0196	rcsF RcsF-P	0	0	1.12985	-0.0690993	-1.84671	-1.92719	1.15602	-1.82293	0.290943	-0.746169	1.31421	-0.948981	0.643803	1.03394	-0.0701875	-1.85662	-1.36107	1.51824	-1.01237	0.14348	-1.01989	1.03601	-1.26539	0.325966	0	0	0	0
b0197	metQ L- and D-methionine uptake ABC permease	0	0	0.236483	-2.82704	-0.893348	-2.201	-2.07583	-1.95818	-1.08886	-0.922913	-0.0679556	0.0629184	0.478867	0.456435	-2.64994	-0.803583	-1.52032	-1.50694	-1.12759	-1.02299	-1.04787	-0.184055	-0.0323864	0.281992	0	0	0	0
b0198	metI L- and D-methionine uptake ABC permease	0	0	-0.130218	-3.68867	0.749512	-3.66797	-3.04148	1.83226	-2.87798	-2.22295	0.289525	0.158435	0.37195	1.09702	-2.71983	1.73112	-2.14833	-1.61634	3.38313	-2.08351	-1.5368	0.895768	0.937273	0.991235	0	0	0	0
b0199	metN L- and D-methionine uptake ABC permease	0	0	-0.471824	-1.42783	-1.66034	-3.04267	-2.65114	-2.23699	-2.71279	-2.10966	-0.927431	-1.01069	-1.56812	0.883204	-0.31567	-0.595411	-1.38365	-1.14675	-0.556554	-1.70528	-1.30549	-0.225636	-0.110922	-0.863944	0	0	0	0
b0200	gmhB D,D-heptose 1,7-bisphosphate phosphatase	0	0	-2.6939	-1.55518	-2.32403	-1.96167	-1.89085	-1.79116	-2.02699	-1.32455	-1.87284	-1.68197	-1.35483	-0.823846	0.0223696	-0.751734	-0.052877	-0.198121	0.0624038	-0.531647	-0.059387	-0.780962	-0.234584	-0.175288	0	0	0	0
b0207	dkgB 4-nitrobenzaldehyde reductase [multifunctional]	0	0	-2.11137	-0.333384	-0.423681	-2.32712	-1.99011	-2.13007	-0.585394	-0.544829	-0.626254	-0.617935	-0.716017	-0.836124	0.674493	0.575065	-0.763068	-0.547419	-0.547582	0.262723	0.172052	-0.00376256	0.195951	-0.076654	0	0	0	0
b0208	yafC predicted DNA-binding transcriptional regulator LYSR-type	0	0	-3.25936	-1.41968	0.196547	-3.01208	-2.72463	-2.657	-1.69912	-1.05081	-1.02491	-2.44143	-0.496971	-2.34982	-0.698759	0.888205	-1.75127	-1.55871	-1.25854	-1.09985	-0.559389	-0.599241	-1.91285	-0.11145	0	0	0	0
b0209	yafD conserved protein	0	9	2.4774	1.85627	2.33171	-2.94991	-2.50224	-2.68382	-1.11426	-1.67766	-0.978063	-2.23372	-1.34304	3.61723	2.75962	3.25671	-1.51899	-1.13504	-1.19206	-0.34867	-1.03192	-0.404277	-1.50555	-0.771892	1	0	0	0
b0211	mltD MltD membrane-bound lytic murein transglycosylase D	0	0	-1.50203	-0.833481	-0.852652	-0.856804	-1.07255	-1.12409	-1.23938	-1.00666	-0.817983	-0.966116	-1.21866	-0.593256	-0.112788	-0.162906	0.403374	0.0919475	0.273798	-0.64286	-0.517304	-0.394079	-0.439878	-0.834556	0	0	0	0
b0212	gloB glyoxalase II	0	1	-2.89499	-1.37067	-2.6336	-1.67329	-1.79502	-1.98259	-2.39532	-0.463428	-2.17465	-0.508612	-0.999424	-2.92955	-1.32731	-2.61199	-1.07276	-1.38126	-1.14243	-2.48666	-0.700189	-2.41586	-0.777881	-1.28346	-1	0	0	0
b0213	yafS predicted S-adenosyl-L-methionine-dependent methyltransferase	0	0	0.743904	-2.75361	-2.38625	-0.302868	-2.38276	-2.29488	-1.55419	0.335617	-0.937797	-1.92908	-1.33042	1.64497	-2.03437	-1.71615	0.951054	-1.23299	-0.902626	-0.986197	0.803305	-0.532484	-1.42705	-0.960693	0	0	0	0
b0214	rnhA RNase HI, degrades RNA of DNA-RNA hybrids, participates in DNA replication	0	2	-1.3371	-2.34038	-2.47665	-2.10278	-1.8869	-1.94686	-2.09173	-1.95644	-2.3054	-2.70832	-2.29299	0.340343	-0.906543	-1.11966	-0.375924	-0.208692	-0.143093	-0.791465	-0.892747	-1.34728	-1.42253	-1.26912	0	0	0	-1
b0215	dnaQ DNA polymerase III, epsilon; subunit	0	0	-1.70985	-2.62904	-2.68004	-2.91954	-1.14516	-2.32065	-2.36118	-2.25711	-2.44504	-2.18732	-1.51448	1.3213	-0.130087	-0.0194108	-0.350118	1.14417	0.0891264	0.334284	0.0275047	-0.329165	0.417676	0.752073	0	0	0	0
b0217	yafT predicted aminopeptidase	0	5	0.290739	1.01388	-0.121737	1.11564	1.67135	-1.71154	1.06656	0.11269	0.427217	0.779588	0.916372	1.02646	1.61285	0.450169	2.19926	2.68592	-0.373829	1.48423	0.426473	0.683522	1.14823	1.17511	0	0	0	1
b0218	yafU predicted inner membrane protein	0	1	-1.23779	-0.0930869	-0.733547	-0.610643	0.986388	1.98799	1.53771	0.955966	-0.138862	0.524562	0.460236	-3.09837	-1.95665	-2.44939	-2.08545	-0.712489	0.578591	-0.296549	-0.90659	-1.8971	-1.43487	-1.36406	-1	0	0	-1
b0219	yafV predicted C-N hydrolase family amidase, NAD(P)-binding	0	0	0.934823	-0.924097	-0.33184	-0.571687	-1.10389	-0.73884	-2.09487	-0.750111	-0.0231658	-1.1234	-0.668649	1.47439	-0.483824	0.161047	0.403267	-0.284331	0.473444	-1.72854	-0.510523	0.140761	-0.826423	-0.514265	0	0	0	0
b0220	ivy inhibitor of vertebrate C-type lysozyme	0	0	0.410284	-1.64211	-1.0893	-2.38405	-1.82244	-2.2413	0.63028	-1.46171	-0.487389	0.520298	-1.21662	0.237712	-1.70329	-1.13981	-1.86342	-1.529	-1.48974	0.402882	-1.78559	-0.813948	0.147357	-1.58137	0	0	0	0
b0221	fadE acyl-CoA dehydrogenase	0	0	-0.572283	-0.0952818	0.329214	-1.6444	-1.53707	-1.6323	-1.32486	-1.07752	-1.18463	-1.5133	-1.27005	0.578304	0.815712	1.26165	-0.201713	-0.162098	-0.132959	-0.55776	-0.427395	-0.607179	-0.779382	-0.692779	0	0	0	0
b0222	lpcA D-sedoheptulose 7-phosphate isomerase	0	0	-2.24711	-2.05409	-2.2323	-2.2073	-2.09371	-1.70963	-2.77558	-2.21434	-1.55868	-1.18108	-1.24548	-0.153079	-0.294065	-0.416673	-0.138233	-0.291004	0.240687	-1.05032	-0.741798	-0.263033	0.471756	0.127187	0	0	0	0
b0224	yafK conserved protein	0	1	0.128051	-1.46829	-2.49339	0.363462	-2.08	1.01038	-0.265946	0.0331332	-0.643611	-0.130603	-0.838297	-0.720617	-2.30344	-3.31637	-0.0229901	-2.62158	0.806871	-1.2259	-0.970355	-1.57904	-1.22997	-1.83546	0	0	-1	-1
b0225	yafQ toxin of the YafQ-DinJ toxin-antitoxin system	0	0	-1.35748	0.649453	0.648588	NA	-0.552679	-1.27757	-0.855771	-0.286015	-0.265031	-0.152539	-0.354008	-1.75085	0.35432	0.394432	NA	-0.529242	-0.8374	-1.34024	-0.814512	-0.779565	-0.750464	-0.907417	0	NA	0	0
b0226	dinJ antitoxin of YafQ-DinJ toxin-antitoxin system	0	2	-1.63837	-1.27458	-1.06158	-1.2773	-0.948084	-1.09674	-0.216495	-0.59284	-1.05665	-0.457958	-0.719545	-1.41628	-1.09652	-0.971291	-0.595765	-0.378238	-0.266151	-0.149692	-0.716605	-1.17156	-0.551473	-0.915699	-1	0	0	0
b0227	yafL predicted lipoprotein and C40 family peptidase	0	0	-0.808619	-1.39574	-0.737577	-2.96901	-2.27741	1.27551	-0.738527	-2.03942	-1.59665	-0.92071	-0.770464	0.181905	-0.621965	0.0401703	-1.66702	-1.04034	2.70123	-0.0397507	-1.47332	-1.10345	-0.293609	-0.314251	0	0	0	0
b0228	yafM conserved protein	0	0	0.125982	0.317189	0.873659	NA	-1.26778	2.00606	-0.147722	0.329859	0.225233	-0.183895	0.0481822	0.58543	0.675883	1.27759	NA	-0.528477	3.13139	0.180787	0.521497	0.345663	0.0690224	0.141469	0	NA	0	0
b0229	b0229	0	0	0.47698	-1.95993	0.583662	-2.86312	-2.71943	-2.50142	-0.695708	-0.000931542	-1.03029	-0.719695	-0.694348	2.78347	-0.0425467	2.61024	-0.682098	-0.8196	-0.449196	1.22378	1.6451	0.443722	1.13618	0.851889	0	0	0	0
b0230	b0230	0	0	-0.468424	-2.19732	-0.971877	1.37549	-2.01868	-1.78438	-1.72359	0.152922	-1.51275	-2.18634	-0.212647	0.434347	-1.47773	-0.297837	2.63078	-0.865898	-0.390976	-1.14993	0.625001	-1.10365	-1.67948	0.159975	0	0	0	0
b0231	dinB DNA polymerase IV (Y-family DNA polymerase; translesion DNA synthesis)	0	0	-0.708542	-1.25763	-1.01589	-1.88126	-0.992946	-2.78922	-1.13985	-1.26134	-0.00900216	-2.01248	-0.164474	0.196599	-0.537668	-0.335765	-0.624056	0.1644	-1.39409	-0.557339	-0.78251	0.405888	-1.49812	0.21258	0	0	0	0
b0232	yafN conserved hypothetical protein with a possible role in spontaneous mutagenesis	0	0	1.51851	1.84251	0.657121	NA	2.57962	-1.6656	0.537334	0.789074	1.13678	0.190336	-0.0989528	1.52026	1.90708	0.688737	NA	3.02024	-0.826872	0.472717	0.565876	0.912321	-0.056993	-0.370367	0	NA	0	0
b0233	yafO conserved protein with a possible role in spontaneous mutagenesis; toxin of a putative toxin-antitoxin pair	0	6	2.85858	3.15453	3.11155	3.47585	1.95265	-1.57937	2.38019	2.35701	2.49108	2.58414	2.27812	0.952479	1.24671	1.35569	1.94945	0.199746	-3.04891	0.506144	0.456249	0.696525	0.586958	0.418949	1	0	0	0
b0234	yafP predicted acyltransferase with acyl-CoA N-acyltransferase domain	0	0	1.60608	1.21402	1.34655	1.57554	1.53741	-1.01798	1.53601	1.43367	1.47088	1.67099	1.28695	0.5932	0.200111	0.353728	0.999637	0.810742	-1.40116	0.436183	0.280079	0.393251	0.426986	0.145028	0	0	0	0
b0235	b0235	0	0	1.24045	0.649269	1.82888	0.521708	0.420961	3.36238	1.65995	1.70554	1.45138	0.861338	1.45542	0.247482	-0.343396	0.855344	-0.0324943	-0.28314	3.00137	0.577511	0.569686	0.390594	-0.365258	0.330735	0	0	0	0
b0236	b0236	0	0	-0.199424	-0.906589	-0.0314905	0.230659	0.209103	-0.619037	-0.434438	-0.0532391	-0.0320315	-0.954055	-0.216511	0.368524	-0.438265	0.481543	1.22343	1.05694	0.614318	-0.0645144	0.193172	0.142779	-0.649369	-0.0471713	0	0	0	0
b0237	pepD peptidase D	0	0	-0.76184	-0.906049	-0.189927	-1.34223	-0.148224	0.0071983	-1.1877	-0.358339	0.102329	-0.179371	-0.767269	-0.500639	-0.707855	-0.0840584	-0.642106	0.442867	0.846082	-1.09913	-0.456907	0.0112398	-0.238201	-0.945137	0	0	0	0
b0238	gpt xanthine phosphoribosyltransferase [multifunctional]	0	0	-0.678164	-2.70958	-2.61728	-2.80582	-0.511115	0.85048	-2.59673	-1.48293	-0.562217	-2.59098	-0.714575	0.697213	-1.56308	-1.52085	-1.12055	1.03053	2.56514	-1.54824	-0.649019	0.171388	-1.66114	0.0150167	0	0	0	0
b0239	frsA fermentation/respiration switch protein	0	0	-0.36646	-1.68318	-0.574844	-1.15582	-1.86961	1.16213	-2.70632	-0.00587701	-0.761012	-1.34825	-1.17757	0.166825	-1.24931	-0.0866848	-0.18493	-1.05642	2.36955	-2.34088	0.232171	-0.599522	-1.05311	-1.0266	0	0	0	0
b0240	crl Crl transcriptional regulator	0	0	1.18879	0.310195	1.0703	-0.251664	1.31995	1.40307	-0.428377	1.19477	0.640518	0.545724	0.824946	-0.11374	-1.00198	-0.16939	-1.10872	0.265722	0.698967	-1.77669	-0.201715	-0.671199	-0.942716	-0.559588	0	0	0	0
b0241	phoE outer membrane pore protein E	0	0	2.50276	2.72505	2.69826	3.46425	3.48686	3.00445	2.69626	3.15457	2.40805	2.86065	2.77199	0.0474983	0.269604	0.405013	1.33136	1.04465	0.788687	0.323427	0.769928	0.165131	0.392497	0.477892	0	0	0	0
b0242	proB gamma;-glutamyl kinase-GP-reductase multienzyme complex	0	0	-1.21639	-1.92864	-1.54904	-1.24637	-1.69679	0.362274	-1.03536	-0.70126	-1.05837	-0.862235	-0.752771	-0.639236	-1.45176	-1.02966	-0.247658	-0.840125	1.60238	-0.66353	-0.45181	-0.879604	-0.554497	-0.578314	0	0	0	0
b0243	proA gamma;-glutamyl kinase-GP-reductase multienzyme complex	0	1	-3.2614	-2.70097	-2.29253	-2.25166	-2.37359	-2.14	-3.12464	-2.57982	-1.97746	-3.17996	-2.0125	-2.10779	-1.78785	-1.35806	-0.805686	-0.996474	-0.638526	-2.3572	-1.9285	-1.39902	-2.44447	-1.43354	-1	0	-1	-1
b0245	ykfI toxin of the YkfI-YafW toxin-antitoxin pair	0	0	-0.330732	-0.541558	-1.39731	-1.93481	-1.00694	0.404747	-0.613522	0.656351	-0.35696	-1.20707	0.0685186	-0.607915	-0.695157	-1.51646	-1.49373	-0.819385	1.053	-0.954466	0.254403	-0.757702	-1.66668	-0.368902	0	0	0	0
b0246	yafW antitoxin of the YkfI-YafW toxin-antitoxin pair	0	0	0.106368	-0.16236	-0.995453	-0.31137	-0.151433	0.21036	-0.28613	-0.623757	-0.586229	-0.181721	-0.202676	0.249466	-0.0188672	-0.920902	0.341058	0.383544	1.04678	-0.253555	-0.787549	-0.742987	-0.33807	-0.421778	0	0	0	0
b0247	ykfG CP4-6 prophage; predicted DNA repair protein	0	0	0.179752	0.105778	-1.75098	-2.78969	-0.787057	1.58439	-0.255323	-0.327938	-0.194088	-0.712601	-0.475915	0.487145	0.328972	-1.611	-2.05005	-0.174452	2.45787	-0.12741	-0.372154	-0.243091	-0.707949	-0.614635	0	0	0	0
b0248	yafX CP4-6 prophage; predicted protein	0	3	-0.522761	2.25457	-1.22596	0.211909	-1.16869	-0.253681	0.179134	1.01521	-0.00753723	-1.10186	-0.560639	-1.23201	1.57122	-1.899	-0.00474134	-1.55387	-0.301931	-0.655512	0.140639	-0.823046	-2.07177	-1.43474	0	0	0	-1
b0249	ykfF CP4-6 prophage; predicted protein	0	0	0.412075	0.188626	-1.36334	1.60327	-0.854484	-1.79338	0.391791	-0.61202	0.000890357	-0.725229	-0.142764	1.42567	0.977938	-0.564487	2.91633	0.400652	-0.360047	1.11273	-0.0299762	0.508837	-0.0751252	0.330671	0	0	0	0
b0250	ykfB CP4-6 prophage; predicted protein	0	1	0.145717	-1.86414	-2.1539	-1.90743	-1.97316	-2.00444	0.878784	-0.382176	-0.162235	0.366539	0.164492	-0.808112	-2.81454	-3.08812	-2.41765	-2.63301	-2.32226	-0.170064	-1.48263	-1.18943	-0.825788	-0.92592	0	-1	0	0
b0251	yafY CP4-6 prophage; inner membrane lipoprotein	0	0	-0.585438	-1.15133	-1.99775	-1.94097	-1.92183	-2.74358	-0.252412	-0.0623241	-0.675625	-0.6751	-0.373954	0.150539	-0.552174	-1.42574	-0.857164	-0.907036	-1.40574	0.165403	0.251622	-0.419154	-0.306313	-0.115069	0	0	0	0
b0252	yafZ CP4-6 prophage; conserved protein	0	0	-0.232063	0.576246	0.71575	-2.92118	1.62664	-2.6702	0.906616	0.0650085	0.315419	0.267013	-0.199569	0.489956	1.16519	1.2814	-1.8469	2.62849	-1.34016	1.31709	0.370615	0.563176	0.628331	0.0511647	0	0	0	0
b0253	ykfA CP4-6 prophage; predicted GTP-binding protein	0	0	-1.38138	-0.853148	-0.52001	-2.82643	-2.14764	-1.99758	-1.66282	-0.787956	-0.469008	-0.582267	0.339874	-0.339571	-0.0405239	0.30684	-1.49108	-0.867703	-0.552165	-0.921183	-0.187838	0.056698	0.0913516	0.835909	0	0	0	0
b0254	perR PerR transcriptional regulator	0	0	-0.175602	-0.501837	0.991854	-1.00158	-1.14477	2.39699	0.483257	0.113191	0.825279	0.219425	0.1446	-0.743421	-1.01102	0.518434	-0.983118	-1.35769	2.54939	-0.200803	-0.604717	0.143431	-0.583234	-0.583419	0	0	0	0
b0255	insN-1 CP4-6 prophage; partial regulator of insertion element IS911A	0	0	-0.315387	1.48899	1.33901	NA	2.33567	0.524222	-0.669101	0.781683	-0.209901	0.475102	0.545229	-1.12197	0.699754	0.560932	NA	1.84112	0.366252	-1.59288	-0.183065	-1.10883	-0.586501	-0.414842	0	NA	0	0
b0256	insI-1 transposase of IS30	0	0	0.759819	1.08508	1.7739	1.08987	1.66756	0.200749	0.716383	1.25531	0.636021	1.1348	1.2148	-0.418091	-0.0997455	0.63699	0.350755	0.754062	-0.365804	-0.52672	-0.0385115	-0.575943	-0.249991	-0.066193	0	0	0	0
b0257	insO-1 CP4-6 prophage; partial transposase of insertion element IS911A, interrupted by insertion of IS30 element	0	0	-0.116958	1.08088	0.588674	-1.37764	-0.854018	-1.00404	1.27565	0.496853	0.0784007	0.402163	0.223538	-0.526129	0.764383	0.313319	-1.12407	-0.85549	-0.597187	0.770487	-0.0505225	-0.452897	-0.216044	-0.347281	0	0	0	0
b0258	ykfC CP4-6 prophage; conserved protein	0	0	-0.502618	-1.05768	-1.29501	-0.34834	-0.806133	-0.557581	-0.387846	-0.151237	-1.01889	-0.46003	0.186153	0.386955	-0.343359	-0.642346	0.896304	0.329041	0.828929	0.157141	0.297208	-0.630642	0.0214325	0.542406	0	0	0	0
b0259	insH-1 IS5 transposase and trans-activator	0	0	0.335894	0.819956	0.941599	-0.00137488	1.1657	0.542299	0.737521	0.406288	0.131379	0.487995	0.529256	0.642214	1.04258	1.08062	0.737113	1.77789	1.41469	0.864391	0.360456	0.0811941	0.490812	0.389407	0	0	0	0
b0260	mmuP MmuP APC transporter	0	0	-0.680279	-1.756	0.20249	-3.74577	-0.502299	-2.81861	-0.326292	-1.1991	-0.0359173	-1.40205	-1.49453	0.890264	-0.383513	1.47205	-2.09191	1.18008	-1.03659	0.884495	-0.208809	0.875486	-0.207192	-0.547922	0	0	0	0
b0261	mmuM homocysteine methyltransferase	0	0	-2.38013	-1.38576	-0.204456	-2.99327	-2.7701	-2.53386	-1.12084	-1.37293	-0.748721	-1.19544	-1.40875	-0.790669	0.000492635	1.08139	-1.32901	-1.08544	-0.747387	0.105623	-0.368945	0.173086	0.0170395	-0.446725	0	0	0	0
b0262	afuC CP4-6 prophage; predicted ferric transporter subunit/ATP-binding component of ABC superfamily	0	0	-1.42989	-1.0154	-1.66401	-2.84001	-2.51469	-2.58676	-2.16341	-1.31439	-0.3658	0.0122853	-0.627957	-0.0803442	0.0891919	-0.604876	-1.18693	-1.01647	-0.913064	-1.16599	-0.516541	0.329736	0.905401	0.0706178	0	0	0	0
b0263	afuB AfuB	0	0	-1.11484	-0.985457	-0.285597	-2.06132	-1.67679	-1.35919	0.0376927	-1.60957	0.352543	-0.179012	-1.60151	-0.0687179	-0.168557	0.54615	-0.722095	-0.392717	0.0877475	0.780803	-1.00732	0.880667	0.49728	-1.10174	0	0	0	0
b0264	insB-2 IS1 protein InsB	0	0	0.591367	-0.060301	0.218288	-0.501918	-0.308741	0.691565	0.135976	0.229068	-0.114764	0.384943	0.278822	1.47731	0.651778	0.8675	0.739743	0.823124	2.07668	0.677154	0.673833	0.270061	0.862621	0.632151	0	0	0	0
b0265	insA-2 IS1 protein InsA	0	0	0.442122	0.0517475	-0.251054	-1.43582	0.0751888	-0.452443	0.416447	0.121955	-0.413402	-0.332502	0.410951	1.07998	0.578661	0.295583	-0.401346	0.992177	0.829675	0.806964	0.397189	-0.204854	0.000370155	0.620213	0	0	0	0
b0266	yagB CP4-6 prophage; conserved protein	0	0	0.727536	-0.450751	-0.221766	NA	-1.01975	-1.31649	0.894098	0.0453575	0.488018	-0.224625	-0.526732	0.571304	-0.498826	-0.263646	NA	-0.711219	-0.551587	0.684141	-0.267817	0.171838	-0.585653	-0.881391	0	NA	0	0
b0267	yagA CP4-6 prophage; predicted DNA-binding transcriptional regulator	0	0	-2.3557	-1.95497	-0.238086	-1.56206	-2.01682	-2.35286	-1.80274	-0.617011	-0.1262	-0.260684	-0.855418	-0.964862	-0.774613	0.890502	0.145033	-0.434841	-0.604867	-0.712674	0.246934	0.641146	0.700268	-0.100037	0	0	0	0
b0268	yagE CP4-6 prophage; predicted lyase/synthase	0	0	-2.7581	-2.32929	-0.698829	-0.351276	-2.19972	0.721804	-2.1084	-0.386108	-0.0820962	-2.04329	-0.975173	-1.23048	-0.989504	0.539354	1.29698	-0.519964	2.49916	-0.924085	0.583154	0.811352	-0.890393	-0.0641198	0	0	0	0
b0273	argF ornithine carbamoyltransferase	0	0	-1.7785	-0.662342	-0.62172	-2.28002	-2.12015	-0.0235932	-0.79993	-1.21084	-1.34743	-0.635759	-0.332463	-0.383629	0.524498	0.51201	-0.570116	-0.531651	1.7291	0.297186	-0.341383	-0.574033	0.331872	0.428392	0	0	0	0
b0274	insB-3 IS1 protein InsB	0	0	0.565335	-0.0723249	0.180894	-0.562659	-0.315909	0.682941	0.0492314	0.225174	-0.138832	0.229923	0.276438	1.47991	0.65093	0.883167	0.702405	0.858144	2.08474	0.663243	0.727728	0.29647	0.771375	0.670065	0	0	0	0
b0275	insA-3 IS1 protein InsA	0	0	0.434352	0.107338	-0.269009	-1.75727	0.0610526	-0.499455	0.474864	0.174992	-0.441736	-0.417672	0.436141	0.889336	0.461168	0.127827	-0.857081	0.795549	0.619129	0.800453	0.36302	-0.323963	-0.167623	0.525273	0	0	0	0
b0276	yagJ CP4-6 prophage; predicted protein	0	0	1.31283	0.512724	0.130755	NA	-0.426604	-1.37498	0.128399	-0.506834	0.554265	0.584097	0.0697351	0.0146947	-0.794991	-1.10531	NA	-1.47587	-2.07414	-1.2162	-1.89971	-0.753943	-0.900683	-1.31118	0	NA	0	0
b0277	yagK CP4-6 prophage; conserved protein	0	0	2.77649	1.90932	2.39457	3.74376	2.40866	2.91931	1.86116	1.72787	2.29762	2.45492	2.38401	0.543214	-0.321622	0.329184	1.85018	0.252433	1.00884	-0.306384	-0.456218	0.238334	0.181263	0.27002	0	0	0	0
b0278	yagL CP4-6 prophage; DNA-binding protein	0	3	0.996506	2.68886	1.05202	1.32153	1.24663	0.993011	0.788618	1.64514	0.996077	0.690221	0.67235	-1.04587	0.647785	-0.827655	-0.358948	-0.6709	-0.658418	-1.20586	-0.37151	-0.907814	-1.42067	-1.29168	0	0	0	-1
b0279	yagM CP4-6 prophage; predicted protein	0	0	0.0428619	-0.330929	0.920673	-0.612878	1.15252	1.56675	1.21779	1.17466	1.19206	0.856239	0.324708	-1.62503	-2.00704	-0.629693	-1.86904	-0.321125	0.40883	-0.448871	-0.527294	-0.412681	-0.942927	-1.35144	0	0	0	0
b0280	yagN CP4-6 prophage; predicted protein	0	0	0.368234	0.437482	1.55508	2.13947	1.11922	-1.06755	1.2726	0.731879	0.939395	1.46552	1.12372	-0.595256	-0.523408	0.610989	1.61825	0.448456	-1.39599	0.215515	-0.377369	-0.0961431	0.264725	0.0248087	0	0	0	0
b0281	intF CP4-6 prophage; predicted phage integrase	0	0	0.197643	-0.86197	-0.991174	-1.05895	0.0102828	-1.49432	0.0852454	-0.257214	0.446743	0.526877	0.74736	0.088002	-0.87362	-1.00859	-0.501148	0.360528	-0.693733	-0.0761081	-0.540049	0.15984	0.200021	0.421096	0	0	0	0
b0282	yagP predicted transcriptional regulator LYSR-type	0	0	-1.12689	-2.07169	-2.2844	-2.20258	-1.93907	-1.89345	-2.72705	0.132697	-1.37048	-1.15481	-0.202186	0.308247	-0.816096	-1.11374	-0.520166	-0.286187	-0.126795	-1.59126	1.05689	-0.529537	-0.10218	0.627063	0	0	0	0
b0283	yagQ conserved protein	0	0	-3.07498	-1.10566	-3.31748	-2.72187	-2.71811	-2.95562	-1.35371	-0.869621	-1.08847	-1.81571	-0.804037	-2.03294	-0.29281	-2.49036	-1.38632	-1.43795	-1.51012	-0.611974	-0.269383	-0.562634	-1.14194	-0.307801	0	0	0	0
b0284	yagR putative molybdenum cofactor-binding oxidoreductase	0	0	-0.844106	-1.11955	-1.05762	-1.7954	-1.33965	-1.49778	-1.25768	-0.389998	-0.965285	-1.75013	-0.907295	0.575782	0.119206	0.101107	-0.103549	0.302957	0.26509	-0.131415	0.524235	-0.137309	-0.716613	-0.092973	0	0	0	0
b0285	yagS putative oxidoreductase, FAD-binding domain	0	0	-1.22668	-0.471086	-0.766075	-1.91954	-1.76281	-2.20221	-0.765017	-1.27776	-1.12557	-1.95155	-1.01385	0.314505	0.87923	0.481425	-0.271586	-0.0824569	-0.423917	0.42679	-0.302944	-0.227047	-0.785117	-0.0914995	0	0	0	0
b0286	yagT putative oxidoreductase, Fe-S subunit	0	0	-0.442442	1.1231	0.68103	0.143196	0.614013	-0.264606	0.416755	0.480656	0.443648	0.771093	0.581668	-1.04543	0.570411	0.15739	0.102364	0.357782	-0.16339	-0.305538	-0.276685	-0.271589	-0.0742662	-0.182834	0	0	0	0
b0287	yagU conserved inner membrane protein	0	0	2.5108	1.81208	1.52153	1.54485	2.6091	1.66449	1.41164	2.03149	2.26087	2.27856	2.03553	-0.0255891	-0.726445	-0.858361	-0.672963	0.0599418	-0.66406	-1.03734	-0.428107	-0.0499933	-0.262132	-0.32603	0	0	0	0
b0288	ykgJ predicted ferredoxin	0	0	1.01943	2.45674	0.553465	2.55569	0.843148	3.33683	1.31756	1.59081	2.09365	1.88301	1.50271	-1.20109	0.238588	-1.49921	0.676166	-1.29692	1.44377	-0.83832	-0.581935	0.0448233	-0.379636	-0.601118	0	0	0	0
b0289	yagV conserved protein	0	0	-1.17034	-0.627548	-0.645575	-1.14383	-1.20378	0.664432	0.00190608	0.289488	-0.674109	-0.55093	-0.245786	-1.1331	-0.543796	-0.606333	-0.526114	-0.738442	1.49727	-0.0385316	0.0776571	-0.883533	-0.778492	-0.506563	0	0	0	0
b0290	yagW predicted receptor	0	0	-3.36165	-0.603786	-0.382314	-1.53557	-0.235562	-2.78944	0.498054	-0.385685	-1.6281	-1.45304	-0.219663	-2.22076	0.300326	0.543433	-0.103497	1.13241	-1.29694	1.26382	0.2605	-1.05394	-0.724293	0.352099	0	0	0	0
b0291	yagX predicted aromatic compound dioxygenase	0	0	-1.43905	-2.92097	-0.528867	-1.58821	-1.35576	-2.93989	-0.0572351	-0.954152	-1.07865	-0.645065	-0.812701	-0.700418	-2.31987	0.0441695	-0.502337	-0.338635	-1.60077	0.36208	-0.638485	-0.820444	-0.274809	-0.552317	0	0	0	0
b0292	matC predicted protein	0	0	-1.6255	-0.787373	-0.220585	-2.67137	-2.03896	-1.98676	-0.727527	-0.427476	-0.356087	-0.235367	-0.241173	-0.830827	-0.147845	0.364728	-1.53227	-0.980138	-0.631862	-0.274817	-0.0715533	-0.0596144	0.16573	0.0467998	0	0	0	0
b0293	matB conserved fimbrillin	0	0	0.927958	0.776027	0.370255	-1.79122	-0.80584	0.639326	0.488581	0.735682	0.35443	0.153532	0.258677	0.92992	0.840726	0.401921	-1.18051	-0.365068	1.47803	0.424117	0.512558	0.130063	-0.093673	-0.0126688	0	0	0	0
b0294	matA predicted regulator	0	0	0.7554	2.71063	2.20521	0.712729	1.16943	3.52813	1.29307	2.45205	1.64649	1.88611	1.94364	-1.22199	0.733283	0.38544	-0.894379	-0.66901	1.96379	-0.643686	0.490991	-0.205136	-0.17038	0.0297464	0	0	0	0
b0295	ykgL predicted protein	0	0	1.00012	-0.142799	0.229017	-1.13691	-0.633887	-0.314234	1.04302	1.39403	-0.203672	-0.437141	0.505719	-0.255879	-1.40757	-0.972401	-1.94951	-1.63551	-0.966428	-0.266002	0.0358136	-1.47819	-1.88687	-0.840323	0	0	0	0
b0296	ykgM predicted ribosomal protein	0	0	0.855171	1.21681	0.743661	-1.13691	0.72708	1.67358	-0.462638	1.88443	0.350696	0.584963	0.846578	-0.147322	0.213957	-0.239171	-1.70156	0.0121859	1.30198	-1.55336	0.740064	-0.718169	-0.649963	-0.28637	0	0	0	0
b0297	b0297	0	0	2.55667	2.45798	2.28043	0.724201	2.49854	0.99932	2.05305	2.14503	2.34963	2.59792	2.31322	0.38118	0.284845	0.27232	-1.1055	0.415301	-0.832385	-0.0617351	0.012138	0.337631	0.373981	0.24509	0	0	0	0
b0298	insE-1 IS3 element protein InsE	0	0	0.532904	0.741973	0.680332	-1.341	0.984381	-1.0433	1.10017	0.196501	0.686534	0.82316	0.508997	0.258142	0.590793	0.563307	-0.897425	1.17467	-0.3921	0.761849	-0.203263	0.287802	0.365997	0.0735627	0	0	0	0
b0299	insF-1 IS3 element protein InsF	0	0	-0.216758	0.479842	0.2809	-0.40478	1.24207	0.673487	0.237308	0.481733	0.671193	0.102099	0.546377	-0.0589462	0.630399	0.359128	0.253307	1.78433	1.50965	0.277456	0.325377	0.522228	-0.0428204	0.332043	0	0	0	0
b0300	ykgA predicted DNA-binding transcriptional regulator	0	0	1.30034	2.05934	1.42973	0.0942864	2.11442	0.22594	1.60545	1.5286	1.73393	1.39594	1.65543	-0.856716	-0.0954085	-0.560271	-1.71491	0.0543424	-1.5807	-0.492564	-0.588049	-0.263026	-0.812217	-0.398154	0	0	0	0
b0301	ykgB conserved inner membrane protein	0	0	1.89512	2.20064	1.55431	1.98881	2.18547	3.47443	1.97406	1.90473	1.67787	1.74305	1.60822	0.252894	0.549609	0.0257534	0.761743	0.741517	2.34962	0.329724	0.224139	0.093585	-0.0346025	-0.048029	0	0	0	0
b0302	b0302	0	0	0.574177	1.8472	0.210531	0.112499	2.57209	4.49417	0.572295	1.49069	1.14664	1.72086	1.05796	-1.1209	0.14456	-1.36297	-1.1745	1.06693	3.30106	-1.11801	-0.233896	-0.479773	-0.101045	-0.639215	0	0	0	0
b0304	ykgC predicted oxidoreductase with FAD/NAD(P)-binding domain and dimerization domain	0	0	2.00379	2.14494	1.85474	2.31787	2.80344	3.25881	2.39442	2.27664	2.11199	2.32085	2.15284	-0.123034	0.0202818	-0.105743	0.542443	0.781236	1.49323	0.323852	0.186545	0.139656	0.138488	0.123013	0	0	0	0
b0305	ykgD predicted DNA-binding transcriptional regulator	0	0	1.40784	2.27401	1.4142	1.77878	3.09411	2.60685	1.96681	2.35854	2.47172	2.66346	2.23409	-0.357705	0.502791	-0.21947	0.411824	1.50692	1.32211	0.215287	0.575321	0.789194	0.782878	0.48266	0	0	0	0
b0306	ykgE predicted oxidoreductase	0	0	1.6464	1.92896	1.1177	2.4642	2.08417	2.02465	1.56506	2.21221	1.83638	1.86989	1.74271	0.569306	0.848049	0.0666289	1.82208	1.28462	1.56915	0.4085	1.00296	0.705848	0.570175	0.546314	0	0	0	0
b0307	ykgF predicted amino acid dehydrogenase with NAD(P)-binding domain and ferridoxin-like domain	0	0	-1.43435	0.683377	1.43876	-1.88655	0.38829	-2.19302	-0.503691	-0.70153	0.420334	0.422746	0.0648815	-1.39124	0.770258	1.47927	-1.26771	0.857633	-1.3612	-0.540194	-0.911468	0.21339	0.198452	-0.19413	0	0	0	0
b0308	ykgG predicted transporter	0	0	0.299968	0.849501	0.871349	1.34707	0.478957	-0.833904	0.00805363	-0.127782	0.591597	0.730317	0.0565599	0.733224	1.17972	1.23286	2.22365	1.19008	0.251177	0.318474	0.0415803	0.695734	0.96506	0.124465	0	0	0	0
b0309	b0309	0	0	1.0139	0.653314	1.17904	1.0401	2.4226	-0.96511	1.09572	0.745691	0.842345	1.14978	1.58783	-0.346685	-0.717728	-0.10874	0.125706	1.30249	-1.73578	-0.302006	-0.698723	-0.515827	-0.387319	0.155626	0	0	0	0
b0310	ykgH predicted inner membrane protein	0	0	1.61315	1.88648	1.21239	2.24428	2.3251	1.32589	-0.35189	0.521784	-0.334805	0.864711	1.34833	0.506324	0.774852	0.135541	1.57297	1.4919	0.837327	-1.53426	-0.712665	-1.48947	-0.46034	0.126929	0	0	0	0
b0311	betA choline dehydrogenase	0	0	-2.30864	-0.592643	-1.01331	0.0620332	-0.3378	0.102546	-1.74009	-1.19615	-0.655776	-0.232464	-1.08656	-1.29797	0.194624	-0.217121	1.37341	0.914998	1.53477	-1.02183	-0.616112	-0.149697	0.414841	-0.615312	0	0	0	0
b0312	betB betaine aldehyde dehydrogenase	0	0	-2.44169	-2.0527	-0.933787	-3.33074	-0.600735	-0.385642	-2.03562	-1.19785	-1.27257	-1.07804	-1.22597	-0.115312	-0.120985	1.11211	-1.14032	1.30845	1.67679	-0.0987962	0.464013	0.218001	0.797258	0.336336	0	0	0	0
b0313	betI BetI transcriptional repressor	0	0	-0.464667	-1.77715	0.183003	-2.30579	-2.30349	-1.83455	-0.409461	-0.494616	-1.4453	-0.605972	-1.5302	0.978094	-0.513501	1.35915	-0.631691	-0.646094	-0.0673394	0.728683	0.433243	-0.598459	0.455764	-0.693733	0	0	0	0
b0314	betT BetT choline BCCT transporter	0	0	-0.926474	-1.24086	-1.23919	-0.135339	-1.65117	-0.35259	-0.828318	-0.245165	0.131916	-0.895343	-0.278803	0.00426178	-0.505818	-0.517311	1.14245	-0.46057	1.05667	-0.191433	0.275965	0.583946	-0.331786	0.131333	0	0	0	0
b0315	yahA phosphodiesterase, c-di-GMP-specific	0	0	2.51267	2.74142	2.85546	2.53488	3.20077	2.70333	1.96586	2.55801	2.56088	2.80247	2.78515	0.14418	0.37421	0.652827	0.494353	0.871458	0.607453	-0.326221	0.252532	0.390127	0.411027	0.562211	0	0	0	0
b0316	yahB predicted DNA-binding transcriptional regulator LYSR-type	0	0	0.591198	2.24283	0.913369	2.00614	1.60669	0.626371	2.09528	1.57003	2.49888	1.15386	1.87133	-0.400157	1.25189	-0.0585916	1.45372	0.90441	0.267155	1.01424	0.435622	1.43946	-0.0713319	0.748051	0	0	0	0
b0317	yahC predicted inner membrane protein	0	0	1.78956	1.6961	-0.278079	0.927259	-1.57256	0.915174	0.77266	-0.0743489	1.49403	1.69382	1.0858	0.103361	0.00212381	-1.84402	-0.349671	-3.06743	-0.266438	-0.909929	-1.79154	-0.125314	-0.120665	-0.60452	0	0	0	0
b0318	yahD predicted transcriptional regulator with ankyrin domain	0	0	0.735533	0.814017	2.49904	3.81413	1.96509	0.063065	2.47915	1.96999	1.47755	1.92565	1.05994	-1.89233	-1.81888	0.0190778	1.50231	-0.706391	-2.39357	-0.0564455	-0.575287	-0.910498	-0.697835	-1.3788	0	0	0	0
b0319	yahE predicted protein	0	0	2.45231	2.78365	2.95325	3.41421	3.13911	3.5564	2.87108	2.65782	2.30645	2.40558	2.57749	-0.0861176	0.24303	0.571154	1.19428	0.587241	1.22501	0.420182	0.196325	-0.00613169	-0.136951	0.214219	0	0	0	0
b0320	yahF predicted acyl-CoA synthetase with NAD(P)-binding domain and succinyl-CoA synthetase domain	0	0	-0.337047	-1.1394	-2.76121	-0.505514	-1.93141	-2.22888	0.159261	0.169145	-0.964825	-0.496648	-0.430051	0.73467	-0.29578	-1.89952	0.857334	-0.622537	-0.773976	0.905327	0.781949	-0.423675	0.192355	0.0919477	0	0	0	0
b0321	yahG conserved protein	0	0	-1.04969	-2.50071	-1.0903	-3.14488	-3.20284	-3.24765	-1.47973	-1.87321	-2.96869	-0.891708	-1.11089	0.41197	-1.21817	0.0993986	-1.48946	-1.53632	-1.47963	-0.336255	-0.936846	-2.10857	0.191521	-0.257049	0	0	0	0
b0326	yahL predicted protein	0	0	2.90908	1.94276	2.16413	1.85421	3.18013	3.36624	2.33693	2.50683	2.46773	2.65552	2.39222	1.13062	0.158982	0.519369	0.472585	1.57783	2.06462	0.574176	0.712852	0.774906	0.764205	0.630862	0	0	0	0
b0327	yahM predicted protein	0	0	2.25694	2.23844	1.51616	2.03628	-1.48161	2.76778	1.73527	1.93109	1.09641	2.22228	1.86415	-0.0392336	-0.0557021	-0.61249	0.0739152	-3.71793	0.771274	-0.49001	-0.309164	-1.01458	-0.1059	-0.300226	0	0	0	0
b0328	yahN predicted neutral amino acid efflux system	0	0	0.971736	2.00773	1.77411	1.0531	-2.69161	1.11335	1.78346	1.11706	1.21321	-0.0535943	1.04357	-0.299891	0.727011	0.559841	0.225668	-3.71089	0.443827	0.46126	-0.254007	-0.073804	-1.51631	-0.315424	0	0	0	0
b0329	yahO predicted protein	0	4	0.599224	2.26434	-0.195369	-0.883276	-1.3114	-1.35887	2.15339	2.60387	0.879521	2.3686	1.86618	-1.76672	-0.100284	-2.39537	-2.92106	-3.63742	-3.45123	-0.136322	0.300708	-1.28912	-0.0206015	-0.354678	0	-1	0	0
b0330	prpR PrpR transcriptional dual regulator	0	0	-1.61867	-0.626812	-1.2329	-1.71663	-2.64546	-1.60045	-1.84755	-0.114376	-1.82039	-0.963892	-0.915022	-0.201697	0.608368	-0.0767737	-0.0244525	-1.00519	0.161132	-0.724097	0.797219	-0.99531	0.0655356	-0.103893	0	0	0	0
b0331	prpB 2-methylisocitrate lyase	0	0	-3.04774	-1.48007	-1.17389	-1.27559	-2.65622	0.234174	-0.756351	-0.737309	0.342784	-2.59163	-0.514596	-1.32742	-0.0178898	0.224216	0.484317	-0.975172	2.04846	0.58257	0.362665	1.3258	-1.26969	0.541853	0	0	0	0
b0333	prpC methylcitrate synthase	0	0	-0.368026	-1.13854	-2.40697	-3.17873	-3.17635	0.924663	-0.827132	-0.96446	-0.352542	-1.88346	0.0855148	1.05542	0.104216	-1.2453	-1.48778	-1.53124	2.68884	0.302144	-0.0474883	0.47859	-0.84538	0.903374	0	0	0	0
b0334	prpD 2-methylcitrate dehydratase	0	3	-1.92451	-1.75495	-1.54977	-2.84877	-3.30181	-3.06487	-3.33579	-2.23818	-2.12276	-1.63319	-0.685238	-0.623433	-0.723221	-0.53756	-1.26081	-1.8458	-1.46318	-2.45652	-1.5028	-1.48705	-0.798467	-0.0316527	0	0	-1	0
b0335	prpE putative propionyl-CoA synthetase	0	0	-3.84614	-1.56257	-1.24355	-0.595874	-3.36365	-3.24713	-1.00642	-2.28771	-1.30459	-1.61177	-1.36896	-2.41689	-0.313362	-0.0773054	1.09175	-1.71457	-1.4814	0.126676	-1.36684	-0.468475	-0.566371	-0.545394	0	0	0	0
b0336	codB CodB cytosine NCS1 transporter	0	0	0.331569	-3.25915	-2.56231	-3.34866	-0.583256	-0.406189	-0.140426	-0.938167	-1.44726	-2.12566	-0.812945	2.25977	-1.63459	-0.927437	-1.3978	1.13363	1.47018	1.41342	0.382233	-0.305127	-0.624709	0.417093	0	0	0	0
b0337	codA cytosine deaminase	0	0	-2.77918	-3.31016	-1.09508	-2.94662	-2.80469	-2.60929	0.0125461	-0.913409	-0.14526	-0.715195	-0.486323	-1.87561	-2.59043	-0.419055	-1.69069	-1.65041	-1.21532	0.589084	-0.439123	0.265736	-0.205892	-0.112253	0	0	0	0
b0338	cynR CynR transcriptional dual regulator	0	0	-0.272929	-0.906807	-0.244543	0.809079	-0.109912	-0.0399862	-0.414581	-0.370415	-0.100424	-0.225371	-0.54869	0.601814	-0.203767	0.394059	2.03915	1.01196	1.34085	0.114599	0.0628245	0.273242	0.240869	-0.204742	0	0	0	0
b0339	cynT carbonic anhydrase monomer	0	0	-2.32246	-1.49403	-2.50032	0.444366	-0.95594	-1.9672	-2.75621	-1.86019	0.0189088	-0.0203929	-1.62692	-0.964678	-0.378281	-1.43245	2.10614	0.55172	-0.283574	-1.74466	-1.05304	0.723711	0.882561	-0.920013	0	0	0	0
b0340	cynS cyanase monomer	0	0	-2.30465	0.0921611	-1.6693	-0.485966	0.450277	1.64925	0.347696	-1.02406	-0.796177	-0.459693	-0.517483	-1.41165	0.808352	-1.01272	0.761456	1.58899	3.0372	0.8974	-0.571364	-0.404057	0.0262145	-0.158049	0	0	0	0
b0341	cynX CynX cyanate MFS transporter	0	0	-0.122431	0.0147606	-1.33111	-0.484202	-1.25726	-2.17433	-0.522543	-1.53157	-2.30693	-1.42882	0.204953	0.918866	0.826886	-0.504836	0.850688	0.0221893	-0.729098	0.218892	-0.931721	-1.78151	-0.755536	0.700547	0	0	0	0
b0343	lacY LacY lactose MFS transporter	0	6	1.66036	1.40431	2.26947	0.969548	-0.91315	0.735781	2.39967	2.47235	2.60076	2.14273	2.47012	0.0781447	-0.187856	0.791979	-0.189545	-2.28783	-0.311922	0.80766	0.841822	1.06442	0.415691	0.860669	0	0	1	0
b0344	lacZ beta;-galactosidase monomer	0	1	-3.04016	-2.73577	-2.82543	-2.23927	-3.10079	-3.00811	-2.99097	-2.49802	-2.47644	-3.18431	-2.80663	-1.74775	-1.71282	-1.81909	-0.659492	-1.65047	-1.41336	-2.12225	-1.76931	-1.84632	-2.35708	-2.15879	-1	0	-1	-1
b0346	mhpR MhpR transcriptional activator	0	0	-0.102023	-3.3241	-0.934682	-2.44177	-2.37092	-2.64307	-0.236919	-0.0823159	0.399335	-0.678008	0.240057	0.778795	-2.616	-0.290196	-1.20495	-1.24378	-1.25999	0.299091	0.357454	0.779376	-0.205447	0.589197	0	0	0	0
b0347	mhpA 3-(3-hydroxyphenyl)propionate 2-hydroxylase	0	0	-2.9219	-2.15876	-1.14577	-3.15937	-0.363853	-2.67919	-1.11704	-1.10538	-1.32952	-0.816358	-0.792696	-1.04673	-0.577154	0.432143	-1.24654	1.33044	-0.823834	0.383511	0.164904	-0.233456	0.63561	0.391225	0	0	0	0
b0348	mhpB 3-(2,3-dihydroxyphenyl)propionate dioxygenase	0	0	-0.639712	-0.0989937	-1.71933	0.606168	-1.61101	-1.50624	-1.0012	-1.2795	-1.14836	-0.866923	-0.112596	0.77121	1.12622	-0.568915	2.30188	0.0210162	0.25339	0.116444	-0.375813	-0.332625	0.150159	0.688734	0	0	0	0
b0350	mhpD 2-keto-4-pentenoate hydratase	0	0	0.488017	0.0509674	-0.585706	-0.575622	-0.335997	-0.269362	0.208845	-0.37562	0.193789	-0.189192	-0.277045	1.02242	0.485983	-0.0966919	0.396	0.478333	0.938937	0.574461	-0.137285	0.355721	0.106291	-0.12546	0	0	0	0
b0351	mhpF acetaldehyde dehydrogenase 2	0	0	-0.959114	-0.63089	-0.996824	0.338212	-1.03035	-0.82365	-1.12422	-0.658577	-0.357264	-0.73626	-0.644588	0.402528	0.490279	0.0756982	2.00417	0.482612	0.865044	-0.106528	0.153155	0.352266	0.171473	0.0663819	0	0	0	0
b0352	mhpE 4-hydroxy-2-ketovalerate aldolase	0	6	-2.89018	-0.480965	-2.14172	-2.10073	-1.77863	-2.22703	-0.907284	-0.633646	-0.812714	-1.77356	-1.10605	-0.31809	1.63485	0.13377	0.215113	0.252735	-0.040437	1.2641	1.23382	0.886296	0.353287	0.676061	0	0	1	0
b0353	mhpT MhpT MFS transporter	0	0	-0.0267549	-0.95546	-0.814028	0.32279	-2.53991	-2.31241	-0.269691	-0.366217	-0.52764	-0.826473	-1.12075	0.626442	-0.416884	-0.264357	1.3642	-1.60711	-1.02121	0.123678	-0.0860732	-0.312401	-0.48886	-0.904025	0	0	0	0
b0354	yaiL nucleoprotein/polynucleotide-associated enzyme	0	8	1.43476	2.24699	0.0753035	0.507282	-2.1621	-2.15549	1.3787	-0.0294067	2.1438	1.68368	1.26116	2.39298	3.00015	0.823176	1.79767	-0.949742	-0.738251	2.04417	0.513465	2.6157	2.27656	1.69304	0	0	0	1
b0355	frmB S-formylglutathione hydrolase	0	0	-0.52236	1.13796	0.540527	1.36826	0.722637	-1.95815	0.717743	0.191871	0.222908	0.293855	0.396737	-0.948438	0.798724	0.242521	1.5945	0.694794	-1.58628	0.190759	-0.375555	-0.326181	-0.345865	-0.192583	0	0	0	0
b0357	frmR regulator protein	0	0	-1.321	-2.15353	-1.21679	-2.33597	-0.852482	-1.83447	-1.87114	-1.12049	-0.69423	0.551078	-0.27327	-0.398993	-1.42501	-0.503821	-1.06453	0.330378	-0.42871	-1.24373	-0.607425	-0.249583	1.10498	0.129152	0	0	0	0
b0358	yaiO outer membrane protein	0	0	1.84267	-0.104121	1.02453	0.164491	1.0999	1.63644	1.50727	1.79971	1.61649	1.51129	1.44081	0.381866	-1.57596	-0.348784	-0.85748	-0.135001	0.743323	0.0219794	0.271192	0.177657	-0.111797	-0.0725354	0	0	0	0
b0359	yaiX predicted acyl transferase (pseudogene)	0	0	1.0596	1.92489	1.34429	2.46364	1.70995	3.20416	1.93637	1.67479	1.95093	1.44172	1.93079	-0.386616	0.467645	-0.016366	1.45809	0.491837	2.32948	0.464006	0.158623	0.52387	-0.168701	0.429147	0	0	0	0
b0360	insC-1 IS2 element protein InsA	0	0	1.83126	1.30094	1.71158	1.7002	0.388444	2.0821	1.33216	1.45396	1.21129	1.82533	2.09364	0.589837	0.0510539	0.522156	0.901375	-0.596714	1.44599	0.0354198	0.10773	-0.0515622	0.387704	0.759706	0	0	0	0
b0361	insD-1 IS2 element protein	0	0	0.0791867	0.19135	0.775063	0.283082	-0.915677	-1.04274	0.900386	0.13766	0.763027	0.549746	0.818745	0.188903	0.315834	0.836446	0.920665	-0.401047	-0.21186	0.910445	-0.0445824	0.587666	0.367309	0.585073	0	0	0	0
b0362	yaiF predicted protein	0	0	2.03175	1.06693	2.32012	2.02299	1.98459	-0.326642	2.07145	1.43499	1.46671	1.96136	1.30692	0.551573	-0.424242	0.930051	0.979188	0.727397	-1.2443	0.569032	-0.109897	0.0122619	0.321517	-0.221908	0	0	0	0
b0363	yaiP predicted glucosyltransferase	0	0	1.98855	2.3898	1.70525	1.94021	1.64926	0.895963	0.945372	1.89222	1.54732	1.73844	1.74319	1.07251	1.48068	0.810377	1.4738	1.03203	0.619427	-0.0714966	0.826439	0.55299	0.579333	0.686214	0	0	0	0
b0364	yaiS conserved protein	0	0	2.1785	2.51836	2.46452	2.53202	2.53786	1.22115	3.03842	2.59413	2.90618	2.28951	2.62656	0.229897	0.569127	0.670757	0.957475	0.734104	-0.304828	1.12705	0.657498	1.07763	0.256997	0.734791	0	0	0	0
b0365	tauA taurine ABC transporter	0	0	0.177727	0.600519	-2.42652	-2.55724	-0.0311242	-2.62136	-0.195763	0.147238	0.551458	-0.114239	-0.142174	1.21605	1.40978	-1.60355	-1.225	1.2455	-1.17725	0.544346	0.745502	1.07514	0.55704	0.350867	0	0	0	0
b0366	tauB taurine ABC transporter	0	0	-3.44783	-0.161311	-1.93666	-2.77597	-2.34461	-2.91644	-3.00876	-1.77185	-0.0722544	-1.1916	-2.23624	-2.15925	0.858088	-0.932357	-1.19973	-0.896305	-1.32454	-2.14467	-1.0459	0.555872	-0.367476	-1.59054	0	0	0	0
b0367	tauC taurine ABC transporter	0	0	-2.68064	0.0419348	-0.334433	-1.88655	-3.04431	-2.97213	-2.12705	-1.10552	-1.42903	-2.41162	-1.33858	-1.29457	1.21289	0.785767	-0.184627	-1.47295	-1.23244	-1.04805	-0.249808	-0.670896	-1.45976	-0.590691	0	0	0	0
b0368	tauD taurine dioxygenase	0	0	0.0423247	-0.645926	0.687356	1.12166	-2.33352	-2.74366	-0.495385	-0.563602	-0.624686	0.383152	-0.0595449	0.558815	-0.229281	1.16189	2.08084	-1.53734	-1.55007	-0.133848	-0.331071	-0.470491	0.67192	0.0813646	0	0	0	0
b0369	hemB porphobilinogen synthase	1	0	-0.255501	-0.265578	0.0853713	0.287586	0.47332	-0.225931	-0.314725	-0.497772	-0.560831	-0.393997	-0.328689	0.530777	0.368296	0.6691	1.41811	1.52623	1.12724	0.132677	-0.148217	-0.270307	0.00232968	-0.0447177	NA	NA	NA	NA
b0370	b0370	0	0	0.428528	1.38197	2.036	0.983416	1.71237	1.66522	0.991764	2.4952	1.77871	1.606	1.99765	-0.828438	0.116203	0.833785	0.169902	0.709657	1.01196	-0.318076	1.13618	0.503417	0.155464	0.6508	0	0	0	0
b0371	yaiT conserved protein	0	0	2.59056	2.55201	2.11375	1.52571	3.12734	2.50661	2.69752	2.61532	2.16585	3.14795	2.65047	-0.409629	-0.473287	-0.803618	-1.14745	-0.0642826	-0.483378	-0.20026	-0.293034	-0.54329	0.17569	-0.11556	0	0	0	0
b0373	insE-2 IS3 element protein InsE	0	0	0.585097	0.748315	0.67406	-1.49423	0.92337	-1.12419	0.983855	0.139312	0.652454	0.752353	0.480158	0.277037	0.561666	0.524736	-1.08893	1.07326	-0.51935	0.608035	-0.292541	0.224437	0.259429	0.0155144	0	0	0	0
b0375	yaiV predicted DNA-binding transcriptional regulator	0	0	0.357269	1.09871	1.4678	1.82607	1.79887	1.47585	1.02592	1.21619	1.27966	1.34081	0.887232	-0.395766	0.366926	0.745437	1.55265	1.3639	1.37608	0.149693	0.299948	0.426236	0.327883	-0.0264629	0	0	0	0
b0376	ampH penicillin-binding protein	0	0	0.660089	0.369986	0.706857	-0.665662	-0.980222	-1.30473	-0.0154271	0.766716	0.902348	0.607102	0.641491	0.827146	0.524699	0.786964	-0.0041944	-0.433744	-0.469266	0.0289598	0.614921	0.758211	0.469379	0.429829	0	0	0	0
b0377	sbmA predicted transporter	0	0	1.10553	-1.16591	-0.737001	1.08758	-0.191647	-2.49864	-0.272443	-0.391712	0.277611	0.0286443	-0.100221	2.04004	-0.428273	-0.011503	2.36756	1.00205	-1.08811	0.368303	0.132587	0.732539	0.59617	0.313006	0	0	0	0
b0378	yaiW predicted DNA-binding transcriptional regulator	0	0	-1.46781	-1.59155	-2.44822	-2.96469	1.98189	-2.90152	-0.450184	-0.604223	-0.875421	-0.616453	-2.41136	-0.245771	-0.627384	-1.46956	-1.45014	3.40416	-1.3542	0.339166	0.0784482	-0.271531	0.158348	-1.79491	0	0	0	0
b0379	yaiY inner membrane protein	0	0	-0.0753993	-1.14176	-0.656029	-1.34223	-0.775246	-1.08976	-1.14757	0.479937	-0.592471	-0.36466	-0.197729	0.984312	-0.310827	0.191557	0.009427	0.521989	0.361487	-0.402082	1.08808	-0.0572292	0.318838	0.313881	0	0	0	0
b0380	yaiZ predicted inner membrane protein	0	4	-1.20695	-2.61698	-1.59325	-2.01061	-1.42286	-2.04805	-2.04101	0.379944	-0.834463	0.2937	-0.130807	-1.2208	-2.56121	-1.56545	-1.40371	-0.993512	-1.20776	-2.11673	0.15135	-1.06583	0.0373183	-0.407261	-1	0	0	0
b0381	ddlA D-alanine-D-alanine ligase A	0	0	-1.53322	-1.25885	-0.257783	-0.212207	1.01008	-0.862567	-0.454368	0.0229871	0.622221	0.222043	2.69311	-1.14833	-0.97872	0.011424	0.608933	1.67314	0.136337	-0.207141	0.11991	0.673876	0.383315	2.68366	0	0	0	0
b0382	iraP anti-adaptor protein for sigma; S stabilization	0	7	1.07259	2.49004	0.404365	4.20675	3.99223	4.77925	2.49475	2.83819	3.59938	2.70687	3.6762	-0.392619	1.0138	-0.972763	3.17982	2.75226	3.88056	1.00556	1.30594	2.15699	1.07998	2.15933	0	1	1	0
b0383	phoA alkaline phosphatase	0	7	0.403252	-0.18946	-0.109716	1.30038	1.69036	1.97053	0.258852	0.337769	0.789944	0.0569339	0.857908	0.512673	-0.0651632	-0.048479	1.93783	2.20478	2.80133	0.268683	0.155352	0.614414	-0.125729	0.62408	0	1	0	0
b0384	psiF conserved protein	0	4	-2.14126	-1.59447	-1.9434	-1.33074	-1.43705	-1.89191	0.361653	-0.349702	-1.11954	-1.07718	-0.125546	-1.76835	-1.32724	-1.71878	-0.527756	-0.784424	-0.93376	0.570757	-0.29316	-1.09453	-0.9596	-0.177116	-1	0	0	0
b0385	adrA predicted diguanylate cyclase	0	0	0.445089	-1.13105	0.228746	-0.701607	-0.595227	-2.76185	-0.549414	-1.60904	-0.387248	0.0727645	-0.662396	1.1409	-0.561014	0.786392	0.35891	0.381024	-1.44653	-0.147511	-1.31478	-0.152975	0.423681	-0.425264	0	0	0	0
b0386	proC pyrroline-5-carboxylate-reductase	0	1	-2.2355	-2.1892	-1.37685	-2.3593	0.557985	-2.27672	-2.85441	-1.40635	-1.83418	-2.35465	-2.06656	-1.78462	-1.83986	-0.986633	-1.46356	1.28805	-1.16442	-2.53156	-1.22171	-1.71888	-2.1073	-1.98131	-1	0	-1	-1
b0387	yaiI conserved protein	0	0	-1.05553	-2.45044	-1.23881	-2.34713	-2.31604	0.80857	-0.702966	-0.949293	-1.2719	-0.657264	-1.01361	0.551628	-1.05328	0.0616977	-0.671338	-0.631278	2.59889	0.538467	0.0670213	-0.341815	0.570806	-0.0382655	0	0	0	0
b0388	aroL shikimate kinase II	0	0	0.447914	0.549645	-1.30451	-2.3593	-1.03667	1.05072	0.58054	-0.491148	-1.70691	-1.63113	-1.38722	1.85709	1.77035	-0.155915	-0.660738	0.590681	2.81023	1.69647	0.408671	-0.896051	-0.620089	-0.590757	0	0	0	0
b0389	yaiA predicted protein	0	0	0.258507	-0.75796	-1.4943	-1.17873	-1.33483	-1.26002	-0.184465	0.699632	-0.847597	0.374691	-0.211987	0.666313	-0.45335	-1.17068	-0.328534	-0.649232	-0.210818	0.105183	0.843611	-0.76272	0.585655	-0.171639	0	0	0	0
b0390	aroM conserved protein	0	0	-0.312066	0.32393	-0.0550741	-2.18938	-1.95287	-1.50765	-1.77082	-1.07817	-0.693595	-1.29487	-0.870763	0.608457	1.05129	0.6561	-0.919217	-0.771553	-0.102609	-1.14552	-0.566808	-0.250488	-0.743006	-0.46988	0	0	0	0
b0391	yaiE conserved protein	0	0	0.850397	1.03874	-1.59929	-1.53863	-1.67823	3.14749	0.568202	1.01684	1.59833	1.1977	1.1783	0.249863	0.489129	-2.11934	-1.57522	-1.93142	3.25232	-0.151409	0.262292	0.885442	0.355355	0.416388	0	0	0	0
b0392	ykiA predicted protein	0	0	2.59451	2.19497	2.2225	1.94473	3.96971	2.45212	2.5451	2.14869	2.60586	2.31096	2.46458	1.16736	0.75685	0.878363	0.960374	2.77353	1.60136	1.0896	0.648658	1.1942	0.717092	0.978301	0	0	0	0
b0393	rdgC nonspecific DNA binding protein; nucleoid component	0	0	-1.47101	-1.15581	-1.57818	-0.220523	-1.81012	0.912654	0.342421	-0.0449913	0.281238	-1.28929	0.312099	-1.04165	-0.829717	-1.2229	0.651868	-1.1031	1.99183	0.649919	0.120788	0.382735	-1.05765	0.376006	0	0	0	0
b0394	mak manno(fructo)kinase	0	0	-2.39193	-0.0638118	-1.81355	-2.49172	-0.621632	-2.42032	1.54206	0.30918	-0.695518	0.0144112	0.313596	-1.67176	0.523805	-1.24866	-1.41853	0.378463	-1.09133	1.95174	0.613832	-0.448813	0.374862	0.563298	0	0	0	0
b0395	b0395	0	0	NA	0.21002	0.0654697	NA	-1.18461	-0.111916	NA	-0.691106	-0.562626	NA	-0.103901	NA	0.507971	0.378453	NA	-0.505554	0.927284	NA	-0.556197	-0.484675	NA	-0.0730951	NA	NA	NA	NA
b0396	araJ AraJ MFS transporter	0	0	2.03814	0.336186	0.856283	2.22499	0.683265	1.07558	1.6797	0.815762	1.80975	0.869745	0.928941	0.982999	-0.722001	-0.175433	1.60491	-0.0913749	0.644784	0.542412	-0.374703	0.697117	-0.41107	-0.248966	0	0	0	0
b0397	sbcC ATP-dependent dsDNA exonuclease	0	0	-0.658283	-0.625425	-0.0457373	-1.58799	-0.987581	-1.93798	-0.616002	-0.443658	-0.161403	-0.842744	-0.259575	0.768227	0.620748	1.11838	0.101472	0.659655	-0.172903	0.515447	0.475454	0.672387	0.199221	0.561307	0	0	0	0
b0398	sbcD ATP-dependent dsDNA exonuclease	0	0	-0.76974	-1.52577	-1.20278	-2.39947	-2.03466	-2.86021	-0.492018	0.124967	-0.22386	-1.17569	-0.877917	0.0733505	-0.850766	-0.594441	-1.213	-0.936095	-1.4892	-0.00256403	0.519991	0.111098	-0.741767	-0.561144	0	0	0	0
b0399	phoB PhoB-Phosphorylated transcriptional dual regulator	0	0	-2.42342	-1.14799	-1.95207	-1.70068	-1.59304	-1.62475	-1.14983	0.394709	0.372774	-0.780224	-0.462864	-1.14509	-0.137548	-0.952193	-0.133828	-0.149184	-0.0401531	-0.29805	1.11363	0.996429	0.0359657	0.177847	0	0	0	0
b0400	phoR PhoR-P his	0	0	-2.30561	-0.908294	-1.47754	-1.95634	-2.39269	-0.902788	0.0290814	-1.5013	-0.106368	-0.779535	-0.642959	-1.24028	-0.0714412	-0.623339	-0.599471	-1.09	0.550153	0.774928	-0.890949	0.431662	-0.0934105	-0.126473	0	0	0	0
b0401	brnQ BrnQ branched chain amino acid LIVCS transporter	0	0	0.299008	-0.535473	-0.141407	0.788015	-2.96746	-1.71011	-1.93527	-1.23623	-1.42662	-0.641261	-0.424039	1.1891	0.179148	0.511793	2.03308	-1.83179	-0.323388	-1.38966	-0.787205	-1.03783	-0.159193	-0.0673383	0	0	0	0
b0402	proY ProY cryptic proline APC transporter	0	0	1.10805	-0.535728	0.185367	-3.32811	-1.52608	-3.11287	-0.484945	-0.993449	-0.0746691	-1.18668	-0.197235	1.49831	-0.249437	0.472648	-2.49892	-0.857778	-2.09743	-0.222968	-0.880694	-0.0123809	-1.0085	-0.18991	0	0	0	0
b0403	malZ maltodextrin glucosidase	0	0	-1.26081	-0.521901	-0.616425	-0.95634	-0.812831	-1.34832	0.0483405	-0.438229	0.232898	0.00199053	-0.602467	-0.883738	-0.250506	-0.37729	-0.147438	-0.156825	-0.376869	0.270101	-0.368276	0.266785	0.134157	-0.640203	0	0	0	0
b0404	acpH acyl carrier protein phosphodiesterase	0	0	0.179878	0.0231538	0.0704767	0.301894	0.20658	-0.150014	0.0561099	0.172842	0.100705	-0.13224	0.0781854	0.559411	0.297206	0.319058	1.11458	0.864712	0.830066	0.28598	0.251367	0.140229	0.00921264	0.0493862	0	0	0	0
b0405	queA S-adenosylmethionine:tRNA ribosyltransferase-isomerase	0	0	-1.19531	-0.662185	-0.0976596	1.16597	-2.86241	-2.78153	-1.07783	-0.00832344	-0.104832	-0.807874	-0.89399	0.385322	0.717802	1.18046	2.82487	-1.1787	-0.997234	0.141024	0.98907	0.812096	0.396463	0.0609114	0	0	0	0
b0407	yajC Sec Protein Secretion Complex	0	0	-1.52436	-1.92613	-1.93976	-1.407	-0.99873	-2.1778	-2.20969	-1.82165	-1.26463	-2.09783	-1.20603	0.483082	-0.236257	-0.217903	0.601948	0.758624	-0.266936	-0.573563	-0.427325	-0.0491118	-0.524416	0.0926846	0	0	0	0
b0408	secD Sec Protein Secretion Complex	1	0	-4.07179	-3.45004	-3.446	-3.13974	-2.67107	-3.13563	-3.33053	-2.71351	-2.07494	-3.81556	-2.04769	-0.160481	0.0457187	-0.0592104	-0.0943766	0.158386	-0.260507	0.53893	0.458333	0.957992	-0.580939	1.21198	NA	NA	NA	NA
b0409	secF Sec Protein Secretion Complex	1	0	-3.63243	-3.16254	-3.46408	-2.45145	-2.1395	-2.78481	-3.6752	-2.99086	-2.88227	-3.60306	-2.8874	-0.0600536	-0.11331	-0.353582	0.412765	0.464097	-0.100745	-0.302376	-0.182607	-0.232936	-0.55035	-0.0322918	NA	NA	NA	NA
b0411	tsx nucleoside channel; receptor of phage T6 and colicin K	0	0	0.658136	0.671865	0.00926278	-2.397	-1.05669	-2.41843	-2.124	-1.09341	0.0497913	-0.466501	0.913108	0.849711	0.836971	0.093562	-1.72684	-0.499826	-1.58573	-2.06955	-1.23316	-0.0815753	-0.584925	0.707982	0	0	0	0
b0412	yajI predicted lipoprotein	0	3	0.492248	-0.277103	-0.140753	-2.38227	-2.12608	-2.16963	-1.87932	-1.02492	-1.26557	-1.10369	0.151432	0.260423	-0.388193	-0.225732	-1.90122	-1.8901	-1.47167	-2.1709	-1.38991	-1.63169	-1.52214	-0.251933	0	0	-1	0
b0413	nrdR DNA-binding transcriptional regulator	0	0	-2.51046	-2.13863	-2.12659	-2.2628	-2.36239	-2.18607	-2.74	-0.486525	-1.60757	-2.66365	-0.413435	-0.407266	-0.371361	-0.301302	-0.187828	-0.555071	-0.231541	-1.00556	0.994034	-0.303669	-1.00232	0.966966	0	0	0	0
b0414	ribD fused diaminohydroxyphosphoribosylaminopyrimidine deaminase / 5-amino-6-(5-phosphoribosylamino)uracil reductase	1	0	-3.70024	-3.37718	-3.40197	-2.67698	-2.42483	-2.86292	-3.68508	-3.18934	-2.67196	-3.85689	-2.06253	-0.540534	-0.759745	-0.634941	-0.0372297	-0.0639637	-0.390618	-0.83655	-0.784416	-0.434919	-1.13361	0.340237	NA	NA	NA	NA
b0415	ribE 6,7-dimethyl-8-ribityllumazine synthase	1	0	-3.06837	-2.81996	-2.70449	-2.49938	-2.1086	-2.42484	-3.09677	-2.25306	-2.6275	-3.024	-2.69507	-0.11797	-0.392366	-0.110376	0.0258148	0.136505	-0.053625	-0.495637	-0.0430171	-0.586421	-0.4963	-0.513315	NA	NA	NA	NA
b0416	nusB transcription antitermination protein NusB	1	0	-2.46456	-2.38902	-2.34988	-2.30893	-2.19269	-2.06761	-2.07615	0.186235	-1.33362	-2.93647	-2.52784	0.239428	-0.167704	0.0397666	0.080736	-0.0878349	0.183765	0.241146	2.17194	0.482457	-0.665992	-0.60835	NA	NA	NA	NA
b0417	thiL thiamine monophosphate kinase	1	0	-4.02967	-3.2338	-3.23389	-3.03901	-2.81095	-3.14186	-3.81758	-1.60599	-2.23389	-2.29239	-2.42918	-0.723468	-0.473098	-0.345041	-0.319297	-0.36655	-0.59646	-0.789541	0.938721	0.144877	0.557575	0.131054	NA	NA	NA	NA
b0418	pgpA phosphatidylglycerophosphatase A	0	0	-0.460744	-0.161599	0.129684	-2.86579	0.68687	-2.65516	-2.74051	-0.514152	-2.38745	-1.30359	-1.28001	0.444403	0.558367	0.809825	-1.60859	1.84423	-1.26003	-2.15796	-0.0353014	-1.97254	-0.789202	-0.902938	0	0	0	0
b0419	yajO putative NAD(P)H-dependent xylose reductase	0	0	-0.93067	-0.0805245	0.519027	-1.32904	1.34179	-0.669655	0.0803531	-0.895907	-0.137558	-0.457113	-0.717764	0.317084	0.905307	1.50897	0.209927	2.77533	0.894701	0.896715	-0.19658	0.476002	0.33684	-0.0893633	0	0	0	0
b0421	ispA geranyl diphosphate synthase / farnesyl diphosphate synthase	1	0	-3.58428	-3.18293	-1.94594	-3.02227	-2.81134	-2.82868	-3.51352	-2.97331	-1.89571	-3.31134	-3.52148	-0.589827	-0.716685	0.684431	-0.472943	-0.542177	-0.436496	-0.861087	-0.722664	0.186059	-0.741195	-1.29352	NA	NA	NA	NA
b0422	xseB exonuclease VII, small subunit	0	0	-2.09671	-2.05831	-0.564077	-1.8568	-1.7237	-1.82322	-2.29085	-1.80668	-1.5713	-1.73506	-2.05098	-0.325993	-0.557999	0.891393	-0.0477088	-0.0403929	0.0033508	-0.900836	-0.652691	-0.553718	-0.371056	-0.953763	0	0	0	0
b0423	thiI ThiI	0	0	-1.19145	-0.892238	-0.801555	-0.831269	-0.364912	-1.11908	-0.49747	-0.583717	-0.489515	-0.997119	-1.2715	-0.338949	-0.209127	-0.185178	0.367542	0.740651	0.255013	0.00285628	-0.17811	-0.143715	-0.554496	-0.947226	0	0	0	0
b0424	yajL conserved protein	0	0	-0.386529	-2.42773	-2.50791	-2.77434	-2.04975	-2.11569	-0.960041	0.442687	-0.444282	-1.43885	-1.84516	1.14089	-1.08811	-1.26986	-1.12607	-0.37001	-0.33834	0.224159	1.41187	0.44909	-0.286157	-0.934279	0	0	0	0
b0425	panE 2-dehydropantoate reductase	0	0	-0.195009	-1.04655	0.184436	-2.0792	-2.0736	1.81425	-0.207848	0.471734	-0.738208	0.177007	-0.163104	0.661524	-0.359809	0.804636	-0.874555	-0.965207	3.18954	0.297661	0.882336	-0.387302	0.623708	0.16462	0	0	0	0
b0426	yajQ nucleotide binding protein	0	0	0.803093	-0.350894	-0.0852888	0.692089	1.65943	-1.76605	-0.502702	-1.28968	-0.527981	-0.140533	-0.442947	1.65462	0.331353	0.530196	1.88953	2.7643	-0.392261	-0.00358705	-0.885248	-0.183381	0.301135	-0.119492	0	0	0	0
b0427	yajR YajR MFS transporter	0	0	-0.155926	-0.675746	-0.510498	-2.03525	-2.81102	-2.7366	-1.36596	-0.47481	-0.850422	-0.618888	-1.10642	1.04774	0.273318	0.456352	-0.53729	-1.40023	-1.20084	-0.588823	0.197308	-0.254995	0.143429	-0.500299	0	0	0	0
b0428	cyoE heme O synthase	0	2	-3.55177	-1.0405	-2.96471	-1.36624	-2.69163	-2.88201	-1.30517	-2.18734	-2.65333	-2.58692	-2.6098	-2.13667	0.192096	-1.81029	0.326449	-1.05323	-1.12118	-0.183517	-1.27772	-1.83049	-1.56055	-1.80108	0	0	0	-1
b0429	cyoD cytochrome bo terminal oxidase subunit IV	0	1	-2.24059	1.35967	-2.2341	-1.52818	-1.76236	-1.77122	-1.37671	-2.08972	-1.68846	-1.96344	-1.98404	-2.15733	1.4684	-2.18323	-0.900173	-1.26585	-0.9437	-1.38596	-2.28507	-1.87757	-2.16415	-2.22959	0	0	-1	-1
b0430	cyoC cytochrome bo terminal oxidase subunit III	0	1	-3.6287	-1.74663	-3.20915	-2.35526	-2.37253	-2.46836	-3.41837	-3.07808	-3.1847	-3.16615	-1.67619	-2.62658	-0.965203	-2.42078	-1.04828	-1.12649	-1.03911	-2.70819	-2.50394	-2.68408	-2.52726	-1.21133	-1	0	-1	-1
b0431	cyoB cytochrome bo terminal oxidase subunit I	0	1	-4.21315	-1.20925	-3.77616	-0.942195	-2.50122	-3.12126	-4.29067	-3.12779	-2.73066	-3.33186	-2.43797	-2.83892	-0.065252	-2.68218	0.741214	-0.962598	-1.40924	-3.24531	-2.29612	-1.99954	-2.40421	-1.71021	0	0	-1	-1
b0432	cyoA cytochrome bo terminal oxidase subunit II	0	1	-3.31325	-2.70085	-1.97366	-2.68688	-1.82251	-2.42669	-2.64995	-1.5673	-2.0089	-1.2557	-2.48463	-3.60424	-2.86868	-2.10564	-2.26095	-1.65108	-1.79638	-3.00606	-1.98217	-2.42147	-1.72977	-2.93379	-1	0	-1	-1
b0433	ampG AmpG muropeptide MFS transporter	0	0	-1.14753	0.462494	-1.06526	-2.14358	-2.6397	-2.91491	-0.888405	0.402658	-0.211417	-0.0298289	-0.243564	-0.359423	1.0976	-0.481211	-1.01119	-1.58551	-1.56137	-0.43986	0.753594	0.0803952	0.367527	0.0412714	0	0	0	0
b0435	bolA BolA transcriptional dual regulator	0	2	-0.751218	-1.83278	-0.510568	-1.2813	2.37737	-1.71977	1.49709	-0.220781	-1.25367	-0.962891	-1.28704	-1.32788	-2.35275	-0.99631	-1.27737	2.15361	-1.58008	0.803474	-0.948454	-1.94383	-1.77615	-2.02408	-1	0	0	-1
b0436	tig trigger factor; a molecular chaperone involved in cell division	0	2	-3.10433	-1.09971	-0.811138	0.201367	-2.43255	-2.57868	-0.747839	-2.28487	-0.857551	-2.80663	-2.34707	-1.69856	0.107656	0.333362	1.9094	-0.821329	-0.818853	0.364011	-1.3972	-0.0624852	-1.81408	-1.56573	0	0	0	-1
b0439	lon DNA-binding, ATP-dependent protease La	0	0	-2.42221	-2.51967	-2.29326	-2.32629	-2.50604	-1.05832	-2.7711	-2.52214	-1.80247	-2.84184	-2.8035	0.0222441	-0.501961	-0.13419	-0.079338	-0.539722	1.06515	-0.728827	-0.764908	-0.212842	-0.849081	-1.1426	0	0	0	0
b0440	hupB Transcriptional dual regulator HU-beta;, NS1 (HU-1)	0	3	-1.62864	1.84896	2.20185	-0.162612	0.208383	-0.922492	-2.0988	-1.77438	-1.56861	-1.17999	-1.23789	-1.7525	1.82631	2.17688	0.386775	0.546093	-0.132463	-2.27476	-2.06651	-1.86445	-1.5174	-1.57282	0	0	-1	-1
b0442	ybaV conserved protein	0	0	-0.016491	-0.645385	0.337513	-2.22849	-2.2049	-2.16988	0.881605	-0.453707	-0.472437	-0.299683	-0.463801	1.62159	0.768075	1.66245	-0.53094	-0.52294	-0.373669	2.14874	0.582951	0.469767	0.954146	0.533091	0	0	0	0
b0443	ybaW conserved protein	0	6	0.973732	-2.145	-1.87021	-1.73945	-2.07775	-1.98198	1.54449	0.668033	1.04886	0.0660922	0.718071	2.17566	-1.19726	-0.904477	-0.243134	-0.668088	-0.447341	2.32092	1.3393	1.64359	0.827366	1.32324	0	0	1	0
b0444	queC enzyme in preQ 0 biosynthesis	0	0	-0.153938	-1.41885	-2.24428	-0.777602	-2.59337	-2.62857	-0.346339	0.691238	0.844509	0.390045	0.0552235	-0.584747	-1.76439	-2.54858	-0.558949	-2.62849	-2.26629	-0.879341	0.118255	0.29049	-0.255635	-0.539225	0	0	0	0
b0446	cof pyridoxal phosphatase / HMP-PP hydrolase	0	0	-0.0468951	-1.27643	0.309271	1.39237	-2.35558	0.0252301	-1.75703	-0.477611	0.0116842	0.146876	-0.262114	1.33376	-0.117803	1.41764	3.0863	-0.799109	1.75264	-0.693286	0.367128	0.757443	1.08744	0.476427	0	0	0	0
b0447	ybaO putative LRP-like transcriptional regulator	0	0	-1.17172	-2.88236	0.656696	-2.31624	-1.96163	-0.247083	-2.16232	-1.21059	-0.391169	-1.05452	-0.394085	0.199924	-1.74376	1.74542	-0.636881	-0.429415	1.45924	-1.12368	-0.3837	0.334665	-0.131586	0.329723	0	0	0	0
b0448	mdlA predicted multidrug transporter subunit of ABC superfamily: ATP-binding component	0	0	-0.0198067	-1.20455	-0.935264	-2.10642	-0.0166082	-2.03966	-2.11287	-0.691232	-1.0042	-0.682681	-0.0954121	1.34162	-0.0836957	0.136979	-0.440703	1.49604	-0.351274	-1.09555	0.12023	-0.29495	0.224774	0.61532	0	0	0	0
b0449	mdlB predicted multidrug transporter subunit of ABC superfamily: ATP-binding component	0	0	-1.84908	-0.629235	-0.934458	-3.24383	-2.28201	0.42527	-0.550588	-0.915739	-1.12895	-1.25278	-0.396797	-0.59084	0.364923	0.0588018	-1.69525	-0.845022	1.99644	0.277637	-0.209799	-0.512124	-0.451297	0.235712	0	0	0	0
b0450	glnK uridylyl-[GlnK]	0	0	2.02288	1.45658	-1.9434	-1.44177	1.11324	-1.73947	-1.96767	1.15175	1.60181	0.329038	1.08266	2.51799	1.85234	-1.49007	-0.500851	1.88897	-0.566763	-1.61737	1.37055	1.74338	0.6043	1.20704	0	0	0	0
b0451	amtB ammonium Amt transporter	0	0	-1.49798	-0.605528	-1.22938	-0.0233431	-2.20154	-0.996143	-0.797087	-0.276215	-0.664761	-0.260606	-1.37551	-0.423619	0.240873	-0.364615	1.34198	-0.890117	0.459595	-0.0509431	0.337603	-0.122331	0.429573	-0.851251	0	0	0	0
b0452	tesB thioesterase II	0	0	-1.75825	-2.45633	-0.20244	1.00534	0.0554364	-2.39076	-0.112185	-0.91585	-0.0707878	-0.812717	-0.747812	-0.351965	-1.24703	0.94267	2.71219	1.66908	-0.63087	1.00037	-0.0263941	0.72659	0.182478	0.0357027	0	0	0	0
b0453	ybaY predicted outer membrane lipoprotein	0	0	-2.48666	-2.53581	-0.533983	-0.433305	-0.340764	-2.28197	-0.0882616	-1.2205	-1.23646	-0.54779	-1.13599	-0.788158	-1.08932	0.841978	1.30956	1.33752	-0.473473	1.23046	-0.140342	-0.267575	0.755414	-0.0967996	0	0	0	0
b0454	atl alkyltransferase-like protein	0	0	-2.06178	-2.13062	0.44951	1.30419	-1.86545	-1.83511	0.00515583	-0.349168	-0.474154	-0.170472	-0.845511	-1.23194	-1.4661	1.0485	2.47699	-0.778035	-0.46928	0.482498	0.0338148	-0.151481	0.252999	-0.537998	0	0	0	0
b0457	ylaB conserved inner membrane protein	0	0	1.89495	1.42816	0.786634	0.440292	-0.340989	1.94058	1.69924	0.706956	0.69762	1.31758	1.09857	0.500943	0.0233777	-0.529224	-0.508542	-1.49921	1.13031	0.272695	-0.765263	-0.687366	-0.247852	-0.360874	0	0	0	0
b0458	ylaC predicted inner membrane protein	0	0	1.24444	0.726323	0.226989	2.33302	-0.644785	3.05639	-0.237422	0.870203	0.970615	0.909055	0.201629	1.58751	0.971073	0.400357	3.10784	-0.0135809	3.96622	-0.0752071	0.874806	0.958336	0.96932	0.0997966	0	0	0	0
b0459	maa maltose acetyltransferase	0	0	2.1255	1.2822	2.3617	2.02747	1.04944	0.488488	0.506337	1.57225	1.41665	1.88494	1.34355	1.15696	0.315847	1.4125	1.50053	0.372974	0.154496	-0.555059	0.458419	0.376767	0.67972	0.240211	0	0	0	0
b0462	acrB AcrB RND-type permease	0	0	-0.822866	-0.157507	-0.19257	-1.80022	0.0222695	-1.21366	-0.366379	-0.903685	-0.155726	0.349854	0.143135	0.123948	0.588304	0.544608	-0.514315	1.22577	0.200552	0.287135	-0.369511	0.308228	0.93048	0.566172	0	0	0	0
b0463	acrA AcrA Membrane Fusion Protein	0	0	-2.768	-0.595065	0.015433	-2.25825	-1.82546	-1.93348	-1.19377	-0.171929	0.698402	0.114224	0.45087	-2.21595	-0.142223	0.517366	-1.27543	-0.993319	-0.711804	-0.825987	0.0704847	0.867034	0.414534	0.61183	0	0	0	0
b0464	acrR AcrR transcriptional repressor	0	0	1.49789	2.05866	1.08929	-1.50662	1.69151	-0.886306	1.56756	1.74474	0.418838	1.2863	1.93873	-0.138303	0.413539	-0.434137	-2.72685	0.254527	-2.00335	-0.0715321	0.0691708	-1.16063	-0.48628	0.287161	0	0	0	0
b0465	kefA KefA	0	0	-0.706095	-0.427917	0.420884	-2.18745	0.308205	-1.13685	0.094469	-0.206035	0.246556	-0.811354	-0.0733586	-0.284703	-0.110076	0.763769	-1.32349	1.00702	-0.0694096	0.395741	-0.0478726	0.342371	-0.586563	-0.0178432	0	0	0	0
b0466	ybaM predicted protein	0	0	-0.0489612	-0.11078	-1.4687	-0.392136	-1.47868	-1.31694	-0.640556	-0.845152	-1.2699	-0.906827	-1.01984	1.22753	0.898128	-0.46951	1.17305	-0.0355283	0.266402	0.209036	-0.127452	-0.646949	-0.0920142	-0.379935	0	0	0	0
b0467	priC primosomal replication protein N''	0	6	-1.20034	-1.73125	-2.23307	-2.18379	-2.22317	-2.49411	-0.587241	0.020812	-0.320841	0.392158	0.628707	0.41182	-0.331285	-0.928561	-0.504594	-0.538682	-0.702789	0.658366	1.04047	0.61133	1.62449	1.60764	0	0	0	1
b0468	ybaN conserved inner membrane protein	0	0	1.20871	0.315487	0.182205	-1.94897	-1.8722	-2.11161	-0.291689	-2.10165	-0.517985	1.04707	0.69791	1.88733	0.872966	0.736387	-0.896338	-0.913325	-0.805907	0.106401	-1.81338	-0.291601	1.3924	0.926742	0	0	0	0
b0469	apt adenine phosphoribosyltransferase	0	0	-2.98232	0.461509	-0.0631755	0.718861	-2.3842	-2.46838	0.32338	-0.310376	-0.125769	-0.37563	-0.198545	-2.12729	1.14689	0.555573	1.9213	-1.27686	-1.09354	0.826926	0.0983372	0.223207	0.0695273	0.127874	0	0	0	0
b0471	ybaB conserved protein	0	1	-2.69945	-2.2567	-2.16149	-2.09538	-2.1726	-2.25561	-0.225885	-0.781207	-1.02794	-2.29796	-1.23562	-2.27637	-1.93714	-1.81603	-1.22965	-1.47208	-1.18572	0.0767374	-0.621394	-0.930889	-2.07165	-1.1783	-1	0	0	-1
b0472	recR recombination and repair	0	0	-2.15421	-2.76541	-2.4947	-2.18257	-0.479333	-2.54458	-0.233473	-1.65113	-0.793255	-0.870276	-0.179153	-0.772837	-1.60511	-1.3847	-0.487495	1.07919	-0.815449	0.832368	-0.804897	-0.0458073	0.0717982	0.560639	0	0	0	0
b0473	htpG HtpG monomer	0	9	0.586156	0.843487	0.831036	0.303903	-0.838486	0.743625	-1.00988	-0.579092	-0.836478	-0.257619	-0.740885	1.49409	1.56397	1.51863	1.56339	0.324414	2.14089	-0.41646	-0.0920597	-0.414568	0.265975	-0.358367	1	0	0	0
b0474	adk adenylate kinase	1	0	-2.80316	-2.39047	-2.69205	-2.54685	-2.33636	-2.63569	0.26993	-2.64687	-2.59292	-1.06057	-1.31867	0.0765682	-0.0236035	-0.156015	-0.0603949	-0.130241	-0.298164	2.78912	-0.501596	-0.616747	1.39687	0.788695	NA	NA	NA	NA
b0475	hemH ferrochelatase	1	0	-3.33937	-2.57786	-3.28886	-3.05974	-2.84347	-2.89922	-3.07413	-2.60199	-1.95361	-2.44811	-2.04122	-0.698751	-0.407549	-0.953455	-0.705376	-0.774591	-0.679095	-0.827778	-0.673264	-0.194231	-0.246781	-0.188514	NA	NA	NA	NA
b0476	aes acetyl-esterase	0	0	0.227434	-0.14474	-1.16588	-2.22138	-1.85994	-2.02587	0.419602	-0.603202	0.511804	-0.259906	-2.20652	1.08574	0.543612	-0.543935	-1.01411	-0.750308	-0.650078	0.927459	-0.190343	0.86501	0.188647	-1.87724	0	0	0	0
b0477	gsk guanosine kinase / inosine kinase	0	0	-0.257838	-1.18499	-0.697213	-3.12783	-2.32653	0.444619	0.197889	0.209842	-0.503053	-0.404992	-0.00720512	0.994176	-0.195768	0.29411	-1.58495	-0.891563	2.01174	1.01903	0.911855	0.111841	0.392025	0.62288	0	0	0	0
b0478	ybaL YbaL CPA2 transporter	0	6	-2.66216	-0.630702	-1.58728	-2.71892	-1.36066	0.590184	-2.06014	0.388283	-0.849328	0.170664	0.37907	-0.932959	0.838152	-0.17954	-0.951267	0.3213	2.40678	-0.712593	1.49711	0.13973	1.5002	1.4427	0	0	0	1
b0479	fsr Fsr fosmidomycin MFS transporter	0	0	-2.02495	-2.37822	-1.93112	-1.90847	-2.108	-1.64024	-1.26893	-0.410802	-0.298752	-0.113252	-0.632467	-0.380927	-0.961776	-0.601494	-0.206582	-0.426725	0.157067	0.00314117	0.629767	0.645697	1.14542	0.368462	0	0	0	0
b0480	ushA 5'-nucleotidase / UDP-sugar hydrolase	0	6	-0.101303	-0.158767	-0.921272	-1.05513	0.477966	-2.45771	0.29064	0.323546	0.71026	-0.625456	-1.25887	1.40006	1.15972	0.298939	0.595498	2.15555	-0.682486	1.46001	1.28213	1.59338	0.500467	-0.370017	0	0	1	0
b0481	ybaK Cys-tRNA Pro and Cys-tRNA Cys deacylase	0	0	-1.34672	-2.29976	-0.557241	-1.98734	-1.85016	-2.09803	-2.14611	-0.898005	-1.42746	-1.41089	-0.785099	0.41951	-0.802876	0.89292	-0.183	-0.166869	-0.272507	-0.760821	0.250896	-0.413	-0.0505521	0.308478	0	0	0	0
b0482	ybaP conserved protein	0	7	-2.69199	-2.53668	-2.26659	NA	0.850535	-2.62511	-0.66037	0.166145	0.0452279	-0.679818	-0.0165637	-1.45062	-1.55599	-1.27887	NA	2.2818	-1.06491	0.148959	0.861433	0.65672	0.109516	0.609228	-1	NA	0	0
b0483	ybaQ predicted DNA-binding transcriptional regulator	0	0	-2.06739	0.378641	0.261759	-1.28307	-1.43216	-1.67016	0.371557	-0.037955	-0.388739	-0.87694	0.361578	-1.05768	1.16524	1.05706	0.0277736	-0.180133	-0.238289	1.08892	0.541415	0.116722	-0.230571	0.832099	0	0	0	0
b0484	copA Cu +-exporting ATPase	0	0	-1.42695	-1.43978	-1.92503	-2.54033	-0.554902	-0.588104	-2.1711	-1.93734	-1.34714	-1.77708	-1.33161	0.0139091	-0.178121	-0.750239	-0.864069	1.10141	1.17902	-1.03347	-1.01035	-0.501735	-0.71759	-0.496931	0	0	0	0
b0486	ybaT YbaT APC transporter	0	0	-1.12322	-0.637199	0.158992	0.552309	-2.58413	-2.59373	-0.0791472	-0.0244146	-1.48751	-0.197744	0.764115	-0.412086	-0.0560785	0.720693	1.62048	-1.59273	-1.26985	0.327163	0.275992	-1.24567	0.158834	1.00898	0	0	0	0
b0487	cueR CueR transcriptional dual regulator	0	0	-2.59036	-1.70986	-2.18698	-0.203129	-2.21421	-2.44125	1.00489	0.343143	-0.49647	-0.365143	-0.297056	-1.06917	-0.37517	-0.953151	1.44564	-0.534801	-0.664296	2.1857	1.30989	0.394592	0.781243	0.608606	0	0	0	0
b0488	ybbJ conserved protein	0	0	NA	0.0785795	-0.895355	NA	-1.51122	-1.64917	NA	-0.204678	-0.942203	NA	-1.48814	NA	0.723253	-0.30831	NA	-0.446924	-0.292601	NA	0.157035	-0.640288	NA	-1.19644	NA	NA	NA	NA
b0489	qmcA putative protease	0	0	-1.93395	-1.61748	-0.236741	-1.39617	1.65995	2.05338	0.118899	0.195537	0.361857	-0.0637053	0.03107	-1.48519	-1.27045	0.150035	-0.502736	2.38772	3.16241	0.440314	0.378414	0.475863	0.182224	0.114294	0	0	0	0
b0490	ybbL predicted transporter subunit: ATP-binding component of ABC superfamily	0	0	1.12746	1.73379	1.86101	3.26557	3.39877	3.20985	1.93184	1.78997	1.34684	1.69432	2.27518	-0.659621	-0.0583637	0.208842	1.87416	1.78638	1.89697	0.161586	-0.0111895	-0.352845	-0.204149	0.507208	0	0	0	0
b0491	ybbM putative metal resistance protein	0	0	0.680147	1.6858	1.49311	1.79361	3.03384	3.12241	0.724993	1.72445	1.58842	1.88573	1.58939	-0.3081	0.698193	0.524213	1.24462	2.33508	2.76665	-0.353359	0.592827	0.531653	0.663257	0.468813	0	0	0	0
b0492	ybbN chaperone and weak protein oxidoreductase	0	0	-1.93101	-1.39855	-0.0291087	-2.67272	-2.31026	-2.03766	-0.808662	0.368589	-0.875962	-1.56515	0.055028	-0.51234	-0.161218	1.12856	-0.980768	-0.668555	-0.27533	0.316436	1.28179	-0.0491198	-0.533255	0.868092	0	0	0	0
b0494	tesA TAP complex	0	0	0.196887	-2.01871	-0.104014	-0.0653906	-0.494846	-2.30066	-2.05198	-0.781768	0.366806	-1.7803	0.0867145	1.30479	-1.1398	0.796072	1.33157	0.847188	-0.830601	-1.29845	-0.152323	0.92633	-1.07232	0.637545	0	0	0	0
b0495	ybbA YbbA/YbbP ABC transporter	0	0	-0.208619	-0.43834	0.547251	1.20668	-2.7852	-2.7564	-0.576355	-0.620204	0.517231	-1.47778	-0.423199	0.395946	0.0621432	1.08372	2.22399	-1.90228	-1.49575	-0.194079	-0.357303	0.710359	-1.15702	-0.231604	0	0	0	0
b0497	rhsD RhsD protein in rhs element	0	0	2.87999	2.25313	2.28014	2.6233	2.59786	-0.261222	2.70091	2.32664	2.22647	2.89216	2.24948	0.782986	0.158091	0.348569	0.881322	0.612859	-1.98638	0.657346	0.26264	0.27838	0.735151	0.242984	0	0	0	0
b0499	ylbH conserved protein, rhs-like	0	0	2.28442	1.62889	2.04484	2.80067	2.15193	2.1135	2.49463	1.94845	2.0388	2.29072	1.6026	0.828182	0.161622	0.675486	1.78385	0.922291	1.22616	1.01339	0.423799	0.603651	0.6716	0.0929138	0	0	0	0
b0501	b0501	0	0	-0.476256	0.436835	-0.967334	0.0277188	1.13647	-0.421861	-0.440563	0.0858262	0.401468	-0.151049	0.271834	-0.34679	0.573135	-0.897216	0.674469	1.66387	0.41351	-0.416175	-0.0851766	0.2373	-0.318011	0.047523	0	0	0	0
b0502	ylbG predicted DNA-binding transcriptional regulator	0	0	-1.41679	0.546463	-0.0539152	-1.43171	-1.1304	-1.46126	-0.182717	-1.06307	0.659097	-0.280201	0.0865794	-0.562272	1.23138	0.56435	-0.230011	-0.0234147	-0.08657	0.320173	-0.654986	1.00743	0.16444	0.412562	0	0	0	0
b0503	ybbB tRNA 2-selenouridine synthase	0	0	-2.77477	-0.215476	-0.160678	-1.47106	-2.75452	-3.12317	0.0272293	0.628076	-0.112616	-0.767014	-0.572686	-1.34803	1.03095	1.00362	0.218262	-1.10713	-1.35803	1.15883	1.54734	0.721372	0.27524	0.248422	0	0	0	0
b0504	allS AllS transcriptional activator	0	0	-2.68016	0.799011	-0.174447	-0.579625	-2.56078	-2.79551	-0.56389	-1.05316	-1.91788	-1.26984	-2.61165	-2.28924	1.08604	0.114775	0.250486	-1.89183	-1.77829	-0.300358	-0.938716	-1.85444	-1.08985	-2.60253	0	0	0	0
b0505	allA ureidoglycolate hydrolase	0	0	0.669035	-1.33418	-1.1688	-1.5673	0.161412	-2.01269	-0.507301	-0.560717	-0.956703	-1.90101	-1.86532	2.06984	-0.13865	-0.0294432	0.14429	1.75867	-0.255478	0.597756	0.316208	-0.174889	-0.923584	-1.09643	0	0	0	0
b0506	allR AllR transcriptional repressor	0	0	-3.36601	-1.59991	0.519366	-2.97843	-2.86225	-2.93388	-0.578899	-0.326656	-0.30655	-1.5307	-0.0821433	-1.94894	-0.364592	1.67559	-1.28628	-1.22189	-1.17225	0.544654	0.585044	0.518646	-0.501115	0.729113	0	0	0	0
b0507	gcl glyoxylate carboligase	0	0	0.0482342	0.765533	-0.712374	-3.04795	-2.4561	0.312782	0.29721	-1.26639	-0.116811	-0.150052	-0.251443	0.948604	1.48461	-0.0437711	-1.79458	-1.3075	1.7046	0.863084	-0.800369	0.287056	0.350159	0.117183	0	0	0	0
b0508	hyi hydroxypyruvate isomerase	0	0	1.61579	2.00502	1.24208	NA	1.07648	2.19842	1.82414	1.5476	1.48156	2.09261	1.83302	0.246566	0.625243	-0.0529314	NA	-0.053475	1.41761	0.418988	0.0960081	0.116463	0.548212	0.393752	0	NA	0	0
b0509	glxR tartronate semialdehyde reductase 2	0	0	1.50398	0.948263	1.6052	1.40958	0.487359	0.516593	0.685203	1.20342	1.44594	1.51856	1.65462	0.951225	0.457182	1.15214	1.45198	0.292791	0.690258	0.0172813	0.501837	0.778074	0.733673	0.941666	0	0	0	0
b0510	ybbV predicted protein	0	0	1.2431	0.197783	1.62958	1.90595	-0.45702	2.24528	0.534414	1.0756	0.836793	0.721406	1.10296	0.636426	-0.359524	1.10054	1.85873	-0.717808	2.34107	-0.191904	0.314063	0.118019	-0.128478	0.334569	0	0	0	0
b0511	ybbW YbbW NCS1 Transporter	0	0	2.6298	2.87929	3.17241	0.842194	1.94555	2.32931	2.57658	2.57157	2.58557	2.29719	2.64693	0.161168	0.410193	0.865014	-1.30479	-0.514185	0.0950098	0.191245	0.174644	0.331478	-0.18286	0.341774	0	0	0	0
b0512	allB allantoinase	0	0	0.157428	0.262702	-0.544408	-1.80527	-0.0505651	-0.838975	0.536706	0.410421	0.356452	0.0969539	0.121489	-0.120171	0.108686	-0.663931	-1.36463	0.136522	-0.191232	0.195312	0.00809486	-0.0446389	-0.363083	-0.316276	0	0	0	0
b0513	ybbY predicted uracil/xanthine transporter	0	0	1.01319	1.73621	1.19994	1.55009	-2.29958	-2.44321	0.343282	1.82725	1.9769	0.848241	1.24355	-0.209715	0.505256	0.0257605	0.768684	-3.26384	-3.05898	-0.937846	0.496261	0.72886	-0.574004	-0.0749866	0	0	0	0
b0514	glxK glycerate kinase II	0	0	-0.26203	0.119384	-0.143072	-1.24189	-0.399572	-0.937099	-0.214231	0.277771	0.21927	-0.31093	0.238279	0.222917	0.505048	0.297855	-0.310639	0.366265	0.223624	0.130078	0.489062	0.354716	-0.0421316	0.354147	0	0	0	0
b0515	ylbA conserved protein	0	0	2.85392	2.07063	2.48032	3.04827	1.64342	3.97945	2.77745	2.02776	2.23025	2.451	2.21433	0.046673	-0.749594	-0.203894	0.557854	-1.27383	1.26851	0.0693963	-0.689386	-0.311026	-0.338065	-0.379352	0	0	0	0
b0516	allC allantoate amidohydrolase subunit	0	0	1.96437	2.18415	1.88928	2.2547	2.34711	0.639387	1.9421	2.08225	1.96185	1.86239	2.13237	0.693509	0.904214	0.675642	1.42801	1.3287	-0.029282	0.62054	0.711815	0.675452	0.400309	0.774007	0	0	0	0
b0518	fdrA involved in protein transport; multicopy suppressor of dominant negative ftsH mutants	0	0	-0.34801	0.230916	-0.0449714	0.0529982	0.561274	0.840505	-0.0143064	0.406728	0.524545	-0.0664297	0.238514	0.165575	0.644591	0.426979	1.00994	1.35453	2.03151	0.346144	0.637923	0.677268	0.220855	0.37745	0	0	0	0
b0519	b0519	0	0	-1.04997	-1.18351	-1.39453	-2.63749	-3.05207	-2.88086	-0.964294	-1.43958	-0.539817	-0.624819	-0.907573	0.358942	0.0363589	-0.246231	-0.938336	-1.42564	-1.12134	0.15137	-0.540499	0.270097	0.385077	-0.112039	0	0	0	0
b0520	ylbF conserved protein	0	0	-0.484885	-2.58059	-2.11565	-0.370575	-3.02474	-0.0955244	-0.431005	-1.33744	-0.0948265	-0.346212	-0.373407	0.66895	-1.66731	-1.18103	1.07565	-1.64746	1.4061	0.336467	-0.686029	0.48369	0.389399	0.205677	0	0	0	0
b0522	purK N5-carboxyaminoimidazole ribonucleotide synthase monomer	0	1	-3.12667	-2.54364	-2.6902	-2.43139	-2.81536	-2.24559	-3.0754	-2.82268	-2.221	-3.07695	-1.9819	-2.2257	-1.82442	-2.02031	-1.17754	-1.66575	-0.853396	-2.50769	-2.35522	-1.81589	-2.57517	-1.61232	-1	0	-1	-1
b0523	purE N5-carboxyaminoimidazole ribonucleotide mutase	0	2	-3.27335	-2.39583	-2.87831	-2.53753	-2.45884	-2.56684	-3.24103	-2.40143	-2.44398	-2.09044	-2.54457	-1.5641	-0.941922	-1.49182	-0.78648	-0.779404	-0.755571	-1.91255	-1.31193	-1.46848	-0.778102	-1.49707	-1	0	-1	0
b0524	lpxH UDP-2,3-diacylglucosamine hydrolase	1	0	-3.51192	-1.15407	-2.98167	-2.83953	-2.83409	-2.5846	-3.24957	-1.16777	-2.40005	-3.51444	-1.97291	-0.693384	1.16132	-0.49612	-0.386651	-0.662948	-0.276816	-0.801238	0.921685	-0.479956	-1.12065	0.0691016	NA	NA	NA	NA
b0527	ybcI conserved inner membrane protein	0	0	-1.57468	-1.01758	-0.693668	-2.27184	-1.35762	-2.43735	-0.0794933	-1.55055	-0.526639	-1.93935	-0.925987	-0.42539	-0.107503	0.237882	-0.83058	0.0164241	-0.938927	0.687448	-0.90094	0.0503834	-1.20611	-0.349445	0	0	0	0
b0528	ybcJ predicted RNA-binding protein	0	0	-1.84994	-1.64447	-1.58688	-1.59377	-1.68849	-1.75581	-1.7104	-1.3355	-1.43799	-1.17016	-1.52397	-0.340167	-0.319012	-0.360808	0.056121	-0.00994481	0.0202854	-0.535978	-0.373298	-0.551331	-0.0354946	-0.627952	0	0	0	0
b0529	folD methyleneTHF enzyme	1	0	-2.85537	-2.0721	-2.22937	-1.78809	-1.5636	-2.31133	-1.65233	-0.580959	-2.28125	-1.77748	-1.71291	-0.311553	0.0213989	0.0209684	0.511733	0.452874	-0.138444	0.488728	1.26135	-0.606821	0.318913	0.0407159	NA	NA	NA	NA
b0530	sfmA predicted fimbrial-like adhesin protein	0	0	2.84536	2.63248	2.70597	2.16196	1.98575	2.27919	4.07695	2.92705	2.79509	2.62941	2.65038	0.138149	-0.0828903	0.137027	-0.229828	-0.793428	-0.289376	1.46551	0.306416	0.339589	-0.0667748	0.143706	0	0	0	0
b0532	sfmD putative outer membrane protein, export function	0	0	2.01059	1.70269	1.55179	1.8297	2.23908	0.950991	2.15146	1.81729	1.94078	1.95756	1.71952	0.930611	0.618795	0.498199	1.18472	1.43627	0.492268	0.992383	0.605578	0.807902	0.655376	0.5207	0	0	0	0
b0533	sfmH predicted fimbrial-like adhesin protein	0	0	1.82329	1.75219	2.19794	1.74638	2.60474	3.70474	2.43235	2.05028	2.47803	2.13531	2.19087	-0.0746739	-0.147716	0.449277	0.229203	0.861522	2.24597	0.565435	0.156363	0.689972	0.144875	0.337934	0	0	0	0
b0535	fimZ FimZ transcriptional regulator	0	0	1.53266	1.57403	1.59423	2.99825	1.33273	3.5231	1.2198	1.07808	1.93561	1.69206	1.81431	0.435682	0.472568	0.525866	2.33654	0.510673	3.04546	0.0459512	-0.148049	0.788929	0.37538	0.601192	0	0	0	0
b0537	intD DLP12 prophage; predicted integrase	0	0	0.360832	0.68841	1.03019	0.00687457	-0.732441	-1.53582	0.692592	0.530268	0.361293	1.12843	0.536793	0.357314	0.750055	1.06057	0.616336	-0.295592	-0.696443	0.624275	0.3053	0.134537	0.878091	0.263723	0	0	0	0
b0538	b0538	0	0	0.526161	-0.616666	0.0353555	-2.13275	0.715409	-1.45753	1.02142	0.245418	0.325805	-0.153118	0.357497	0.474842	-0.584245	0.050439	-1.53916	1.11585	-0.62041	0.916393	0.000682068	0.0757388	-0.433968	0.0661115	0	0	0	0
b0539	ybcC DLP12 prophage; predicted exonuclease	0	0	1.34569	-0.889647	-0.14689	-0.856804	-0.483128	-1.22249	0.824897	-0.211272	0.201298	0.097317	0.229775	1.31119	-0.846248	-0.125261	-0.25625	-0.0693186	-0.382323	0.733609	-0.448006	-0.0398804	-0.171911	-0.0542392	0	0	0	0
b0540	insE-3 IS3 element protein InsE	0	0	0.56391	0.598967	0.559268	-1.19995	0.880138	-1.05894	1.04088	0.100078	0.615214	0.784489	0.440433	0.344941	0.499111	0.482418	-0.709494	1.12903	-0.348512	0.763297	-0.255533	0.258049	0.376425	0.0458373	0	0	0	0
b0541	insF-3 IS3 element protein InsF	0	0	-0.35628	0.568621	0.202126	-0.589391	1.12546	0.600479	0.0118443	0.433803	0.653429	-0.0327487	0.551151	-0.0663797	0.7826	0.327399	0.132393	1.73127	1.45776	0.123377	0.36473	0.586015	-0.0565418	0.395103	0	0	0	0
b0542	renD DLP12 prophage; predicted protein	0	0	0.877453	1.4662	1.57154	-0.132438	0.243188	-0.0896529	0.588278	1.3548	1.39507	-0.00256372	1.30882	0.37564	1.03287	1.17953	-0.0187182	0.10924	0.151191	-0.0270006	0.704573	0.772336	-0.731334	0.643153	0	0	0	0
b0544	ybcK DLP12 prophage; predicted recombinase	0	0	NA	0.966995	1.01084	NA	1.53541	2.08351	NA	0.874547	0.978136	NA	1.10586	NA	0.243274	0.296286	NA	1.10889	1.9921	NA	-0.034865	0.131079	NA	0.198689	NA	NA	NA	NA
b0545	ybcL DLP12 prophage; predicted kinase inhibitor	0	0	2.73512	2.36509	2.84975	1.2749	-0.761675	2.0749	2.66189	2.06897	2.78025	2.84314	2.12921	0.877502	0.504409	1.1365	-0.196535	-2.45704	0.66941	0.830225	0.208901	1.02438	0.886172	0.307185	0	0	0	0
b0546	ybcM DLP12 prophage; predicted DNA-binding transcriptional regulator	0	0	1.91778	0.96688	-0.829373	0.236305	1.08749	4.02859	1.0028	1.2631	0.925641	0.852843	0.632874	0.164473	-0.792439	-2.45256	-1.11676	-0.485413	2.75981	-0.738088	-0.509924	-0.747144	-1.01757	-1.10916	0	0	0	0
b0547	ybcN DLP12 prophage; predicted protein	0	0	1.06184	0.482666	1.27827	-0.803855	-1.03523	-0.228832	1.01741	1.67371	0.389157	0.462871	1.1674	-0.119656	-0.705837	0.138384	-1.54635	-1.95277	-0.799299	-0.228728	0.376921	-0.825685	-0.92491	-0.116588	0	0	0	0
b0548	ninE DLP12 prophage, conserved protein similar to phage 82 and lambda proteins	0	0	0.296453	0.471269	1.01868	-0.425647	-0.683401	-0.915532	-0.147224	0.62694	1.05279	-0.263788	1.39331	-1.27324	-1.10856	-0.44814	-1.57057	-2.04365	-1.9472	-1.72828	-0.993121	-0.473529	-1.98021	-0.206323	0	0	0	0
b0549	ybcO DLP12 prophage; predicted protein	0	0	-1.06848	0.2123	0.568263	-1.2167	2.02609	-1.49506	-1.44323	-0.0107463	-0.532736	0.688711	-0.0168306	-0.608156	0.571945	0.973564	-0.310775	2.76632	-0.368424	-1.11415	0.181593	-0.411788	0.942185	0.0772635	0	0	0	0
b0550	rusA endodeoxyribonuclease RUS (Holliday junction resolvase)	0	0	-0.389333	-0.237829	0.0419597	2.09514	-1.06592	-1.22703	-0.591727	-0.762939	-0.257023	0.714223	-0.0937627	-0.801422	-0.558269	-0.237314	2.34398	-1.07197	-0.82628	-1.10069	-1.31379	-0.791406	0.0922846	-0.667789	0	0	0	0
b0551	ybcQ Antitermination protein Q-like protein	0	0	1.40534	1.22575	0.718152	0.68863	0.0600699	1.42172	0.801384	1.56517	-0.0580683	1.58549	1.3699	-0.531688	-0.712198	-1.06523	-0.872805	-1.7298	-0.0888543	-1.0998	-0.361675	-1.87735	-0.437393	-0.512985	0	0	0	0
b0552	insH-2 IS5 transposase and trans-activator	0	0	0.273025	0.838584	0.879027	0.026393	1.09359	0.411843	0.691063	0.373127	0.151589	0.403335	0.477709	0.660168	1.12132	1.15627	0.851003	1.75883	1.41809	0.944907	0.477118	0.207956	0.572177	0.475742	0	0	0	0
b0553	nmpC outer membrane porin protein; locus of qsr prophage	0	0	1.9766	1.96683	1.4255	0.478545	1.89906	0.496118	1.76854	1.86838	1.4342	1.81692	1.57925	0.44362	0.423239	-0.00995469	-0.624867	0.58109	-0.48867	0.219649	0.279068	-0.0626933	0.131751	0.00851523	0	0	0	0
b0554	essD DLP12 prophage; predicted phage lysis protein	0	0	1.3295	1.94645	1.7229	1.53783	1.16398	-1.53586	0.985836	1.36381	2.15001	1.12303	1.28097	-0.755354	-0.136556	-0.196997	-0.190494	-0.80593	-3.24459	-1.04676	-0.689608	0.211767	-1.02369	-0.716056	0	0	0	0
b0555	ybcS DLP12 prophage; lysozyme	0	0	0.967149	1.02703	1.65636	-1.0739	1.5008	0.698609	2.9553	1.40344	1.92149	2.44489	2.07773	-0.876905	-0.820463	-0.0450688	-2.52995	-0.178545	-0.689015	1.13546	-0.445276	0.176436	0.499167	0.266091	0	0	0	0
b0556	rzpD DLP12 prophage; predicted murein endopeptidase	0	0	2.61593	2.14822	1.88391	3.31564	1.16621	-2.0415	1.79658	1.21246	2.08726	2.03348	1.60001	1.30344	0.82591	0.636014	2.44892	0.100695	-2.75686	0.439822	-0.192236	0.767579	0.536724	0.207261	0	0	0	0
b0557	borD bacteriophage lambda Bor protein homolog	0	0	2.65722	2.42353	2.55167	2.42523	0.822138	-0.879475	2.66989	2.19545	1.99462	0.644449	1.98644	0.643866	0.41097	0.698976	0.777495	-1.05992	-2.49193	0.701274	0.203714	0.114107	-1.44209	0.0448391	0	0	0	0
b0558	ybcV DLP12 prophage; predicted protein	0	0	1.20964	1.80379	0.509076	0.200912	2.07798	1.95021	1.35292	1.4753	0.514455	1.46536	2.02835	0.358724	0.966178	-0.316308	-0.188223	1.53388	1.74427	0.391056	0.469739	-0.422931	0.36399	1.0292	0	0	0	0
b0560	nohB DLP12 prophage; DNA packaging protein	0	0	-2.59351	-1.65381	-1.02687	-2.53376	-2.14677	-2.43198	-0.0436169	-0.799187	-1.80549	-1.60794	-1.04736	-0.758295	-0.103715	0.505612	-0.656437	-0.461026	-0.589302	1.41531	0.42878	-0.74108	-0.190777	0.102786	0	0	0	0
b0562	ybcY DLP12 prophage; predicted SAM-dependent methyltransferase	0	0	1.55406	1.79327	1.46349	2.91313	-0.902967	-1.45495	1.67822	1.84846	1.53039	1.48795	1.34202	0.693126	0.94467	0.627367	2.51203	-1.45829	-1.67172	0.707848	0.833627	0.584259	0.377645	0.333993	0	0	0	0
b0563	tfaX DLP12 prophage; predicted protein	0	5	0.813047	1.2313	0.495815	1.57616	1.42952	-0.834648	1.97789	0.95148	1.28461	1.58515	1.62847	0.817974	1.29764	0.528154	2.18751	1.8724	0.0036486	1.91549	0.729334	1.06152	1.33962	1.35804	0	0	0	1
b0565	ompT outer membrane protease VII (outer membrane protein 3b)	0	0	2.4191	2.71176	2.42118	0.473044	1.6003	4.04175	2.75457	2.40324	2.41085	2.93396	2.62056	-0.254106	0.0318048	-0.109375	-1.88466	-1.13254	1.52125	0.175712	-0.184978	-0.0156823	0.269031	0.143114	0	0	0	0
b0566	envY EnvY transcriptional activator	0	0	-1.0483	0.0299816	0.484635	1.41459	-1.53389	-1.63998	2.44397	1.97497	1.52748	2.92999	1.52491	-1.82994	-0.732326	-0.267218	1.10779	-2.00065	-1.77089	1.54208	1.03295	0.649911	1.89096	0.586584	0	0	0	0
b0568	nfrA bacteriophage N4 receptor, outer membrane protein	0	0	-1.41571	-0.693531	-2.07965	-2.86537	-0.847632	-3.2195	-1.1223	-1.42661	-0.482425	-1.60939	-0.539801	-0.199876	0.265213	-1.10491	-1.35652	0.570855	-1.67619	-0.338241	-0.747897	0.118454	-0.83919	0.0731135	0	0	0	0
b0569	nfrB bacteriophage N4 receptor, inner membrane subunit	0	0	-1.31015	-0.0482523	-1.07118	1.25443	-0.24204	-2.67334	0.0289975	0.0612241	-0.158682	-0.162626	-0.158135	-0.931352	0.225	-0.825432	2.06598	0.415453	-1.69585	0.256443	0.137186	-0.120842	-0.0239472	-0.189613	0	0	0	0
b0570	cusS putative 2-component sensor protein	0	0	-3.12112	-3.24058	-0.857622	-2.89803	-1.09537	-3.44556	-0.869167	-0.961147	-0.752143	-0.980168	-1.21807	-2.45269	-2.69063	-0.305255	-1.8499	-0.146905	-2.14561	-0.473035	-0.676187	-0.530267	-0.637961	-0.994089	0	0	0	0
b0571	cusR CusR transcriptional activator	0	0	-3.57929	0.338799	0.395224	-2.9769	-2.09196	-2.91743	-1.77111	-0.983603	-1.25563	-2.03754	-1.93424	-1.60825	1.99866	2.07702	-0.994599	-0.353677	-1.02269	-0.172973	0.376921	-0.0741244	-0.497344	-0.666989	0	0	0	0
b0572	cusC outer membrane factor of the CusCFBA copper efflux system	0	7	1.36125	1.26783	1.16031	2.27015	2.13358	2.4431	1.64503	1.29702	1.8569	1.16609	1.89384	0.958826	0.960442	0.894008	2.53465	2.14272	2.86414	1.14867	0.757691	1.33275	0.55653	1.33045	1	1	0	0
b0573	cusF periplasmic copper-binding protein	0	0	NA	1.58054	1.82703	NA	3.76079	3.92902	NA	1.60866	2.51888	NA	2.25338	NA	-0.710854	-0.298846	NA	1.52797	1.93626	NA	-0.62915	0.410142	NA	0.0912056	NA	NA	NA	NA
b0574	cusB membrane fusion protein of the CusCFBA copper efflux system	0	0	-0.484606	-0.275986	-0.599321	-1.2312	0.112612	0.10993	-0.0244401	-0.126826	0.447087	-0.154571	-0.361594	0.547007	0.527088	0.216424	0.0951602	1.38294	1.55127	0.71166	0.467462	0.966637	0.511639	0.125748	0	0	0	0
b0575	cusA YbdE	0	0	-1.52006	-1.04294	-0.579183	-2.30526	-2.19086	-1.44932	-0.622233	-1.30963	-0.852728	-1.72149	-0.879248	0.0555628	0.333325	0.694614	-0.649089	-0.50787	0.333763	0.592493	-0.315903	0.061368	-0.521841	0.0715377	0	0	0	0
b0576	pheP PheP phenylalanine APC transporter	0	0	-0.64208	-1.23986	-0.561897	-1.21851	0.0188073	-3.3529	-1.13931	0.216962	0.179114	-1.0958	-0.129167	0.308515	-0.491598	0.178838	0.0689558	1.22526	-1.93766	-0.481839	0.754061	0.645741	-0.511121	0.296823	0	0	0	0
b0577	ybdG predicted mechanosensitive channel	0	0	2.44674	2.7614	3.11067	2.22935	1.09764	-1.0144	2.63661	2.55305	2.80722	2.64388	2.90308	0.680116	0.989127	1.47607	0.861163	-0.490812	-2.30055	0.88414	0.768932	1.12383	0.762393	1.15082	0	0	0	0
b0578	nfsB NfnB	0	0	0.825191	0.737212	-0.377587	-2.31959	-0.313365	-0.37031	-0.296722	1.06751	0.486687	0.978252	0.643495	0.797285	0.784674	-0.353808	-1.7168	0.105497	0.470248	-0.382907	0.833541	0.248749	0.713265	0.362039	0	0	0	0
b0579	ybdF conserved protein	0	0	0.683135	-0.313837	-1.98755	-1.87952	-1.4867	-1.79728	-1.13694	-0.632471	0.403543	0.536287	-1.48884	0.454511	-0.422104	-2.07045	-1.39608	-1.24748	-1.09616	-1.42503	-0.995096	0.0396751	0.120462	-1.89	0	0	0	0
b0580	ybdJ predicted inner membrane protein	0	0	-0.553026	-1.25135	-1.45225	-1.42159	-0.596705	-1.28492	-1.34476	-1.03067	-0.638927	-1.04861	-1.27454	0.790244	-0.15648	-0.399903	0.223424	0.894774	0.379334	-0.362587	-0.24123	0.0483214	-0.163646	-0.582541	0	0	0	0
b0581	ybdK gamma;-glutamyl:cysteine ligase YbdK	0	0	0.580529	-1.22437	0.298359	-2.81026	0.250561	-2.54099	0.35862	-0.286942	0.0624254	-0.182135	0.127593	0.802363	-1.04643	0.388584	-2.12883	0.820292	-1.71039	0.425312	-0.41085	-0.0526225	-0.275862	-0.0686471	0	0	0	0
b0582	insL-2 IS186/IS421 transposase	0	0	-0.566933	-1.40273	-0.784081	-1.15177	-2.61791	-2.73418	-0.626488	-0.13959	-0.264479	0.187115	-0.158463	0.0051283	-0.930533	-0.268211	-0.156368	-1.7661	-1.49782	-0.255806	0.108082	-0.0879511	0.493092	0.0131241	0	0	0	0
b0583	entD phosphopantetheinyl transferase	0	0	0.201322	0.948318	1.42988	-1.9483	-1.4787	2.31966	1.30188	0.789879	0.250748	1.71616	0.50408	-0.810535	-0.0644979	0.438037	-2.5231	-2.20421	1.93762	0.202955	-0.362804	-0.826015	0.473055	-0.636956	0	0	0	0
b0584	fepA FepA, outer membrane receptor for ferric enterobactin (enterochelin) and colicins B and D	0	0	-2.17874	-2.18182	-0.72116	-0.9815	-1.10469	-2.82504	-2.84992	-1.34113	-1.22591	-1.00871	-0.778359	-0.780333	-0.990092	0.415928	0.729763	0.488574	-1.06956	-1.74805	-0.467515	-0.447913	-0.0357009	-0.013099	0	0	0	0
b0585	fes enterochelin esterase	0	2	-3.86614	-3.67577	-3.45799	-1.02467	-1.00197	-3.12242	-4.24043	-2.59663	-2.97222	-0.571602	-0.722036	-2.40149	-2.39035	-2.26605	0.628867	0.66575	-1.3541	-3.09572	-1.65876	-2.11012	0.51493	0.134512	-1	0	-1	0
b0586	entF serine activating enzyme	0	0	-2.24232	-2.63707	-1.06339	-1.51977	-2.62049	-2.45893	-2.05631	-0.950157	-0.778186	-1.23853	-0.867032	-0.831971	-1.41319	0.0864433	0.176719	-0.989785	-0.699383	-0.939224	-0.0475932	0.0361516	-0.223205	-0.0671092	0	0	0	0
b0587	fepE ferric enterobactin (enterochelin) transport	0	0	1.186	1.27557	1.05967	0.873532	2.20378	1.28225	1.5256	1.79214	2.34784	1.79556	1.92801	0.408246	0.517436	0.311859	0.571292	1.74134	1.15555	0.627162	0.853649	1.47358	0.760068	0.993047	0	0	0	0
b0588	fepC Ferric Enterobactin Transport System	0	2	-2.29479	-2.65262	-2.69181	-3.04192	-2.11445	-1.94537	-2.38545	-0.80177	-1.31121	-1.66573	-2.01319	-1.02331	-1.64784	-1.69436	-1.48128	-0.673094	-0.365431	-1.54179	-0.087352	-0.690068	-0.854632	-1.37541	-1	0	0	0
b0589	fepG Ferric Enterobactin Transport System	0	0	-3.84137	-2.98954	-3.12047	-2.95367	-2.82753	-2.63059	-3.66837	-2.77654	-2.36218	-3.82775	-2.95209	-0.598417	-0.291864	-0.28427	-0.268447	-0.419486	-0.117001	-0.718569	-0.292569	-0.0451269	-1.03134	-0.460168	0	0	0	0
b0590	fepD Ferric Enterobactin Transport System	0	0	-4.27011	-3.36325	-3.68788	-2.67683	-3.44575	-3.06417	-3.71537	-2.82191	-1.80114	-4.34187	-2.22431	-0.85073	-0.484844	-0.704713	0.104479	-0.935018	-0.46081	-0.544113	-0.166842	0.690325	-1.40087	0.459677	0	0	0	0
b0591	entS EntS MFS transporter	0	0	-1.839	-2.87633	-3.37568	-3.14274	-3.41035	-3.24167	-1.24275	-2.02893	-1.691	-1.40426	-0.842778	0.644476	-0.829467	-1.18015	-0.876012	-1.42458	-1.09836	0.836568	-0.239107	-0.0682897	0.628465	0.852917	0	0	0	0
b0592	fepB Ferric Enterobactin Transport System	0	1	-3.60865	-3.22377	-3.05233	-3.08287	-3.02791	-2.89913	-3.33437	-2.8946	-2.97274	-2.12359	-2.51096	-2.34426	-2.22472	-2.05717	-1.52869	-1.58894	-1.32392	-2.49903	-2.18475	-2.35397	-1.31767	-1.87604	-1	0	-1	-1
b0593	entC isochorismate synthase 1	0	1	-2.78575	-2.98514	-3.81117	-3.18102	-2.83941	-3.07391	-0.29346	-1.94413	-2.876	-0.638808	-1.88119	-1.88005	-2.26509	-3.12955	-1.92337	-1.68095	-1.67836	0.291234	-1.46366	-2.4597	-0.122603	-1.50305	-1	0	0	0
b0594	entE enterobactin synthase multienzyme complex	0	0	-1.64162	-0.74676	-2.33752	0.123831	-1.16697	-0.0592359	-0.362617	-1.11481	-0.798106	-1.7694	-0.712937	-0.200236	0.515457	-1.16235	1.79949	0.489654	1.70791	0.775164	-0.187574	0.0477008	-0.709286	0.122245	0	0	0	0
b0595	entB apo-EntB	0	0	-3.51635	-1.03895	-2.17235	-1.42889	-2.95349	-2.82553	-1.14624	-0.261037	-2.50482	-1.6661	-0.690105	-1.76705	0.445089	-0.741943	0.357986	-1.27043	-1.00398	0.221494	0.869038	-1.50203	-0.319703	0.389779	0	0	0	0
b0596	entA 2,3-dihydro-2,3-dihydroxybenzoate dehydrogenase	0	0	-0.941684	-1.47959	0.736831	-0.259351	-2.55483	-2.74775	0.0908905	-1.0993	0.086345	-1.0511	-0.18476	-0.0471566	-0.762657	1.39543	0.989308	-1.41436	-1.35909	0.643166	-0.644382	0.480459	-0.56284	0.176274	0	0	0	0
b0597	entH thioesterase	0	0	-1.21711	-0.83904	0.830789	-1.51673	-1.78486	-1.82917	-1.59923	-0.0377713	-0.073066	-0.417225	-0.0309831	-0.641417	-0.363491	1.34916	-0.518976	-0.92958	-0.590136	-1.22776	0.211141	0.105043	-0.110014	0.142638	0	0	0	0
b0598	cstA peptide transporter induced by carbon starvation	0	0	-1.93356	-2.5246	-2.33134	-2.11105	-1.40298	-3.08039	-0.0916588	-0.211545	-0.314689	-1.0427	-0.590123	-0.467064	-1.23743	-1.13802	-0.458472	0.265444	-1.31186	1.0539	0.727285	0.548618	0.0458575	0.268082	0	0	0	0
b0599	ybdH predicted oxidoreductase	0	0	-1.87671	-1.6537	-2.05903	-2.2579	-1.91502	-2.19881	-1.25367	-0.540527	-1.06264	-0.736685	-0.13705	-0.829912	-0.836124	-1.22651	-0.918071	-0.630299	-0.751652	-0.510365	0.0620455	-0.534145	-0.0599973	0.363304	0	0	0	0
b0600	ybdL methionine aminotransferase, PLP-dependent	0	0	-3.09152	-3.27109	-0.719016	-0.977317	-0.601538	-2.47767	-0.772659	-0.114032	-0.954396	-1.39174	-0.0732879	-1.93886	-2.35864	0.214815	0.467623	0.774907	-0.976876	-0.00531996	0.536916	-0.376264	-0.656747	0.50514	0	0	0	0
b0601	ybdM conserved protein	0	0	0.206262	-2.55939	0.215111	1.47919	0.302755	0.512698	-0.996538	0.708172	1.03299	0.197625	0.419577	0.428653	-2.38119	0.305476	2.16084	0.872739	1.34329	-0.929602	0.584577	0.918251	0.104366	0.223528	0	0	0	0
b0602	ybdN conserved protein	0	0	0.963484	0.23973	0.674286	0.650991	0.563538	1.1125	0.516807	0.525294	0.894991	0.92951	0.307648	0.43624	-0.22173	0.253439	0.731103	0.399602	1.32077	-0.124339	-0.149778	0.250155	0.173574	-0.380882	0	0	0	0
b0603	ybdO predicted DNA-binding transcriptional regulator LYSR-type	0	0	0.841463	2.0463	1.89598	2.07608	1.78575	3.37739	1.2454	2.22892	1.78993	2.13589	2.37868	-0.749235	0.445799	0.411264	0.907391	0.401294	2.31882	-0.354015	0.591303	0.246809	0.401668	0.762586	0	0	0	0
b0604	dsbG DsbG oxidized	0	0	0.829439	0.194501	0.242612	1.14032	2.14988	2.26832	0.48309	1.34529	0.707009	0.708373	1.04747	0.202401	-0.388429	-0.316423	1.05764	1.86392	2.33413	-0.265438	0.560504	-0.0313587	-0.166502	0.257477	0	0	0	0
b0605	ahpC AhpC component	0	1	-2.47349	0.0938646	0.228557	0.191559	-1.40591	-1.68465	-1.26058	0.418721	-0.384498	-0.332243	-0.480081	-3.19515	-0.60366	-0.459479	-0.0424815	-1.80547	-1.74829	-2.10737	-0.468201	-1.21103	-1.31499	-1.36587	0	0	0	-1
b0606	ahpF AhpF component	0	0	-1.3736	-1.52162	-0.287521	-2.43794	-3.03236	-3.04917	-1.14017	-0.612	-1.96466	-0.698609	-0.993527	0.18992	-0.154389	0.976426	-0.786564	-1.35066	-1.26837	0.065549	0.373972	-1.05672	0.48956	-0.0527048	0	0	0	0
b0607	uspG universal stress protein UP12	0	2	-0.161265	-1.42513	-1.43839	1.322	-1.66533	-1.70042	-1.85067	-0.621809	-1.09313	0.102983	-0.497112	-0.667499	-1.86332	-1.83524	1.43001	-1.80454	-1.46526	-2.47042	-1.27631	-1.71969	-0.630425	-1.16672	0	0	-1	0
b0608	ybdR predicted oxidoreductase, Zn-dependent and NAD(P)-binding	0	0	-0.629238	0.0647979	-1.23293	-0.47995	-2.60068	-2.64593	0.361948	0.00649369	-0.42536	0.411689	0.440532	-0.975871	-0.168576	-1.42664	-0.12786	-2.50503	-2.10976	-0.0615269	-0.467196	-0.891036	-0.127033	-0.0624328	0	0	0	0
b0609	b0609	0	0	-2.58632	0.318508	-0.357266	-2.13974	-1.89609	-2.31991	-0.920599	-1.11196	-0.0280819	-1.27198	-0.545694	-1.34129	1.30215	0.631757	-0.6033	-0.463504	-0.757331	-0.107267	-0.414362	0.584606	-0.479997	0.0816067	0	0	0	0
b0610	rnk regulator of nucleoside diphosphate kinase	0	0	-2.48628	0.686161	0.329228	-2.02673	-1.79317	-2.23436	0.606601	-0.63745	0.196469	-1.14841	-0.523984	-1.51499	1.44761	1.08925	-0.731732	-0.570811	-0.813789	1.28571	-0.0849872	0.677149	-0.54154	-0.0821794	0	0	0	0
b0611	rna RNase I, cleaves phosphodiester bond between any two nucleotides	0	0	0.069558	0.187608	-0.86173	NA	0.87341	0.606871	-1.01038	-0.525902	-0.850652	-0.805444	-0.719671	1.57136	1.50646	0.358794	NA	2.55106	2.38215	0.15927	0.432886	0.0326668	0.320941	0.169559	0	NA	0	0
b0612	citT CitT citrate DASS Transporter	0	0	-0.296839	-0.52575	-1.11994	-1.821	-0.867469	-1.76921	-0.548051	-0.592908	0.111582	0.205972	-0.0724833	0.177353	-0.151231	-0.693735	-0.900532	-0.112581	-0.622621	-0.210249	-0.389736	0.24068	0.468092	0.0340872	0	0	0	0
b0613	citG triphosphoribosyl-dephospho-CoA synthase	0	0	-0.914804	-0.904074	0.0441502	-2.2167	-1.81831	0.340997	0.13556	-1.12335	0.547838	0.0572553	-0.557937	0.444309	0.213474	1.11353	-0.553539	-0.308938	2.02628	1.14912	-0.314689	1.25419	0.9618	0.15032	0	0	0	0
b0614	citX apo-citrate lyase phosphoribosyl-dephospho-CoA transferase	0	0	-0.597296	-0.466912	-0.890727	-2.19122	0.74366	-1.72635	-0.766759	-1.23214	0.256597	-0.422258	-0.789391	-0.018067	0.0118377	-0.369917	-1.19114	1.60227	-0.484709	-0.394389	-0.981885	0.436319	-0.113739	-0.613733	0	0	0	0
b0615	citF citrate lyase, citrate-ACP transferase alpha; subunit	0	0	-1.24882	-0.678471	-2.29989	-1.80109	-1.57249	-2.65512	-1.07585	-1.61768	-0.471386	-1.25952	-0.989949	0.670443	0.938762	-0.67472	0.143268	0.140164	-0.782458	0.468875	-0.305678	0.66271	0.233184	0.232298	0	0	0	0
b0616	citE citrate lyase, citryl-ACP lyase beta; subunit	0	0	-0.445225	-1.43359	-0.896211	-2.73127	-2.73684	-0.386765	-1.62758	-1.51067	-1.67315	-1.6015	-1.18577	1.121	-0.0643383	0.369868	-1.07903	-1.0549	1.39447	-0.419956	-0.523095	-0.763908	-0.410746	-0.242725	0	0	0	0
b0617	citD citrate lyase, acyl carrier gamma; subunit	0	0	-2.01164	-2.10692	-0.641819	0.622364	-1.89571	-2.08056	-1.68624	-0.649764	-0.715687	-0.928738	-1.53762	-0.762551	-1.12002	0.348566	2.16256	-0.461712	-0.515339	-0.868389	0.0504064	-0.101706	-0.133823	-0.908689	0	0	0	0
b0618	citC citrate lyase synthetase	0	0	0.89126	0.43558	-0.572486	-2.64822	0.0775359	2.04449	0.3545	0.441385	0.193788	1.0998	0.397095	0.945977	0.528658	-0.529364	-2.02706	0.554754	2.87446	0.325772	0.235301	-0.0081999	0.882047	0.141667	0	0	0	0
b0619	dpiB sensory histidine kinase in two-component regulatory system with DpiA	0	6	0.238348	0.166625	0.94062	-1.45081	-2.64356	-2.65249	-0.318637	0.367794	0.15748	0.0575076	0.275213	1.29319	0.992455	1.78248	-0.103643	-1.35106	-1.20274	0.426311	0.973941	0.690242	0.738592	0.782578	1	0	0	0
b0620	dpiA DNA-binding response regulator in two-component regulatory system with DpiB	0	0	1.00247	-0.239223	0.307238	-2.33699	-2.06198	-2.26309	0.496141	0.780219	0.508188	-0.242095	0.404053	1.7545	0.371404	0.884447	-1.2398	-1.03382	-0.918588	0.923113	1.10491	0.775263	0.1355	0.671582	0	0	0	0
b0621	dcuC DcuC dicarboxylate transporter	0	0	0.286668	-0.600773	-0.496135	-0.526655	-0.499446	-2.7432	-0.552272	0.773144	0.0488641	0.0511795	0.289302	1.12948	0.0739957	0.111982	0.659483	0.598907	-1.37229	-0.0631096	1.16788	0.383529	0.484863	0.605866	0	0	0	0
b0622	pagP PagP monomer	0	0	1.19909	1.67342	-0.147556	2.15497	0.520741	-1.90684	-0.423642	0.892455	0.772162	1.25794	1.15684	0.350064	0.837877	-0.970915	1.7681	-0.0212431	-2.11073	-1.3839	-0.111363	-0.163575	0.158251	0.159362	0	0	0	0
b0623	cspE transcription antiterminator and regulator of RNA stability	0	0	-0.900909	-1.18967	-1.42746	-0.456266	-1.02179	-1.36808	-0.893556	0.313847	-0.886622	-0.400741	0.457659	0.0724761	-0.426887	-0.665504	0.839461	0.202168	0.0530264	-0.21227	0.867822	-0.404556	0.208364	0.901047	0	0	0	0
b0624	crcB protein involved in resistance to camphor-induced chromosome decondensation	0	4	-2.06997	-1.89931	-2.09584	-0.976103	-1.36173	-1.64726	-1.31168	-0.773665	-1.47576	-0.340845	0.0957665	-1.25652	-1.24684	-1.50531	0.181815	-0.28881	-0.287749	-0.846423	-0.403321	-1.16561	0.0715515	0.393343	-1	0	0	0
b0625	ybeH predicted protein	0	0	-1.21762	-0.855806	-1.70839	-1.53863	-1.49455	-1.64365	-1.35188	-1.45343	-1.63416	-1.23589	-0.184075	0.0835667	0.176047	-0.696089	0.049446	-0.0384543	-0.0418563	-0.472471	-0.717953	-0.998362	-0.401062	0.469595	0	0	0	0
b0626	ybeM predicted C-N hydrolase superfamily, NAD(P)-binding amidase/nitrilase	0	0	0.482786	-2.54073	-0.319441	-2.93335	-2.68011	-2.59121	0.69794	-2.40092	-1.07823	-1.45958	-1.26625	2.64547	-0.727834	1.56659	-0.823464	-0.844786	-0.609304	2.48987	-0.86998	0.277117	0.257668	0.163775	0	0	0	0
b0627	tatE TatABCE protein export complex	0	0	0.0184278	0.534456	-1.619	-1.2579	-1.57975	-1.72071	-0.0623508	-0.433083	-1.31243	-1.54333	-1.49768	1.36538	1.63515	-0.562665	0.391993	-0.0843718	-0.0507079	0.929207	0.361424	-0.620193	-0.653523	-0.801814	0	0	0	0
b0628	lipA lipoate synthase monomer	0	0	-3.2165	-1.90209	-3.10617	-2.96858	-2.79936	-2.75135	-3.20107	-2.07358	-1.74283	-3.10221	-1.78484	-1.04395	-0.0818997	-1.21048	-0.853497	-0.959805	-0.764915	-1.40006	-0.534618	-0.379384	-1.37553	-0.346702	0	0	0	0
b0629	ybeF predicted DNA-binding transcriptional regulator, LYSR-type	0	0	0.499316	0.31131	-0.415206	1.59734	-0.550132	2.54706	1.89252	1.79476	1.42443	1.40712	0.547781	-0.771448	-0.968529	-1.62876	0.770733	-1.56843	1.8785	0.57104	0.424397	0.138104	-0.0548842	-0.8105	0	0	0	0
b0630	lipB lipoyl-protein ligase	0	0	-2.78674	-2.15933	-1.26668	-1.76369	-2.0027	-1.84175	-0.918358	-0.267842	-0.689024	-0.980763	-1.57316	-1.37573	-0.933919	-0.116176	-0.0680865	-0.370491	-0.0821092	0.199367	0.636004	0.126911	0.0365762	-0.771625	0	0	0	0
b0631	ybeD conserved protein	0	0	-2.09855	-2.20741	-1.90082	-1.31624	-1.46807	-1.70649	-1.76443	-1.99089	-1.12779	-1.12764	-1.58443	0.0259736	-0.42348	-0.0533013	0.771989	0.349732	0.257868	-0.00891079	-0.491899	0.195024	0.55358	-0.186113	0	0	0	0
b0632	dacA D-alanyl-D-alanine carboxypeptidase, fraction A; penicillin-binding protein 5	0	0	0.473702	-0.630916	NA	-1.97228	1.19231	NA	-0.325117	-0.0892432	-1.60441	-2.03249	-1.72386	1.75372	0.38096	NA	-0.403884	2.63683	NA	0.52868	0.630808	-0.980088	-1.21502	-1.08238	NA	NA	0	0
b0633	rlpA rare lipoprotein RlpA	0	0	-0.928768	0.246259	-0.711594	-2.45227	-3.02428	1.36165	-1.94989	-1.62183	-2.09053	-1.50363	-1.19608	0.96472	1.84252	0.885926	-0.526291	-1.32311	3.22389	-0.431013	-0.334011	-0.979071	-0.0348426	0.00369003	0	0	0	0
b0634	mrdB rod shape-determining membrane protein; sensitivity to radiation and drugs	1	0	-2.71088	-2.69061	-2.73217	-2.70925	-2.68404	-2.3076	-3.27823	-3.04734	-2.57319	-3.4033	-1.24642	0.698029	0.176628	0.242272	0.0663711	-0.179514	0.290348	-0.120399	-0.402578	-0.0922816	-0.470437	1.42604	NA	NA	NA	NA
b0635	mrdA cell shape; peptidoglycan synthetase; penicillin-binding protein 2	1	0	-3.51774	-3.14272	-2.81098	-3.5433	-2.84642	-2.8946	-3.52017	-2.62765	-3.08774	-2.55736	-2.41755	-0.0634905	-0.22665	0.201237	-0.743063	-0.314868	-0.273087	-0.303846	0.0618937	-0.560894	0.410323	0.305012	NA	NA	NA	NA
b0636	ybeA conserved protein	0	0	-3.1381	-2.47668	-2.7609	-2.61483	-2.39654	-2.30453	-2.96005	-2.45646	-2.32767	-3.103	-2.60395	-0.471827	-0.285797	-0.403409	-0.246138	-0.313219	-0.0717708	-0.685147	-0.504707	-0.545426	-0.873664	-0.724349	0	0	0	0
b0637	ybeB predicted protein	0	0	-1.65428	-0.524686	-1.46935	-0.627322	-1.09441	-1.02588	-1.31819	-0.642248	-0.725548	-1.53725	-1.27384	-0.208617	0.74196	-0.291145	1.04347	0.564587	0.741431	-0.179323	0.2869	0.12345	-0.472123	-0.434658	0	0	0	0
b0638	cobC predicted alpha;-ribazole-5'-P phosphatase	0	0	-3.28841	-0.307968	-0.22442	1.22462	1.13383	2.26305	-0.947565	0.742688	-1.06878	-0.884209	-0.148969	-2.8707	0.00618833	0.112996	2.08478	1.82897	3.32532	-0.649284	0.897195	-0.975731	-0.66284	-0.0974223	0	0	0	0
b0639	nadD nicotinate-mononucleotide adenylyltransferase	1	0	-3.25732	-1.42789	-2.11423	-2.32769	-1.48786	-2.08775	-3.06198	-1.01211	-2.03252	-1.96984	-2.4423	-1.10565	0.376769	-0.239134	-0.223755	0.342601	-0.110897	-1.28036	0.509766	-0.686358	-0.263061	-1.02138	NA	NA	NA	NA
b0640	holA DNA polymerase III, delta; subunit	1	0	-3.90331	-2.50686	-0.709185	-3.12215	0.365166	-2.71772	-3.66137	-1.42535	-3.33694	-1.98896	-3.56112	-0.542227	0.31009	2.22539	-0.372548	2.84151	-0.144381	-0.564433	1.17259	-0.903908	0.905952	-0.941137	NA	NA	NA	NA
b0641	rlpB rare lipoprotein RlpB	1	0	-3.15984	-2.35876	-2.68852	-2.50706	-2.03557	-2.19738	-2.05597	-2.03494	-2.40631	-2.39779	-3.0305	0.030589	0.287942	0.104017	0.149482	0.342623	0.290082	0.829722	0.399044	-0.139898	0.352816	-0.594923	NA	NA	NA	NA
b0643	ybeL putative alpha-helical protein	0	0	-1.99645	-1.9155	0.482509	0.363696	-1.90306	-2.13279	0.358857	1.09309	-0.344649	0.770014	0.619739	-1.76936	-1.73518	0.574121	1.04727	-1.3309	-1.30206	0.427909	0.972169	-0.456727	0.680727	0.425357	0	0	0	0
b0644	ybeQ conserved protein	0	0	1.48341	1.29878	0.867819	1.53551	-0.556553	-1.66371	1.46706	0.703959	0.666185	1.55099	0.929865	0.831889	0.68514	0.272985	1.41056	-0.87262	-1.63351	0.692091	-0.108593	-0.0956709	0.646449	0.114002	0	0	0	0
b0645	ybeR predicted protein	0	5	0.796227	1.58094	1.12022	2.34622	1.6613	-0.353395	2.09191	1.93949	1.84361	2.06793	1.75905	0.368945	1.2401	0.820611	2.57053	1.6316	0.0160191	1.56339	1.37065	1.29327	1.42669	1.16842	0	0	1	1
b0646	djlB predicted chaperone	0	0	1.98319	1.63232	2.46211	2.7214	3.25171	2.14662	2.04743	2.47513	2.43452	2.12681	2.22261	0.501408	0.139559	1.07066	1.67579	1.99268	1.22694	0.543599	0.9289	0.97878	0.485593	0.692509	0	0	0	0
b0649	djlC Hsc56, co-chaperone of Hsc62	0	0	0.00895213	-0.256135	0.861892	-2.3946	-1.08589	-1.05087	0.603108	0.348384	0.393784	0.134592	0.898569	0.121794	-0.129675	0.924843	-1.75554	-0.569097	-0.219036	0.615594	0.167977	0.220221	-0.0454239	0.666528	0	0	0	0
b0650	hscC Hsc62, Hsp70 family chaperone, binds to RpoD and inhibits transcription	0	0	0.134899	0.679293	-0.166615	-2.41262	2.59662	2.34932	0.176544	0.00989151	0.722009	0.536913	0.903474	0.409801	0.885217	-0.0521736	-1.70347	3.19548	3.19572	0.27545	-0.0765365	0.641107	0.492796	0.734965	0	0	0	0
b0651	rihA ribonucleoside hydrolase 1 (pyrimidine-specific)	0	0	-0.812523	-1.24752	0.270943	-0.523625	0.352908	0.983745	0.367899	0.561794	0.687372	0.646191	1.12312	-0.868604	-1.21842	0.283816	0.0675724	0.74941	1.81932	0.258736	0.314469	0.43458	0.361778	0.829367	0	0	0	0
b0652	gltL GltIJKL glutamate ABC transporter	0	0	-1.53371	-1.23961	-1.077	0.671575	-0.833593	-0.924178	-0.754253	-0.579268	-0.711521	-1.2711	-1.12033	-0.673775	-0.549782	-0.453442	1.88124	0.277169	0.452081	-0.244231	-0.164333	-0.356204	-0.820836	-0.789611	0	0	0	0
b0653	gltK GltIJKL glutamate ABC transporter	0	3	-0.687941	-1.02013	0.239328	-1.05366	-2.39924	-2.43322	-1.44564	-1.48987	-1.61829	0.256395	-0.837105	0.226247	-0.2971	0.940899	0.211072	-1.22574	-1.03165	-0.832573	-0.988033	-1.18362	0.797008	-0.44403	0	0	-1	0
b0654	gltJ GltIJKL glutamate ABC transporter	0	3	-2.10214	-1.70004	-0.282506	-2.96858	-2.50432	-2.72212	-3.60051	-1.39639	-2.69194	-0.984952	-1.99798	-1.16129	-0.958149	0.449025	-1.68536	-1.30553	-1.30963	-2.95322	-0.866934	-2.23229	-0.410707	-1.57966	0	0	-1	0
b0655	gltI GltIJKL glutamate ABC transporter	0	0	0.405471	-1.7756	-2.23597	-1.73595	-1.43892	-1.71301	-2.20925	-1.28174	-1.80367	-2.47606	-0.850488	1.85373	-0.506299	-1.05593	-0.0680771	0.221437	0.0543809	-1.06976	-0.351455	-0.952779	-1.40792	-0.008889	0	0	0	0
b0656	insH-3 IS5 transposase and trans-activator	0	0	0.355416	0.870878	0.990207	0.0409302	1.21731	0.61332	0.757356	0.413827	0.146435	0.42183	0.538461	0.639538	1.08179	1.11111	0.757505	1.82062	1.46607	0.863856	0.337563	0.073534	0.389686	0.377328	0	0	0	0
b0657	lnt apolipoprotein N-acyltransferase	1	0	-3.55919	-2.60448	-2.99761	-2.92597	-2.24683	-2.76318	-3.50095	-2.07453	-2.39855	-3.0791	-2.60445	0.195679	0.670837	0.263344	0.0363607	0.473966	0.0213027	0.128355	0.924305	0.450028	0.0852926	0.462812	NA	NA	NA	NA
b0658	ybeX predicted ion transport protein	0	8	0.966661	0.563874	-0.141735	-3.52986	2.46285	-2.8851	-1.32336	-1.60671	-0.820393	-1.2106	-0.624224	3.66789	2.78295	2.24557	-1.14172	4.56611	-0.63509	0.990811	0.376497	0.993192	1.05687	1.29233	1	0	0	0
b0659	ybeY conserved protein	0	0	-2.40879	-2.06245	-0.589874	-2.19784	-1.55715	-2.07217	-1.39265	-2.20698	-2.14657	-2.03321	-2.19451	-0.246302	-0.249692	1.29596	-0.0880615	0.278089	-0.0903496	0.399098	-0.676198	-0.791384	-0.316149	-0.764644	0	0	0	0
b0660	ybeZ predicted protein with nucleoside triphosphate hydrolase domain	0	0	-2.95031	-2.61951	-1.1812	-2.67309	-0.0356803	-3.0908	-2.05241	-1.56024	-1.62405	-1.9732	-1.86882	-1.57328	-1.46928	-0.0811004	-0.985099	1.5105	-1.37219	-0.99923	-0.72301	-0.886733	-1.04009	-1.13649	0	0	0	0
b0661	miaB isopentenyl-adenosine A37 tRNA methylthiolase MiaB	0	9	0.298858	0.239229	0.265724	-0.964864	-0.334257	-0.995039	-0.553917	-0.435197	-0.197245	-0.313552	-0.207998	1.19121	0.955089	0.921499	0.282036	0.803749	0.392632	-0.00520412	0.0166264	0.194088	0.171438	0.150797	1	0	0	0
b0662	ubiF 2-octaprenyl-3-methyl-6-methoxy-1,4-benzoquinone hydroxylase	0	0	-1.46538	-0.766344	-1.16158	-0.807894	-0.631588	-1.33326	-0.721155	-1.25534	-0.88907	-1.41282	-1.38779	0.061601	0.57293	0.0761685	0.840406	1.04813	0.444063	0.462806	-0.286327	0.00413907	-0.260573	-0.477275	0	0	0	0
b0667	b0667	0	0	-0.515298	-0.529461	-1.37216	0.920804	-1.02924	-1.37713	-0.792841	-1.46088	-1.13571	-0.743028	-1.04346	0.536859	0.293586	-0.53343	2.26551	0.260657	0.0717786	-0.0483228	-0.855881	-0.604341	-0.0633458	-0.538435	0	0	0	0
b0669	b0669	0	0	-0.556275	-0.562472	-1.06572	0.872548	-0.973891	-1.20666	-0.75131	-1.21467	-1.0444	-0.814324	-0.90564	0.479779	0.24465	-0.245232	2.20279	0.300586	0.236559	-0.0123916	-0.617686	-0.522085	-0.144673	-0.414541	0	0	0	0
b0671	b0671	0	0	-1.14596	-1.29677	-1.64816	-0.294209	-1.19714	-1.51586	-1.25362	-1.65527	-1.46018	-1.32901	-1.48291	0.359827	0.025409	-0.42485	1.35606	0.480991	0.259855	-0.0815396	-0.694732	-0.575161	-0.198474	-0.590286	0	0	0	0
b0674	asnB asparagine synthetase B	0	0	-0.466169	0.455392	0.225282	0.652363	-1.41803	-2.57697	0.542195	-0.143942	-0.546394	0.171753	0.0035007	0.465319	1.19096	0.94788	1.93061	-0.226808	-1.16745	1.17985	0.377826	-0.0937813	0.736098	0.414256	0	0	0	0
b0675	nagD ribonucleotide monophosphatase	0	0	-1.45614	-0.500391	-1.08285	-2.61901	-2.40567	-2.56338	0.177597	-0.24696	-0.438181	-0.0118203	0.551201	-0.0734305	0.663036	0.0301925	-0.921837	-0.843334	-0.831062	1.24734	0.602066	0.312415	0.933084	1.29334	0	0	0	0
b0676	nagC NagC transcriptional dual regulator	0	9	1.14939	0.617508	0.449827	-2.0532	-2.01262	-2.16039	-2.60101	-1.40444	-2.17405	-1.7203	-1.63717	2.56303	1.84784	1.60288	-0.359821	-0.376014	-0.400076	-1.48076	-0.496595	-1.35327	-0.696693	-0.83064	1	0	0	0
b0677	nagA N-acetylglucosamine-6-phosphate deacetylase	0	0	-0.581256	-2.50235	-1.68964	-2.61525	-2.09831	-2.45519	-3.09593	-1.54369	-2.82458	-1.71454	-1.40184	0.82429	-1.29577	-0.5454	-0.906774	-0.488058	-0.69541	-1.98438	-0.656746	-2.03044	-0.723045	-0.621372	0	0	0	0
b0678	nagB glucosamine-6-phosphate deaminase	0	0	-0.512099	0.363412	0.54457	-2.71873	-2.16156	-2.48457	-0.190433	-0.106784	-0.330553	-0.617481	-0.324613	-0.255952	0.558635	0.647589	-2.02142	-1.57369	-1.6479	-0.105366	-0.209077	-0.424986	-0.681035	-0.505535	0	0	0	0
b0679	nagE N-acetylglucosamine PTS permease	0	0	-0.633962	-2.85795	-0.870023	-3.18173	-2.55641	0.67364	-0.66322	-0.808558	-1.14338	-0.752769	-1.05642	0.406871	-2.04628	-0.044267	-1.84726	-1.2774	2.1187	0.078024	-0.208947	-0.618233	-0.0797885	-0.561223	0	0	0	0
b0680	glnS glutaminyl-tRNA synthetase	1	0	-3.42997	-2.88153	-2.62616	-2.3723	-1.61904	-0.00734057	-2.71461	-2.68073	-1.74901	-2.71033	-2.29438	-1.01376	-0.884625	-0.493839	-0.139178	0.333371	2.10157	-0.698249	-0.946648	-0.183214	-0.746079	-0.657779	NA	NA	NA	NA
b0681	ybfM predicted outer membrane porin	0	0	0.0546243	-0.620075	-0.559587	-1.21703	0.982086	-2.60653	-0.610165	-0.484184	-0.410986	-0.608274	-0.0245076	-0.0352958	-0.616572	-0.566137	-0.647183	1.34948	-1.7917	-0.751652	-0.753869	-0.685361	-0.920037	-0.33864	0	0	0	0
b0682	ybfN predicted lipoprotein	0	0	-0.536975	-0.785955	-0.912942	-0.54033	0.409677	-1.0322	-0.802486	0.082049	-0.563741	-0.739528	-0.634946	0.0256752	-0.322709	-0.403577	0.449101	1.25234	0.197274	-0.433382	0.327006	-0.391052	-0.43638	-0.468437	0	0	0	0
b0683	fur Fur-Fe+2 transcriptional dual regulator	0	2	-1.00863	-1.64408	-1.78143	-0.873877	-1.3387	-1.59609	-1.63365	-1.6264	-1.46352	-1.2587	-1.48089	-0.00579559	-0.862173	-0.992409	0.433445	-0.0920923	-0.166603	-0.922781	-1.05177	-0.962443	-0.619095	-1.0155	0	0	-1	0
b0684	fldA oxidized flavodoxin 1	1	0	-2.59124	-1.09567	-2.5365	-2.0792	-2.08636	-2.06669	-1.25858	-2.45387	-2.41828	-1.31092	-0.685822	-1.67557	-0.371746	-1.83234	-0.813198	-0.910814	-0.664243	-0.642075	-1.9494	-1.9813	-0.767229	-0.290699	NA	NA	NA	NA
b0685	ybfE LexA-regulated protein	0	0	-0.43421	-0.218155	-1.84108	-1.75862	-1.78722	-1.69506	-1.84754	-0.679046	-0.648549	-0.895703	-0.644445	0.596079	0.583754	-1.02671	-0.433406	-0.518115	-0.254325	-1.11241	-0.085611	-0.129851	-0.230589	-0.158209	0	0	0	0
b0686	ybfF esterase	0	0	-2.15651	-0.191196	-0.777666	-2.52986	-2.54741	-2.59368	-0.894784	-2.05398	-1.1025	-1.94166	-0.853736	-0.81522	0.900426	0.272537	-0.887627	-1.05796	-0.932719	0.0818916	-1.2674	-0.418054	-1.05934	-0.16381	0	0	0	0
b0687	seqA SeqA, negative modulator of initiation of replication	0	0	0.218209	-1.62594	-1.75131	-2.62939	-2.48019	-2.49393	-2.97088	-1.55549	-0.812876	-3.0616	-1.28912	1.86317	-0.20903	-0.420945	-0.926823	-0.799024	-0.696448	-1.69803	-0.5143	0.131927	-1.80218	-0.287558	0	0	0	0
b0688	pgm phosphoglucomutase	0	9	2.22053	1.82498	2.06041	-2.42666	-2.23437	-2.0748	-3.03897	-2.17523	-1.74063	-2.27931	-1.27084	3.77866	3.18818	3.32022	-0.776678	-0.553092	-0.294775	-1.83688	-1.19227	-0.835135	-1.09631	-0.334453	1	0	-1	0
b0690	b0690	0	0	2.9151	1.85604	1.39817	0.728159	-1.40867	-1.37586	1.95527	1.98846	1.23988	1.90849	2.35556	0.667529	-0.389232	-0.681506	-1.18111	-3.58304	-3.30585	-0.225364	-0.208347	-0.831133	-0.377513	0.230162	0	0	0	0
b0691	b0691	0	0	1.23787	2.87955	2.48137	0.575207	-0.814025	2.66682	2.52563	2.57779	2.59349	2.58897	2.30329	-0.777403	0.865108	0.626905	-1.0747	-2.69842	1.05179	0.555302	0.584412	0.711434	0.500827	0.36021	0	0	0	0
b0692	potE putrescine/proton symporter: putrescine/ornithine antiporter	0	0	-0.155015	-0.452153	0.0789753	-0.29891	-0.36301	-2.00367	0.374909	0.849398	-0.286241	0.84167	0.987342	-0.143599	-0.382265	0.112747	0.313804	0.084451	-1.16634	0.316995	0.629361	-0.50655	0.599792	0.718886	0	0	0	0
b0693	speF ornithine decarboxylase, degradative	0	0	0.155052	-0.640281	0.0457571	1.50662	-0.324111	0.760001	0.515479	0.0183964	-0.361689	0.508957	0.459826	1.07897	0.0897926	0.760849	2.7797	0.860605	2.16665	1.14527	0.533424	0.0847533	1.06523	0.864095	0	0	0	0
b0694	kdpE KdpE-Phosphorylated transcriptional activator	0	0	-0.864769	0.67047	-0.278667	0.317526	0.0792144	-0.0131183	0.0886548	-0.37424	-0.00545342	-0.0259957	0.0884352	0.178947	1.48497	0.550337	1.65458	1.36097	1.43298	0.830999	0.226842	0.521333	0.648834	0.586119	0	0	0	0
b0695	kdpD KdpD-P his	0	0	-1.34767	-0.806137	-0.509694	-0.812723	-2.83295	-3.04945	-1.27505	-1.2977	-0.871017	-0.854865	-0.924066	0.131103	0.492545	0.69329	0.837382	-1.1603	-1.27859	-0.122059	-0.351624	0.000147714	0.247037	-0.0548557	0	0	0	0
b0696	kdpC potassium ion P-type ATPase transporter	0	0	-3.46187	0.535802	0.836059	-3.30893	-2.95624	-3.01687	-0.764541	-0.216335	0.438823	-1.71983	-0.972172	-2.0916	1.67168	1.92217	-1.63164	-1.42719	-1.31338	0.270742	0.608161	1.16203	-0.799264	-0.250353	0	0	0	0
b0697	kdpB potassium ion P-type ATPase transporter	0	0	-1.84313	-2.30691	-0.320488	-3.16261	-3.70247	-3.865	-0.605138	-0.806416	-1.10026	-0.00690994	-0.598641	-0.462997	-1.14951	0.786675	-1.46953	-2.14751	-2.13887	0.457061	0.0372228	-0.355743	0.932557	0.138985	0	0	0	0
b0698	kdpA potassium ion P-type ATPase transporter	0	0	0.13275	0.103233	-1.1073	-1.11862	-2.91047	-3.29564	-0.752344	-0.339566	-0.244226	0.0614851	-0.114299	1.11316	0.870493	-0.338854	0.179575	-1.68115	-1.8727	-0.0638224	0.219419	0.242433	0.678025	0.334359	0	0	0	0
b0699	ybfA predicted protein	0	0	-1.28699	-0.952055	1.23947	-0.660884	-0.217928	-0.830915	-1.01781	0.244503	0.477242	0.252179	-0.533821	-1.18577	-0.832842	1.29695	-0.0268909	0.290823	-0.00200201	-1.01416	0.0575586	0.297179	0.0634831	-0.77173	0	0	0	0
b0701	b0701	0	6	1.2344	1.51456	1.05726	-0.398374	1.5359	-0.36996	2.88353	2.27362	2.16065	1.33098	1.16461	0.0484223	0.321452	-0.0863658	-1.14509	0.613298	-0.945332	1.63359	0.973115	0.942208	-0.060547	-0.123136	0	0	1	0
b0703	b0703	0	0	1.03194	1.36389	1.04464	1.38624	1.24513	1.06471	1.12342	1.10456	1.38922	1.32228	1.18421	0.805003	1.25711	0.962808	1.87093	1.48606	1.76747	0.837165	0.743172	1.02653	0.907828	0.784211	0	0	0	0
b0704	ybfC predicted protein	0	0	0.126255	0.0697626	-0.647902	-1.25273	1.17263	-1.17606	0.423238	0.389732	0.299003	0.384508	0.709545	-0.125658	-0.0595093	-0.74674	-0.787829	1.38781	-0.498848	0.109751	0.00926422	-0.0817601	-0.0511121	0.291812	0	0	0	0
b0705	ybfL predicted transposase; receptor protein	0	0	1.5965	2.13284	0.895227	2.77242	3.39748	3.38509	1.34268	1.71571	1.27997	1.3062	1.66743	-0.00818904	0.518598	-0.601399	1.58789	1.99689	2.30857	-0.268944	0.0664203	-0.274337	-0.439838	0.0404065	0	0	0	0
b0706	ybfD putative DNA ligase	0	0	1.19067	1.57909	0.215417	1.30426	1.99867	1.58376	0.939715	1.37734	0.831594	1.10926	1.38572	-0.430455	-0.0512732	-1.2952	0.101103	0.579099	0.486114	-0.686245	-0.285672	-0.735844	-0.650642	-0.254122	0	0	0	0
b0707	ybgA conserved protein	0	0	0.70873	0.0248055	0.278153	-1.09202	1.61952	0.289619	0.342109	-0.315036	1.25278	-0.00753043	0.718272	0.354124	-0.218813	0.0745301	-0.751873	1.7032	0.81009	-0.0916196	-0.797848	0.77894	-0.556155	0.206926	0	0	0	0
b0708	phr deoxyribodipyrimidine photolyase (photoreactivation)	0	0	-0.848987	-2.63081	-0.974754	-2.86878	-1.09726	1.56066	-0.830712	-1.08056	-0.123963	-1.85082	-0.713402	0.0535562	-1.91126	-0.301265	-1.61367	0.0551044	2.9539	-0.25785	-0.609091	0.284609	-1.34463	-0.341182	0	0	0	0
b0709	ybgH YbgH peptide POT Transporter	0	0	0.0586231	-0.477308	-1.18232	-0.479103	-0.293992	-1.47821	0.111679	0.662744	0.104866	-0.858484	-0.520173	-0.097711	-0.525465	-1.22425	0.0512419	0.0144513	-0.713388	-0.0983867	0.349503	-0.211378	-1.21958	-0.874894	0	0	0	0
b0710	ybgI conserved metal-binding protein	0	0	-2.37087	-1.07432	-2.09538	-1.30747	-0.962557	-0.856074	-1.98279	0.169352	-0.817212	-1.08463	-0.807361	-1.03332	0.0109787	-1.04923	0.329253	0.523176	0.798351	-1.01717	0.950333	-0.138255	-0.207383	-0.121353	0	0	0	0
b0711	ybgJ putative carboxylase	0	2	-3.09621	-2.23677	-2.69433	-1.89755	-1.75995	-1.28568	-1.16767	-1.8901	-1.25326	-0.709779	-1.51793	-1.71205	-1.07002	-1.5781	-0.198229	-0.193602	0.44995	-0.093816	-1.03812	-0.49933	0.238167	-0.773273	-1	0	0	0
b0712	ybgK putative carboxylase	0	0	-1.0478	-1.51185	-0.863499	2.22071	-2.6224	-1.8566	-2.13394	-1.45558	-0.997856	-0.43391	-1.59074	0.469701	-0.180115	0.367836	3.86982	-0.943229	-0.079899	-0.955158	-0.49028	-0.108186	0.708707	-0.688185	0	0	0	0
b0713	ybgL predicted lactam utilization protein	0	0	-0.211585	-1.07887	0.140061	1.17068	-1.75735	0.912558	0.246655	-0.169543	0.0766459	0.0871688	0.00987912	1.30297	0.250486	1.3694	2.82009	-0.0783971	2.68904	1.4238	0.794595	0.965186	1.22677	0.909946	0	0	0	0
b0714	nei endonuclease VIII	0	0	1.01675	-0.513998	0.154276	-0.138374	-1.95064	-0.285702	-0.18937	-0.39241	-0.425242	-0.585339	-0.287145	2.50469	0.79294	1.3646	1.51259	-0.275464	1.48739	0.9708	0.559398	0.451339	0.526397	0.590125	0	0	0	0
b0715	abrB predicted regulator	0	2	-2.75487	-1.60465	-1.92171	-0.349286	0.0791621	0.464764	-0.807254	-0.23029	-0.613521	-0.210669	-1.56169	-1.97917	-0.977876	-1.33976	0.770523	1.12469	1.81571	-0.366341	0.111368	-0.330371	0.179795	-1.28269	-1	0	0	0
b0716	ybgO predicted fimbrial-like adhesin protein	0	0	0.283266	0.914839	-0.562995	-2.10089	-0.362483	2.66575	1.00168	0.554463	0.238299	0.624832	0.60045	-0.82169	-0.194865	-1.63824	-2.77039	-1.19358	2.17926	-0.179078	-0.678411	-0.914851	-0.698634	-0.61938	0	0	0	0
b0717	ybgP putative chaperone	0	0	0.0861143	0.145314	0.138654	-1.37317	-1.85316	-1.34594	-1.35928	0.0700486	-0.592611	0.368074	-0.0545699	0.996694	0.866606	0.832779	-0.111486	-0.685378	0.0532569	-0.756497	0.564103	-0.164676	0.89968	0.332798	0	0	0	0
b0718	ybgQ predicted outer membrane protein	0	0	-0.30628	0.614091	-0.358558	0.895963	0.417927	-1.33313	0.527245	1.10989	0.657172	0.811598	0.983851	-0.661024	0.370293	-0.562356	1.2359	0.501395	-0.812931	0.0933367	0.626916	0.183191	0.262801	0.472357	0	0	0	0
b0719	ybgD predicted fimbrial-like adhesin protein	0	0	2.81745	2.27337	1.44079	3.43995	3.04234	-1.33152	2.35912	2.31268	2.21206	3.00857	2.86559	0.881509	0.336483	-0.341617	1.87974	1.25377	-2.84066	0.45889	0.386755	0.393644	0.986594	0.983535	0	0	0	0
b0720	gltA citrate synthase monomer	0	0	-1.50822	-0.864353	-1.17985	-1.18353	-1.05287	0.507183	-1.48997	-0.507531	-0.261983	-0.560107	-0.787378	-0.770796	-0.264136	-0.607269	-0.0986071	-0.0368014	1.84573	-1.07134	-0.19265	-0.00456749	-0.190519	-0.527672	0	0	0	0
b0721	sdhC succinate dehydrogenase membrane protein	0	1	-2.91576	-2.71194	-2.74749	-2.37738	-2.13842	-2.28637	-2.76928	-2.61118	-1.14103	-0.475999	-1.63258	-2.0054	-1.99073	-2.05387	-1.11587	-0.971015	-0.887322	-2.16721	-2.11766	-0.713554	0.0549928	-1.24559	-1	0	0	0
b0722	sdhD succinate dehydrogenase membrane protein	0	1	-3.184	-3.12204	-3.04279	-2.28002	-2.47891	-2.62772	-3.01676	-2.88793	-2.60405	-2.71627	-2.02009	-2.31517	-2.42416	-2.41016	-1.05754	-1.36172	-1.24883	-2.49492	-2.4617	-2.23733	-2.25639	-1.68137	-1	0	-1	-1
b0723	sdhA succinate dehydrogenase flavoprotein	0	2	-4.13117	-3.48421	-3.82066	-3.32661	-3.17119	-3.25317	-4.02662	-2.5187	-2.96367	-3.6268	-2.66603	-1.39924	-1.24019	-1.4074	-0.921463	-1.05023	-0.988003	-1.67765	-0.507785	-1.12239	-1.32593	-0.716792	-1	0	0	0
b0724	sdhB succinate dehydrogenase iron-sulfur protein	0	2	-3.50274	-3.06234	-3.04677	-2.91185	-2.89064	-2.77448	-3.73721	-3.2656	-2.85397	-3.84342	-3.21181	-0.976087	-0.982335	-0.811816	-0.621772	-0.88302	-0.609874	-1.61434	-1.43852	-1.19435	-1.76539	-1.47526	0	0	-1	-1
b0725	b0725	0	0	-1.56298	-1.29782	-1.29755	-0.978794	-1.45578	-1.08943	-1.62497	-1.37619	-1.43511	-1.73417	-0.23417	0.0351652	0.0940173	-0.0043984	0.691012	0.22918	0.699002	-0.391121	-0.366036	-0.50904	-0.513923	0.734528	0	0	0	0
b0727	sucB SucB-lipoate	0	0	-3.62863	-3.03865	-3.28325	-2.97228	-3.01785	-2.95345	-3.56777	-3.21314	-2.45844	-3.82164	-2.75557	-0.360536	-0.316141	-0.42613	-0.273347	-0.595413	-0.42727	-0.587014	-0.705098	-0.11696	-1.00373	-0.236561	0	0	0	0
b0728	sucC succinyl-CoA synthetase, beta; subunit	0	4	-3.55788	-2.98005	-3.1409	-3.13884	-2.84675	-2.73498	-2.56309	-2.26604	-2.17488	-1.26011	-1.776	-1.09134	-0.945912	-0.961112	-0.880811	-0.869458	-0.600238	-0.500067	-0.490462	-0.566553	0.755175	-0.0956008	-1	0	0	0
b0729	sucD succinyl-CoA synthetase, alpha; subunit	0	4	-3.13322	-3.00366	-2.85752	-2.44843	-2.7028	-2.54136	0.190115	-2.31903	-1.58205	-0.182231	-1.78236	-1.67747	-1.72687	-1.67214	-0.788213	-1.03882	-0.773722	1.33158	-1.38545	-0.72591	0.894409	-0.933889	-1	0	0	0
b0730	mngR MngR-acyl-CoA	0	1	-0.831962	-2.93186	-1.74179	-2.36736	-2.69516	-2.51604	-2.9938	-2.61109	-3.11374	-1.75596	-1.73112	0.0124895	-2.25572	-1.13237	-1.17924	-1.59553	-1.14455	-2.5029	-2.21464	-2.77732	-1.32085	-1.41332	0	0	-1	-1
b0731	mngA 2-O-alpha;-mannosyl-D-glycerate transporting phosphotransferase system	0	0	-1.11108	-0.519841	-0.388796	0.197644	-0.437369	-0.407124	-0.574871	-0.281681	-0.548745	-0.544186	-0.370064	-0.455043	0.0208674	0.16139	1.24031	0.498356	0.885726	-0.180991	-0.000642965	-0.332275	-0.205715	-0.151983	0	0	0	0
b0732	mngB alpha;-mannosidase	0	0	-0.369288	0.25874	-0.188225	-1.0792	-0.00149314	0.0302259	0.0153929	0.355493	0.41126	0.216434	0.683267	0.131304	0.659745	0.271095	-0.133303	0.779367	1.20877	0.368882	0.578303	0.556215	0.495292	0.812134	0	0	0	0
b0733	cydA cytochrome bd-I terminal oxidase subunit I	0	1	-4.23344	-3.91814	-3.87628	-3.45175	-3.06224	-3.29703	-4.19483	-3.58568	-3.74327	-3.28855	-3.3811	-2.13024	-2.15087	-2.05098	-1.37678	-1.25492	-1.3425	-2.46038	-2.10511	-2.43937	-1.6272	-2.00069	-1	0	-1	-1
b0734	cydB cytochrome bd-I terminal oxidase subunit II	0	1	-3.94411	-3.68234	-3.58155	-3.46906	-3.14413	-2.87963	-3.72609	-3.56276	-3.58201	-3.51512	-2.79174	-1.39472	-1.58445	-1.32623	-1.16607	-1.12475	-0.704055	-1.57908	-1.7155	-1.90274	-1.41274	-1.03253	-1	0	-1	0
b0735	ybgE putative lipoprotein	0	0	0.607826	-2.48178	0.376298	-2.01331	-2.38864	-2.06791	1.17654	-2.65918	-1.50184	-0.297844	-2.13481	0.978539	-2.21657	0.59418	-1.21318	-1.73772	-1.11594	1.3797	-2.60897	-1.48107	-0.187174	-2.19284	0	0	0	0
b0736	ybgC esterase/thioesterase	0	3	-2.29379	0.548877	-0.717868	-2.09839	-2.15865	-1.92038	-2.13812	-2.29798	-1.18951	-2.69603	-2.39848	-1.04697	1.53396	0.271765	-0.56029	-0.725426	-0.35663	-1.3228	-1.59924	-0.57625	-1.90275	-1.77045	0	0	0	-1
b0737	tolQ The Colicin A Import System	0	2	-2.67454	-2.65839	-2.62077	-2.44647	-2.5805	-2.35327	-1.84799	-2.4588	-0.784245	-3.50491	-2.96253	-0.88368	-1.14266	-1.14123	-0.615677	-0.897154	-0.521982	-0.436552	-1.28163	0.247525	-2.12445	-1.84894	0	0	0	-1
b0738	tolR The Colicin A Import System	0	1	-2.48731	-2.33011	-2.42223	-2.07231	-2.1142	-1.92911	-2.41897	-2.40216	-1.93872	-2.85347	-2.20374	-1.97271	-1.91541	-1.94937	-1.11458	-1.31993	-0.737193	-2.05812	-2.17049	-1.78548	-2.56565	-2.06411	-1	0	-1	-1
b0739	tolA The Colicin A Import System	0	1	-3.23538	-2.59868	-2.84058	-2.49938	-2.15883	-1.92392	-1.93335	-1.77191	-1.13206	-1.0171	-2.49945	-2.70264	-2.16537	-2.35284	-1.52885	-1.34619	-0.716927	-1.56799	-1.53401	-0.970787	-0.722123	-2.34878	-1	0	-1	0
b0740	tolB The Colicin A Import System	0	1	-3.80671	-3.26989	-3.33561	-2.95132	-2.60393	-2.71276	-1.36147	-2.49787	-2.30286	-3.30379	-2.98176	-2.05445	-1.78361	-1.90179	-1.16147	-0.920798	-0.890511	0.00930086	-1.36456	-1.29803	-1.95494	-1.89949	-1	0	0	-1
b0741	pal The Colicin A Import System	0	2	-3.14427	-2.69572	-2.79811	-2.2925	-2.2216	-2.27496	-2.8354	-2.6626	-1.267	-3.07509	-2.0597	-1.56646	-1.31783	-1.52245	-0.635191	-0.538314	-0.491369	-1.6189	-1.6673	-0.351685	-1.87339	-1.10712	-1	0	0	0
b0742	ybgF predicted periplasmic protein	0	1	-2.99289	-2.53077	-2.77026	-2.28002	-2.02967	-2.20533	-2.62753	-2.4547	-0.861176	-2.43251	-0.41318	-2.48489	-2.12277	-2.30357	-1.32767	-1.24197	-1.01955	-2.26978	-2.22665	-0.711599	-2.14863	-0.278377	-1	0	0	0
b0750	nadA quinolinate synthase	0	1	-1.30637	-1.74313	-2.54364	-2.62732	-2.32931	-2.46816	-1.37865	-3.08326	-1.61351	-0.753166	-2.29691	-1.55676	-1.871	-2.64138	-2.16113	-2.11253	-1.78933	-1.69049	-3.46252	-1.99314	-1.18744	-2.71353	-1	0	-1	-1
b0751	pnuC PnuC NMN transporter	0	0	0.195843	0.0686426	0.254031	0.540267	0.3778	1.78331	0.501941	-1.31464	-0.753059	-0.338153	-0.138752	0.796508	0.565867	0.788669	1.55519	1.25679	3.04118	0.882844	-1.05351	-0.561924	-0.0191566	0.0505171	0	0	0	0
b0752	zitB ZitB zinc CDF transporter	0	0	-0.648202	-0.670721	0.577764	-0.84442	-0.0252916	-0.0836002	-0.220097	-0.179335	-0.0097351	-0.255861	0.177251	0.282879	0.0645632	1.29997	0.433581	1.16559	1.32578	0.41714	0.342089	0.442563	0.308058	0.587672	0	0	0	0
b0753	ybgS conserved protein	0	0	-1.66924	-0.140373	1.52809	0.814414	-2.02453	-1.95733	-0.0795728	0.329775	-0.493299	0.911746	0.389642	-2.42326	-0.873208	0.804723	0.539851	-2.4606	-2.05818	-0.956698	-0.587349	-1.34755	-0.102084	-0.524897	0	0	0	0
b0754	aroG 2-dehydro-3-deoxyphosphoheptonate aldolase	0	0	-0.135201	-2.02875	-1.457	0.605302	-0.995645	-2.26547	-1.62025	-1.00163	-0.818416	-0.219786	-0.505526	0.287447	-1.70963	-1.11221	1.47057	-0.29556	-1.19622	-1.31797	-0.842246	-0.721678	0.00613232	-0.44867	0	0	0	0
b0755	gpmA phosphoglyceromutase 1 monomer	0	0	-2.38972	-2.37158	0.0445695	-1.39049	-2.94035	-3.00419	0.847443	0.278354	-0.134828	-0.32837	-0.0450911	-2.04596	-2.12636	0.218567	-0.615137	-2.30865	-2.09374	1.01027	0.283685	-0.146519	-0.267261	-0.14629	0	0	0	0
b0756	galM aldose-1-epimerase	0	0	-1.53768	-0.946554	-3.30622	-2.08629	-0.681459	-3.27625	-0.245428	-1.8218	-0.239177	-0.703811	0.087691	0.0397787	0.43108	-2.03085	-0.429162	1.00178	-1.49274	0.970785	-0.826761	0.675938	0.497566	1.03999	0	0	0	0
b0757	galK galactokinase	0	0	-0.339373	-2.20641	-1.41973	-2.14804	-2.28035	-2.19631	-1.20872	-0.750287	-0.664401	-1.4801	-0.448239	1.26624	-0.810135	-0.120474	-0.473284	-0.595524	-0.406306	0.0314195	0.264985	0.265018	-0.253359	0.525983	0	0	0	0
b0758	galT UDP-glucose-hexose-1-phosphate uridylyltransferase [multifunctional]	0	0	-0.638447	-2.74952	0.145412	-1.43659	-2.68725	0.590525	-1.55927	-0.491788	-0.439917	-0.187658	-0.0254161	0.963714	-1.35526	1.44186	0.23586	-1.00232	2.37982	-0.32203	0.521134	0.487985	1.0361	0.946273	0	0	0	0
b0759	galE UDP-glucose 4-epimerase monomer	0	0	-2.01604	-2.70178	-2.74867	-1.92261	-2.76077	-2.40949	-2.94914	-0.333252	-1.66015	-2.88062	-1.95885	-0.536704	-1.40258	-1.54523	-0.272448	-1.08795	-0.638487	-1.79573	0.613191	-0.788632	-1.77812	-1.08915	0	0	0	0
b0760	modF ModF	0	0	-1.07189	-2.91782	-2.9553	0.355957	-2.34963	-2.7415	-1.32892	-1.20978	-0.396247	-1.36367	-0.141887	0.0613793	-2.01921	-2.03499	1.77971	-0.987316	-1.25434	-0.56459	-0.566867	0.175138	-0.639156	0.42541	0	0	0	0
b0761	modE ModE-MoO 4 2- transcriptional dual regulator	0	0	-1.02499	-1.90916	-0.156245	-2.7954	-1.29524	0.77696	-0.757074	-0.369255	-0.370743	-0.682555	-0.656183	0.0973687	-1.01868	0.755873	-1.38345	0.0586857	2.25657	0.0041322	0.268514	0.196201	0.0354516	-0.0955827	0	0	0	0
b0762	ybhT predicted protein	0	0	-0.655637	-0.363018	-0.0156594	-0.661788	0.397034	-0.527799	-0.0172603	-0.487813	-0.104066	-0.506238	-0.637569	-0.177181	0.0159685	0.41656	0.263017	1.15631	0.624555	0.323144	-0.281399	0.0275371	-0.24148	-0.527275	0	0	0	0
b0763	modA molybdate ABC transporter	0	0	-1.75662	-0.584105	0.512426	-2.96433	-2.1542	-2.41476	-1.45494	-0.301355	0.235829	-0.361995	-0.595198	-0.853676	0.135515	1.18689	-1.7089	-1.0011	-1.02124	-0.880668	0.171195	0.645333	0.145386	-0.222267	0	0	0	0
b0764	modB molybdate ABC transporter	0	0	-2.25979	-2.96687	-1.83049	-1.04763	-1.01677	-2.8004	0.185064	-2.05009	-2.32363	-1.70203	-1.99967	-0.684806	-1.59108	-0.557238	0.608234	0.66614	-1.01746	1.39928	-1.05681	-1.40988	-0.502982	-1.04941	0	0	0	0
b0765	modC molybdate ABC transporter	0	0	-0.0382661	-3.49218	-1.03253	-2.67272	-3.11323	-3.15343	-0.746589	-1.04332	-0.124133	-1.88801	-0.860731	2.43662	-1.45178	1.15504	-0.410426	-1.13177	-1.01445	1.32443	0.739263	1.49128	0.135851	0.827167	0	0	0	0
b0766	ybhA pyridoxal phosphatase / fructose 1,6-bisphosphatase	0	0	NA	NA	NA	NA	NA	NA	NA	NA	NA	NA	NA	NA	NA	NA	NA	NA	NA	NA	NA	NA	NA	NA	NA	NA	NA	NA
b0767	pgl 6-phosphogluconolactonase	0	2	-3.27501	-2.58361	-1.71122	NA	-1.75295	-1.94861	-2.63449	-0.787133	-1.59811	-2.23844	-2.51258	-2.12412	-1.67241	-0.778589	NA	-0.377766	-0.449066	-1.86736	-0.136888	-1.02056	-1.50437	-1.93515	0	NA	0	-1
b0768	ybhD predicted DNA-binding transcriptional regulator	0	0	0.988871	2.28984	2.31535	2.58282	2.83328	3.95831	1.46337	1.69337	1.80451	2.16444	2.40067	-0.714229	0.579385	0.735023	1.28672	1.31881	2.7548	-0.233904	-0.0378855	0.171706	0.335846	0.697303	0	0	0	0
b0769	ybhH conserved protein	0	5	1.79422	1.90516	1.765	1.91102	1.33787	0.227062	1.8269	2.06254	2.34086	2.14347	1.81896	1.17399	1.3308	1.216	1.84021	1.06032	0.302877	1.08578	1.28553	1.60905	1.27694	1.0362	1	0	1	0
b0770	ybhI YbhI DASS Transporter	0	0	1.8394	0.890166	1.51896	1.67212	1.2784	0.794405	0.978025	2.0172	1.72852	1.42141	1.68888	1.01927	0.0862083	0.7265	1.31973	0.768736	0.621773	0.0425158	1.04002	0.817895	0.34761	0.71692	0	0	0	0
b0771	ybhJ predicted hydratase	0	0	-0.488863	0.256695	-0.258652	0.135068	-1.05193	-0.676193	-0.193855	0.154516	0.61896	-0.0125471	0.141025	-0.0939558	0.548104	0.0411869	0.970523	-0.379036	0.350806	0.0780523	0.278143	0.688773	0.177162	0.159885	0	0	0	0
b0772	ybhC esterase/thioesterase	0	4	-2.60074	-1.49413	-1.40412	1.48023	-1.18372	-2.79682	0.331509	-0.340122	-0.0289175	-0.473009	0.323292	-2.26463	-1.25407	-1.23721	2.24925	-0.557252	-1.89362	0.487356	-0.343461	-0.0474826	-0.421895	0.214805	-1	0	0	0
b0773	ybhB predicted kinase inhibitor	0	0	-1.62748	-0.0734523	-0.510334	0.383824	-1.90868	1.85699	-1.52655	0.0976671	-1.28878	-2.29332	-0.918244	-0.00279655	1.33319	0.804074	2.07175	-0.225251	3.65072	-0.270529	1.12557	-0.351654	-1.0505	0.06947	0	0	0	0
b0774	bioA adenosylmethionine-8-amino-7-oxononanoate aminotransferase monomer	0	0	-1.11811	-1.75914	-2.10216	-2.41668	-3.13582	-0.856706	-1.34919	-3.16752	-1.31497	-1.18958	-1.11982	0.367925	-0.453875	-0.893309	-0.765806	-1.4611	0.915979	-0.190475	-2.21681	-0.439435	-0.0798613	-0.244194	0	0	0	0
b0775	bioB biotin synthase monomer	0	0	-4.16404	-3.72461	-1.53921	-3.49423	-3.19625	-3.51934	-2.10528	-3.68299	-1.83518	-1.68185	-1.44235	-2.1904	-2.06261	0.145447	-1.51002	-1.45662	-1.62347	-0.504435	-2.32005	-0.65126	-0.139279	-0.172846	0	0	0	0
b0776	bioF 8-amino-7-oxononanoate synthase monomer	0	4	-4.0053	-2.51163	-2.33099	-2.98851	-2.39081	-2.79025	-1.37316	-1.28381	-1.781	-1.33894	-1.42498	-2.79425	-1.55678	-1.35938	-1.48379	-0.975321	-1.24984	-0.592272	-0.607843	-1.1824	-0.571977	-0.814768	-1	0	0	0
b0777	bioC predicted methyltransferase, enzyme of biotin synthesis	0	0	-2.76627	-0.631129	-1.36191	0.40623	-1.53302	-1.30054	-0.838095	-1.56353	-0.411147	-1.18921	-0.920482	-1.73105	0.17522	-0.542328	1.73574	-0.259328	0.142342	-0.0996539	-0.967038	0.110662	-0.52018	-0.430091	0	0	0	0
b0778	bioD dethiobiotin synthetase monomer	0	1	-4.90244	-2.55371	-1.20826	-2.7828	-3.40452	-3.44582	-1.60691	-2.22807	-1.28295	-1.7801	-2.4892	-3.91516	-1.78204	-0.433489	-1.48207	-2.16995	-2.02102	-0.911397	-1.66424	-0.791841	-1.15636	-2.03541	0	0	0	-1
b0779	uvrB DNA repair; excision nuclease subunit B	0	5	-0.147308	0.612772	-0.313863	0.00282338	-2.23188	0.226427	-0.279719	-0.930038	-0.446733	-0.845226	-0.13346	1.74007	2.20413	1.2772	1.92457	-0.533223	2.08629	1.23311	0.352072	0.659524	0.617886	1.061	1	0	0	0
b0780	ybhK predicted transferase with NAD(P)-binding Rossmann-fold domain	0	0	-1.04968	-1.31432	-0.864927	0.696715	0.0940134	-2.62531	-1.02448	-0.478707	-0.126717	-0.447979	-0.681518	0.56858	0.088949	0.444424	2.38013	1.77804	-0.832802	0.226205	0.544985	0.807909	0.789495	0.301727	0	0	0	0
b0781	moaA molybdopterin biosynthesis, protein A	0	0	-1.90843	0.0612045	-2.24258	0.443429	-2.74158	-2.74423	-1.54452	-2.243	0.0845742	-0.420073	-0.3249	-0.241589	1.4893	-0.894526	2.16229	-1.06267	-0.942611	-0.253306	-1.18693	1.03805	0.857093	0.691593	0	0	0	0
b0782	moaB MoaB subunit	0	0	-3.05861	-2.15222	-2.57305	-2.00258	-0.831964	-2.03091	-1.09565	-0.686935	-0.891694	0.135445	0.0899381	-1.44089	-0.749241	-1.26413	-0.319541	0.852109	-0.238505	0.154584	0.336398	0.0427177	1.37246	1.0728	0	0	0	0
b0783	moaC molybdopterin biosynthesis, protein C	0	7	-0.340467	0.391134	0.16824	2.67431	-1.90068	2.75113	-1.40322	0.585887	-0.0738824	0.35913	-1.88115	0.958443	1.42055	1.17878	4.26019	-0.44626	4.351	-0.526591	1.31953	0.560266	1.19191	-1.22913	1	0	0	0
b0784	moaD molybdopterin synthase small subunit	0	0	0.328199	-1.68194	-1.76026	-1.48429	-1.82696	-0.89038	-0.865441	-0.81871	-1.20989	-1.5343	-1.6035	2.00861	-0.246436	-0.400694	0.24482	-0.148876	0.914008	0.437384	0.247192	-0.250384	-0.246077	-0.577527	0	0	0	0
b0785	moaE molybdopterin synthase large subunit	0	0	0.0698505	-1.31939	-1.89541	-2.62939	-2.44902	-1.92166	-1.89257	-0.750964	-0.530721	0.314344	-1.09763	2.02389	0.326437	-0.232296	-0.659609	-0.719411	-0.0343104	-0.312104	0.593665	0.635028	1.839	0.154874	0	0	0	0
b0786	ybhL putative transport protein	0	0	-0.145278	0.349875	-1.98414	-1.84473	1.52005	-2.08498	1.29962	0.547682	1.13521	1.50807	0.981713	0.257587	0.649587	-1.6681	-0.999802	2.20081	-1.04292	1.5838	0.685203	1.21511	1.71235	1.01527	0	0	0	0
b0787	ybhM conserved inner membrane protein	0	0	1.95299	2.22238	0.728265	2.64679	1.69617	0.545201	1.81123	1.20187	1.72844	1.65719	1.51982	0.651462	0.911217	-0.510595	1.7907	0.643073	-0.15777	0.46377	-0.193797	0.417521	0.169584	0.136109	0	0	0	0
b0788	ybhN conserved inner membrane protein; predicted DNA-binding transcriptional regulator	0	0	-0.0480625	-0.604004	-0.206515	-1.96241	-1.28728	-1.88912	-0.135322	0.231637	0.167986	0.956797	-0.147471	0.762406	0.0463662	0.38295	-0.807404	-0.216728	-0.530472	0.327865	0.599682	0.47592	1.36732	0.148486	0	0	0	0
b0789	ybhO cardiolipin synthase 2	0	0	-0.406319	-0.688343	-1.04123	-2.44541	-0.246838	-2.63769	-2.10719	-0.491715	-1.01896	-0.799552	-0.519688	1.01165	0.548123	0.115804	-0.753386	1.3943	-0.875671	-0.982771	0.420843	-0.192811	0.231362	0.292606	0	0	0	0
b0790	ybhP predicted DNase	0	0	-3.174	-1.33488	-0.0191595	-2.77842	-2.39145	-2.6545	-1.5771	-0.163772	0.214797	-0.770308	-0.652818	-1.78908	-0.166437	1.09868	-1.07803	-0.823073	-0.917208	-0.501169	0.689715	0.970426	0.179204	0.0931369	0	0	0	0
b0791	ybhQ predicted inner membrane protein	0	0	-2.87169	0.248053	-0.629177	0.519952	-2.39313	-2.30398	-3.01233	-0.76037	-0.602707	0.0314908	-0.689221	-1.98008	0.963519	0.0257174	1.76625	-1.25591	-0.916625	-2.46469	-0.309505	-0.212244	0.515475	-0.331136	0	0	0	0
b0792	ybhR YbhF/YbhR/YbhS ABC transporter	0	0	-3.77594	-0.117335	-1.70001	-0.998637	-2.78741	-2.51627	-2.71406	-1.30019	-1.16478	-1.40323	-1.283	-2.83136	0.627014	-0.964944	0.286297	-1.58567	-1.10269	-2.06289	-0.767767	-0.702424	-0.825002	-0.861723	0	0	0	0
b0793	ybhS YbhF/YbhR/YbhS ABC transporter	0	1	-3.53584	-2.09048	-1.91719	-2.55168	-2.64134	-2.67793	-1.97368	-1.39353	-2.08061	-1.15247	-0.893781	-2.68883	-1.41217	-1.30566	-1.36033	-1.53977	-1.30557	-1.47993	-0.994306	-1.74135	-0.715068	-0.573985	-1	0	-1	0
b0794	ybhF YbhF/YbhR/YbhS ABC transporter	0	0	-2.03168	-0.0454669	-1.02807	-3.76251	-0.744169	-3.23307	-0.886	0.0911716	-1.19246	-0.20636	-1.17297	-0.481872	1.31143	0.225569	-2.11393	0.9366	-1.45402	0.310858	1.06991	-0.290518	0.968551	-0.243464	0	0	0	0
b0795	ybhG predicted membrane fusion protein	0	0	-0.399376	-0.80876	-1.43616	-3.09127	-2.18717	-2.82751	-1.27279	1.14449	0.222291	0.234359	0.0377213	1.04158	0.453009	-0.2613	-1.41513	-0.530791	-1.06038	-0.135123	2.07153	1.06777	1.29397	0.872501	0	0	0	0
b0796	ybiH predicted DNA-binding transcriptional regulator	0	0	-1.2142	-0.809867	0.337871	-2.43411	0.491153	-2.233	-1.68053	-1.08244	-0.0442341	-0.32705	-0.396187	-0.814888	-0.513795	0.64738	-1.59324	1.16841	-1.19704	-1.40121	-0.950508	0.0315295	-0.128603	-0.368523	0	0	0	0
b0797	rhlE DEAD-box-containing ATP-dependent RNA helicase family member	0	0	-1.74589	-0.34281	-0.928609	-2.59377	-2.44305	-0.620873	-3.13872	-0.783424	-0.673197	0.194157	-0.537659	-0.561029	0.592367	0.0262377	-1.11445	-1.04454	0.902391	-2.36716	-0.119733	-0.084651	0.945872	0.0582871	0	0	0	0
b0798	ybiA conserved protein	0	0	0.549586	-0.97913	-0.159513	-2.13974	0.237308	1.37427	-0.443677	-0.649782	-1.39096	-0.629524	-0.507166	1.45128	-0.259746	0.511996	-0.88531	1.38816	2.76694	0.126336	-0.180523	-0.984285	-0.125767	-0.136397	0	0	0	0
b0799	dinG ATP-dependent helicase	0	0	-2.46618	-0.998781	-1.22558	-3.09781	-1.24123	0.121833	-0.927251	-1.39924	-1.40586	-1.09493	-0.979585	-1.12363	0.0949203	-0.174007	-1.4538	0.24951	1.78491	0.0529576	-0.610826	-0.719623	-0.210915	-0.288335	0	0	0	0
b0800	ybiB predicted transferase/phosphorylase	0	0	-2.71456	-2.13485	-0.84641	-2.90484	-2.62001	-2.03457	-2.61713	-0.868678	-1.33702	-1.3188	-1.62211	-0.468335	-0.260955	1.12136	-0.752677	-0.747932	-0.0127499	-0.750248	0.729409	0.0870422	0.478643	-0.124311	0	0	0	0
b0801	ybiC predicted dehydrogenase	0	0	-4.09129	-2.22302	-0.579617	-2.05694	-3.22018	-2.68201	-0.756039	-0.652263	-1.64638	-0.319363	-0.315825	-2.80344	-1.20428	0.424322	-0.481372	-1.77223	-1.09065	0.107175	0.0731748	-1.01861	0.504181	0.329483	0	0	0	0
b0802	ybiJ predicted protein	0	0	-1.73436	-1.28983	-1.26988	-1.22877	-1.35187	-0.992978	-0.729347	-0.858367	-1.18903	0.0195885	-0.52565	-0.360337	-0.146274	-0.176335	0.454309	0.186228	0.718569	0.315459	-0.0270803	-0.458341	0.946846	0.201785	0	0	0	0
b0803	ybiI conserved protein	0	4	-1.98368	-1.74976	-1.91874	-0.994307	-1.66372	-1.22782	-0.980062	-0.0483726	-0.392549	-0.839638	-0.765348	-1.0093	-0.986339	-1.15585	0.301767	-0.438993	0.193552	-0.297742	0.50632	0.0901735	-0.229472	-0.321209	-1	0	0	0
b0804	ybiX conserved protein	0	0	-0.579628	-2.43278	-2.53146	-0.386241	-2.48562	1.00216	-2.33226	-1.13313	-0.329449	-0.385854	0.476472	0.545631	-1.54009	-1.61711	1.02883	-1.12942	2.48376	-1.57006	-0.493928	0.238746	0.33395	1.0389	0	0	0	0
b0805	fiu putative outer membrane receptor for iron transport	0	0	-0.341787	-1.03321	-0.599904	0.2816	0.176783	-2.4076	-0.0192015	-0.320478	-0.109169	0.0629768	-0.532396	0.870774	-0.0771599	0.372692	1.78764	1.59322	-0.86627	0.762608	0.356325	0.490126	0.830931	0.0786607	0	0	0	0
b0806	ybiM predicted protein	0	0	-1.33166	-2.21382	-2.10525	-1.73127	-2.17883	-0.764845	-0.847558	-0.0719451	-0.809002	-0.928928	-0.303612	0.505689	-0.662054	-0.570266	0.148153	-0.492824	1.07844	0.61364	1.1584	0.257045	0.490046	0.848315	0	0	0	0
b0807	ybiN predicted SAM-dependent methyltransferase	0	0	-0.752766	-0.924368	-1.26658	-2.479	-2.51055	-0.544848	-0.276882	-0.0557637	-0.093154	-0.778074	-0.578871	0.445552	0.0206507	-0.303149	-0.986162	-1.10322	0.98744	0.498208	0.6138	0.500179	-0.0189116	0.024334	0	0	0	0
b0808	ybiO predicted mechanosensitive channel	0	0	-1.04197	-1.60915	-1.19073	-1.59671	-0.882469	-1.36324	-1.17142	-0.655853	-0.649223	-0.834398	-0.56513	0.0995767	-0.704567	-0.264522	-0.163912	0.485983	0.129732	-0.405544	-0.00939313	-0.074833	-0.10529	0.00701249	0	0	0	0
b0809	glnQ glutamine ABC transporter	0	2	-1.48233	-2.78758	-1.86605	-1.80582	-2.51446	-2.57239	-3.18681	-1.82811	-2.29725	-2.51716	-2.28455	-0.212155	-1.78387	-0.869039	-0.246376	-1.07356	-0.993333	-2.34469	-1.11454	-1.67656	-1.70702	-1.64732	0	0	-1	-1
b0810	glnP glutamine ABC transporter	0	0	-2.63713	-2.34797	-1.44665	-2.95233	-2.50306	-2.79924	-2.4636	-1.48876	-1.53787	-3.1445	-2.24467	-0.772364	-0.774616	0.119767	-1.04787	-0.811784	-0.947476	-0.973681	-0.228998	-0.450279	-1.70182	-1.06963	0	0	0	0
b0811	glnH glutamine ABC transporter	0	9	1.08776	-0.779069	0.416244	-2.55576	-0.794631	-2.24827	-3.13655	-1.74332	-1.76858	1.23494	1.56903	1.55911	-0.407563	0.838316	-1.63822	-0.0427076	-1.10563	-2.8005	-1.54233	-1.64115	1.49531	1.67309	0	0	-1	1
b0812	dps stationary phase nucleoid protein that sequesters iron and protects DNA from damage	0	0	1.23081	-0.465982	0.079337	-1.95834	0.596911	-2.09554	0.287739	0.62414	0.644624	1.74428	1.36669	0.805085	-0.804742	-0.218196	-1.73153	0.569616	-1.72295	-0.238792	0.0571324	0.0959056	1.10501	0.777756	0	0	0	0
b0813	rhtA threonine and homoserine exporter	0	0	-0.994344	-0.675735	-0.182028	-2.02078	-1.18802	-1.23741	-0.650925	-1.03014	-0.0521748	-1.27567	0.254198	-0.56998	-0.354855	0.165404	-1.1537	-0.486184	-0.165666	-0.347291	-0.869093	0.0458075	-1.04824	0.312876	0	0	0	0
b0814	ompX outer membrane protein X	0	0	-2.53792	-1.17995	0.109428	0.174905	0.524757	0.922768	-0.976067	-0.471268	-1.18019	-0.0594282	-0.824722	-2.34987	-1.01631	0.19315	0.843819	1.08017	1.75589	-0.923003	-0.612765	-1.3134	-0.18065	-1.03078	0	0	0	0
b0815	ybiP predicted hydrolase, inner membrane	0	0	-2.01836	-1.06336	0.107261	-1.92289	-0.504406	0.236431	-0.973134	-0.0206443	0.411948	-0.141424	0.289058	-1.90259	-0.935062	0.171638	-1.2824	0.0143814	1.0691	-0.958375	-0.199333	0.240078	-0.319123	0.0585084	0	0	0	0
b0816	yliL predicted protein	0	0	0.896851	-0.860016	-0.74002	-1.31366	1.99494	-1.14637	0.65502	0.299133	0.707899	0.652	0.486058	1.26971	-0.592825	-0.515563	-0.510748	2.64753	-0.188359	0.863988	0.35553	0.732814	0.769422	0.434339	0	0	0	0
b0817	mntR MntR transcriptional repressor	0	0	-2.56816	-1.24212	-2.08121	-1.92127	-1.90597	-2.01864	-1.88281	0.535147	-1.00213	-0.0757288	-1.27921	-1.38923	-0.311178	-1.13016	-0.448116	-0.511415	-0.499452	-1.11231	1.19642	-0.415551	0.672849	-0.686449	0	0	0	0
b0818	ybiR predicted transporter	0	0	-2.13462	-0.895207	-3.06377	-1.98372	-2.7747	-2.8696	-0.167279	-1.11645	-0.620067	-0.438852	-0.977374	-0.78843	0.204308	-2.00826	-0.3348	-1.28014	-1.20075	0.822429	-0.32296	0.0711654	0.449961	-0.282307	0	0	0	0
b0819	ybiS conserved protein	0	0	0.609799	-0.527619	0.230138	-1.95367	-0.921283	-1.64882	0.475914	-0.465183	-0.074888	-0.462749	-0.274452	0.629727	-0.453125	0.265731	-1.33925	-0.467875	-0.812916	0.423812	-0.682503	-0.291592	-0.699892	-0.540363	0	0	0	0
b0820	ybiT putative ATP-binding component of a transport system	0	0	-0.315013	-1.51848	-1.32707	-0.0426705	-2.15723	-0.817562	-0.0494444	-1.2251	0.140838	0.202664	-0.255872	0.844705	-0.601067	-0.388524	1.40995	-0.775822	0.688213	0.718668	-0.571382	0.721252	0.941316	0.326461	0	0	0	0
b0821	ybiU predicted protein	0	0	-3.17495	-0.767981	-3.13738	1.87401	-1.42535	-3.05995	-0.929489	-0.747212	-0.410456	-0.536755	-1.3466	-2.04087	0.131222	-2.21648	3.29865	-0.0624197	-1.57222	-0.16498	-0.103942	0.161235	0.188222	-0.778818	0	0	0	0
b0822	ybiV sugar phosphatase	0	0	-2.69707	0.295191	-0.950146	-1.81933	-1.77378	-2.18402	-1.66774	-0.754739	-0.65974	-0.703599	-0.861497	-1.46204	1.27068	0.0350986	-0.292236	-0.345027	-0.627966	-0.865213	-0.0635016	-0.0504497	0.0810893	-0.238462	0	0	0	0
b0823	ybiW predicted pyruvate formate lyase	0	0	-1.15953	-1.37306	-0.0297749	-0.919814	-0.324697	-3.02326	-0.828662	-0.0268581	-0.623594	-0.715014	-0.12859	-0.26226	-0.65497	0.633011	0.331055	0.819267	-1.63323	-0.27085	0.432688	-0.22538	-0.221813	0.235674	0	0	0	0
b0824	ybiY predicted pyruvate formate lyase activating enzyme	0	0	-1.88739	-1.53169	-3.12423	-3.39795	-1.59602	-3.15082	-0.297332	-0.159832	-0.140141	-0.54268	-0.547189	-0.467177	-0.292572	-1.96523	-1.70614	0.0468134	-1.38782	0.829229	0.754662	0.688125	0.491255	0.267455	0	0	0	0
b0825	fsaA Fsa	0	0	-2.65359	-2.14488	-0.709823	-2.05445	-2.11421	-2.12125	-1.77449	-1.71025	-1.68342	-0.918511	-0.220571	-1.26098	-0.961503	0.421249	-0.345952	-0.529078	-0.370935	-0.681063	-0.843717	-0.913217	0.0454995	0.53732	0	0	0	0
b0826	moeB molybdopterin biosynthesis	0	0	-2.81116	-1.33768	-0.256312	0.0469807	-1.27327	-1.1166	-0.738582	-0.907483	-0.427569	-0.973777	-0.501447	-1.48805	-0.276674	0.774988	1.66175	0.199645	0.512387	0.183596	-0.147982	0.230623	-0.115563	0.170265	0	0	0	0
b0827	moeA molybdopterin biosynthesis	0	0	-2.01158	-3.10244	-0.913588	-2.51977	-2.99873	-2.42807	-1.01122	-1.64087	-1.62303	-1.79748	-0.184616	-0.5569	-1.82671	0.271031	-0.858556	-1.33525	-0.660482	0.129942	-0.707769	-0.767627	-0.722041	0.662886	0	0	0	0
b0828	iaaA beta; cleavage product of IaaA	0	0	-3.6942	-1.34309	-2.97477	-3.36987	-2.5652	-1.86926	-1.95867	-1.26261	0.242432	-1.44724	-2.53475	-2.07401	0.0611995	-1.66391	-1.68512	-0.881343	-0.0763836	-0.706393	-0.237663	1.17781	-0.208162	-1.55017	0	0	0	0
b0829	gsiA gsiABCD glutathione ABC transporter	0	0	-0.454086	-1.55583	0.0937474	-3.42002	0.0240124	-0.913907	-1.24106	-1.67451	-0.51904	-1.15453	-0.90107	0.95657	-0.331217	1.2439	-1.72397	1.65544	0.845681	-0.123674	-0.77133	0.296065	-0.138234	-0.100375	0	0	0	0
b0830	gsiB gsiABCD glutathione ABC transporter	0	0	-3.22945	-2.80402	-1.41754	-2.85097	-2.16583	-2.77787	-1.17325	-0.317293	-1.0014	0.123668	-0.488734	-2.62639	-2.30479	-0.881749	-1.83457	-1.28443	-1.51827	-0.791485	-0.0550638	-0.809028	0.44376	-0.298025	0	0	0	0
b0831	gsiC gsiABCD glutathione ABC transporter	0	0	-0.178884	0.410615	-2.98704	1.08275	-3.08229	-3.0834	-3.77546	-0.282794	-0.666403	-0.533725	-0.232118	1.23092	1.63311	-1.83778	2.78011	-1.45302	-1.32389	-2.65891	0.61858	0.146435	0.479743	0.566305	0	0	0	0
b0832	gsiD gsiABCD glutathione ABC transporter	0	0	-1.38746	0.783957	0.0339084	-2.77297	-1.56682	-2.61074	-0.979086	-0.689205	-0.891952	-0.301755	-1.03515	-0.230169	1.69967	0.970847	-1.32298	-0.187109	-1.10668	-0.211234	-0.0364348	-0.312317	0.435648	-0.454151	0	0	0	0
b0833	yliE conserved inner membrane protein	0	5	1.69036	1.37068	1.75447	2.14886	1.00181	1.74701	1.82858	1.75458	1.79321	2.15019	1.64606	0.977855	0.683585	1.07742	1.92756	0.612828	1.69467	0.990722	0.87673	0.97479	1.17686	0.768856	0	0	1	0
b0834	yliF putative lipoprotein	0	0	2.16231	2.33814	2.21924	-0.532453	1.94518	2.76617	2.27082	2.59936	2.59654	2.67176	2.73127	-0.00960914	0.168562	0.214647	-2.35819	-0.133569	0.939316	0.159283	0.469614	0.587453	0.450876	0.66596	0	0	0	0
b0835	yliG predicted SAM-dependent methylase	0	0	-1.45431	-1.09004	-0.818103	-1.71529	-1.85814	0.516901	-0.0255391	0.320391	-0.49055	-1.15106	-0.227151	-0.561377	-0.373887	-0.161614	-0.467919	-0.719503	1.90483	0.524059	0.772995	-0.0985135	-0.665248	0.132215	0	0	0	0
b0836	bssR regulator of biofilm formation	0	2	-1.01844	-2.10501	-2.14522	-0.880651	-1.60756	-1.41804	-1.29726	-1.825	-1.47326	-1.18074	-0.725285	-0.822459	-1.93808	-2.06019	-0.208923	-1.04888	-0.585835	-1.24109	-1.96255	-1.60231	-1.29564	-0.929235	0	0	-1	0
b0837	yliI aldose sugar dehydrogenase	0	0	-0.700685	-1.3778	-3.14113	1.59031	-2.89276	-2.62969	0.28302	-1.204	-2.08318	-0.772118	-0.977635	0.678032	-0.223701	-2.03721	3.28108	-1.34184	-0.907001	1.34107	-0.363313	-1.34198	0.164412	-0.242453	0	0	0	0
b0838	yliJ predicted glutathione S-transferase	0	4	-0.724918	0.00567678	-1.04307	-2.2312	-2.63105	-2.33174	-0.441957	0.282038	0.345001	0.958587	1.68101	-1.4221	-0.663563	-1.70082	-2.43004	-3.00208	-2.36446	-1.26454	-0.58014	-0.459587	0.00162634	0.818607	0	-1	0	0
b0839	dacC penicillin-binding protein 6	0	0	-0.756341	0.0545451	-1.94288	-2.37386	0.121702	-2.62909	0.118216	-0.240578	0.0173795	-0.725332	-0.915749	0.797986	1.41487	-0.685923	-0.724632	1.80273	-0.849542	1.31787	0.740391	0.921211	0.45398	0.0174901	0	0	0	0
b0840	deoR DeoR transcriptional repressor	0	0	-1.01441	-2.76533	-0.769513	-2.98265	-0.69727	-2.72182	-2.57829	-1.00047	-0.680534	-0.622325	-1.85366	0.762934	-1.25996	0.693843	-1.16646	0.986039	-0.893706	-1.18127	0.1611	0.341682	0.747098	-0.751071	0	0	0	0
b0841	ybjG undecaprenyl pyrophosphate phosphatase	0	0	-0.460681	-0.784633	-2.32238	-2.41868	0.52527	-2.33454	-0.593684	-0.984266	-0.771551	-0.755085	-0.456225	0.442004	-0.0650575	-1.64854	-1.16346	1.67789	-0.941197	-0.0203228	-0.512416	-0.362648	-0.248477	-0.0837523	0	0	0	0
b0842	cmr MdfA/Cmr MFS multidrug transporter	0	0	-1.0721	-0.274153	0.4065	-0.548682	-1.32799	-2.5718	-0.547132	-0.997951	-0.903978	0.632827	0.291551	-0.311423	0.342449	0.985705	0.556474	-0.293247	-1.22459	-0.11514	-0.667194	-0.631091	1.01512	0.563391	0	0	0	0
b0843	ybjH predicted protein	0	0	-1.36641	1.14089	-0.0682652	-0.870101	-1.56117	-1.37727	0.914834	-0.548405	0.757013	-1.04609	0.330984	-0.196563	2.06541	0.876918	0.593427	-0.172766	0.135604	1.68408	0.109259	1.34066	-0.302234	0.918835	0	0	0	0
b0844	ybjI FMN phosphatase	0	0	1.3133	1.00629	0.685231	-0.0837691	-2.1519	1.81074	-0.324265	1.10658	1.60074	1.03671	0.76837	0.819838	0.582376	0.302592	0.0410622	-2.27557	2.06303	-0.930852	0.464635	0.985416	0.316904	0.110325	0	0	0	0
b0845	ybjJ predicted transporter	0	0	-1.06144	-0.130286	-1.24872	0.492842	-0.502034	-2.12962	-1.41051	-0.863661	-0.077155	-1.43431	-0.951763	-0.45531	0.371491	-0.711579	1.51108	0.382463	-0.867871	-1.02773	-0.600078	0.116756	-1.11287	-0.759257	0	0	0	0
b0846	ybjK predicted DNA-binding transcriptional regulator	0	0	-2.285	-1.75901	-1.34646	-1.63559	-1.87076	0.231519	-2.30454	-1.00098	-0.857241	-2.1531	-1.63359	-0.755392	-0.41767	-0.106926	0.012548	-0.190912	2.00901	-1.11914	-0.0309343	0.0369425	-0.998206	-0.720872	0	0	0	0
b0847	ybjL predicted transporter	0	0	-0.394945	-1.20976	-1.36619	-2.55289	-0.814472	1.37479	0.0915528	0.525927	0.0602996	-0.0590457	0.0352766	0.0881948	-0.825936	-0.927626	-1.62341	-0.050444	2.53324	0.434781	0.735867	0.194671	0.208623	0.149604	0	0	0	0
b0848	ybjM predicted inner membrane protein	0	0	-0.133998	0.121594	0.428715	-0.505332	-1.07311	-1.37222	0.380104	-0.123905	0.62911	-0.343812	0.351173	-0.404658	-0.0255348	0.315195	-0.0576314	-0.87824	-0.716123	0.0462252	-0.520037	0.233734	-0.796906	-0.0809492	0	0	0	0
b0849	grxA oxidized glutaredoxin 1	0	0	1.69642	1.49822	1.48768	-1.63641	2.1253	-1.5404	1.34999	0.775166	1.06253	0.622006	0.287392	0.945371	0.76853	0.767335	-1.90754	1.69254	-1.63801	0.475568	-0.139299	0.21077	-0.389099	-0.624606	0	0	0	0
b0850	ybjC predicted inner membrane protein	0	0	-1.91158	-0.791862	-1.01029	-1.4333	0.709278	-1.83099	0.332499	0.28238	0.491202	0.0691503	-1.12547	-1.6996	-0.618214	-0.922299	-0.75571	1.27467	-1.00015	0.395026	0.153098	0.370717	-0.0327643	-1.32487	0	0	0	0
b0851	nfsA NADPH nitroreductase	0	0	-3.14519	-0.438734	-0.408675	-1.03793	-1.09014	-2.68271	0.181982	-0.747595	-0.372929	-0.747995	-1.22696	-2.29553	0.24188	0.205149	0.156949	0.0133845	-1.30949	0.67884	-0.345347	-0.0305686	-0.308112	-0.905034	0	0	0	0
b0852	rimK ribosomal protein S6 modification protein	0	0	-2.78636	-0.603297	0.757754	-1.12529	-2.28963	-2.53031	-2.73465	-1.05082	-1.13626	-1.90167	-0.447698	-1.41551	0.533725	1.84496	0.552866	-0.759262	-0.82563	-1.69796	-0.225318	-0.411951	-0.980104	0.274957	0	0	0	0
b0853	ybjN predicted oxidoreductase	0	0	1.75762	-2.6157	1.20715	-1.87388	-1.72497	-1.95245	-2.60523	0.304667	0.309653	0.836743	-1.65005	1.72137	-2.5734	1.22818	-1.27396	-1.31251	-1.11245	-2.69789	0.0671712	0.0675967	0.566368	-1.93477	0	0	0	0
b0854	potF putrescine ABC transporter	0	0	-1.99731	-3.46999	-0.602057	-3.28381	-3.15793	-3.17627	-1.92744	-0.207533	-0.699475	-1.76109	-1.35278	-0.593448	-2.26824	0.540352	-1.57323	-1.55358	-1.41717	-0.818232	0.674966	0.0890657	-0.775974	-0.57757	0	0	0	0
b0855	potG putrescine ABC transporter	0	0	-2.56959	-2.12101	-1.13311	-1.62081	-1.21064	-2.45998	-2.26272	-0.368617	0.301418	-1.71377	-1.91452	-0.789107	-0.61324	0.333994	0.198764	0.472674	-0.631132	-0.862365	0.796566	1.32584	-0.341786	-0.809378	0	0	0	0
b0856	potH putrescine ABC transporter	0	0	-0.553554	0.0399563	-1.77739	2.27233	-3.36476	-2.72746	0.378025	-0.400184	0.464712	-0.775975	-1.18942	0.72259	1.04858	-0.778323	3.8372	-1.92174	-1.14436	1.2272	0.317286	1.08753	0.0385783	-0.549667	0	0	0	0
b0857	potI putrescine ABC transporter	0	0	-1.94491	-1.03883	-1.92561	-0.292358	-2.64695	1.03204	0.147193	-1.84951	0.252091	0.280325	-0.871548	-0.340032	0.357025	-0.626945	1.3819	-0.962094	2.8219	1.38672	-0.834736	1.18119	1.50643	0.102138	0	0	0	0
b0858	ybjO predicted inner membrane protein	0	0	0.306706	-0.27276	0.189144	-1.85199	-1.87521	-1.82723	0.481363	-0.406545	0.466359	-0.147077	0.336841	1.15582	0.407371	0.802482	-0.65785	-0.772086	-0.454192	0.977563	-0.00493605	0.808065	0.292283	0.658321	0	0	0	0
b0859	rumB 23S ribosomal RNA 5-methyluridine methyltransferase	0	0	-0.933281	-1.74053	-3.04016	0.0854805	-0.496493	-0.595278	0.857271	-1.40189	-0.756452	-0.975669	-0.472102	0.361457	-0.715329	-2.03244	1.66744	0.955182	1.00127	1.72883	-0.671456	-0.124991	-0.146496	0.177141	0	0	0	0
b0860	artJ arginine ABC transporter	0	0	-1.64959	-0.455647	0.369315	-2.47804	-2.2194	0.755985	-1.06906	-1.34773	-1.7181	-0.580867	-0.783128	-0.844357	0.191081	0.957163	-1.32823	-1.15288	2.11327	-0.609431	-0.983716	-1.41401	-0.173551	-0.489914	0	0	0	0
b0861	artM arginine ABC transporter	0	0	-2.33361	-2.8049	0.616458	-3.05902	-2.11752	-2.28952	-0.621238	0.00356508	0.952868	-1.81656	-0.850409	-1.9337	-2.50821	0.92714	-2.21745	-1.43968	-1.25247	-0.341031	0.136506	1.02937	-1.61706	-0.821682	0	0	0	0
b0862	artQ arginine ABC transporter	0	0	-2.88858	-1.73169	0.548799	-3.20687	-2.85589	-2.71063	0.347597	-1.1127	-0.00112202	-3.13397	-0.467294	-2.0259	-1.03935	1.17514	-1.99314	-1.7432	-1.33358	0.861312	-0.694225	0.357783	-2.68076	-0.134113	0	0	0	0
b0863	artI arginine ABC transporter	0	0	1.17829	-2.37244	-0.167598	-2.47886	-2.50608	-2.30436	-0.446897	-2.6928	0.298576	-0.739429	-0.217567	1.53347	-2.11943	0.018749	-1.69457	-1.86636	-1.38188	-0.272341	-2.67384	0.297447	-0.663122	-0.306344	0	0	0	0
b0864	artP arginine ABC transporter	0	0	-1.89693	0.640393	-0.636349	-3.16261	-2.74687	-2.59346	-0.78092	-0.636407	-0.440173	-1.43336	0.0760585	-0.776711	1.52923	0.274085	-1.75295	-1.39464	-1.11532	-0.020548	0.000259796	0.125806	-0.716725	0.635285	0	0	0	0
b0865	ybjP predicted lipoprotein	0	0	0.0718082	-0.726236	-2.57047	-2.78754	-2.1153	-2.5586	-0.458038	0.545805	-0.7977	-0.208371	-1.2753	1.02213	0.0218526	-1.82998	-1.50018	-0.909055	-1.14343	0.199151	1.0827	-0.331262	0.376024	-0.849515	0	0	0	0
b0866	ybjQ conserved protein	0	0	-2.13562	0.112407	-1.6797	-1.71241	0.738973	-1.42105	-1.89909	-1.27577	-1.20522	-0.828538	-1.0426	-1.20366	0.848297	-0.956649	-0.43389	1.93058	-0.0113662	-1.26096	-0.753603	-0.75224	-0.263699	-0.631456	0	0	0	0
b0867	amiD anhydro-N-acetylmuramoyl-L-alanine amidase	0	0	-3.47503	-1.00428	-1.94727	-2.7819	0.115156	-2.38304	-1.93443	-0.854184	-2.60819	-1.4256	-1.03903	-1.73	0.47652	-0.521758	-0.999276	1.79807	-0.56252	-0.571056	0.271258	-1.60832	-0.0827552	0.0373941	0	0	0	0
b0868	ybjS predicted NAD(P)H-binding oxidoreductase with NAD(P)-binding Rossmann-fold domain	0	0	-1.6561	-0.420084	-0.203682	0.309445	0.208026	-1.13129	0.202308	0.265791	-0.489994	-1.38982	-0.198795	-0.317817	0.666461	0.843258	1.94726	1.69447	0.524435	1.17014	1.04788	0.190046	-0.511583	0.487975	0	0	0	0
b0869	ybjT conserved protein with NAD(P)-binding Rossmann-fold domain	0	7	-2.28599	-3.15941	-1.21993	2.05831	3.11946	0.697724	-0.390581	-1.8496	-0.891366	-0.50458	0.413846	-0.102764	-1.33137	0.686211	4.17895	4.96361	2.68912	1.42017	-0.301996	0.480834	1.23233	1.86073	0	1	0	1
b0870	ltaE LtaA	0	0	-1.03457	-1.72842	-1.32588	-1.55807	0.579211	1.1457	-1.73438	-0.309651	-1.0396	-1.10066	0.363554	0.488989	-0.391841	-0.0904494	0.0904945	2.25875	2.9228	-0.552278	0.65802	-0.147656	0.0481251	1.2712	0	0	0	0
b0871	poxB pyruvate oxidase monomer	0	0	-1.84651	-1.55367	-0.966218	-1.12982	1.05259	-1.47019	-0.612687	-1.19627	-0.53308	-0.324224	-0.44251	-0.784433	-0.720257	-0.115849	0.224024	2.35212	-0.0182279	0.132982	-0.587189	0.00334323	0.360396	0.0711563	0	0	0	0
b0873	hcp hybrid-cluster protein	0	0	-1.91785	-0.528814	-1.80326	-1.23199	-2.2659	-1.20875	-1.56189	-0.891047	0.201854	-0.260331	-0.828526	-0.585776	0.547068	-0.762931	0.396331	-0.785294	0.435777	-0.613217	-0.11844	0.872659	0.609487	-0.148138	0	0	0	0
b0874	ybjE predicted transporter	0	0	0.407886	0.902832	0.450494	-0.953312	1.2716	-2.23671	1.47133	0.823176	0.31043	0.952324	0.902948	0.594454	1.06586	0.533972	-0.284923	1.8264	-1.40342	1.52381	0.680945	0.176444	0.829923	0.696504	0	0	0	0
b0875	aqpZ AqpZ - water MIP channel	0	0	-0.577798	-0.264386	-0.584355	1.62454	1.04432	-2.04552	-0.374589	-0.316035	0.44544	-0.49455	0.367022	-0.185075	0.024641	-0.290093	2.45712	1.71505	-1.02367	-0.107055	-0.197225	0.511889	-0.309934	0.380772	0	0	0	0
b0876	ybjD conserved protein with a nucleotide triphosphate hydrolase domain	0	0	-2.21822	-1.26018	-1.16731	-1.39128	-1.18853	-1.73986	-0.528133	0.0292321	-0.349475	-0.337029	-0.303166	-0.75706	0.0218858	0.0220267	0.2645	0.47779	0.02812	0.615154	0.965352	0.510323	0.745652	0.55023	0	0	0	0
b0877	ybjX conserved protein	0	0	-0.112747	-0.574096	-0.432454	-1.56462	-1.30122	-1.55998	-0.519436	0.239029	-0.764226	-0.258604	0.177488	0.675545	0.06113	0.151633	-0.432046	-0.246902	-0.206403	-0.0707758	0.590104	-0.472284	0.138855	0.46241	0	0	0	0
b0878	macA MacAB-TolC Macrolide Efflux Transport System	0	0	-2.84951	-1.68757	-3.33588	-3.21436	-2.77819	-3.00992	-0.550926	-0.74	-0.160061	-1.72707	-0.928835	-1.42976	-0.448963	-2.17727	-1.52249	-1.13568	-1.24711	0.575218	0.174127	0.667797	-0.693716	-0.114644	0	0	0	0
b0879	macB MacAB-TolC Macrolide Efflux Transport System	0	0	-0.145814	-0.458752	-1.23199	-0.798536	0.313065	0.954333	-2.49688	-1.93508	-0.501782	-2.65919	-1.39259	1.33016	0.83734	-0.0312602	0.851516	1.98482	2.72453	-1.34586	-0.990788	0.367616	-1.56031	-0.52588	0	0	0	0
b0880	cspD DNA replication inhibitor	0	9	1.83663	1.6438	1.68579	-0.745773	-1.40207	2.38396	-1.1797	-1.62303	-1.44356	-1.30119	-1.3142	2.31703	2.0248	2.12067	0.180979	-0.640817	3.53886	-0.838122	-1.41515	-1.31081	-1.03523	-1.20223	1	0	-1	0
b0881	clpS specificity factor for ClpA-ClpP chaperone-protease complex	0	0	1.54921	1.17842	0.1321	-1.90605	-1.91028	-1.23284	2.08603	-0.858214	-0.061155	1.34622	0.739256	0.767159	0.41567	-0.620183	-2.21334	-2.37749	-1.3642	1.18378	-1.8006	-0.939073	0.306822	-0.199429	0	0	0	0
b0882	clpA ATP-binding component of serine protease	0	0	-1.85338	-1.87855	-2.32575	-2.0792	-1.73264	-2.07067	-1.66758	-1.11651	-1.53249	-0.24985	0.311093	-0.662374	-0.938922	-1.36698	-0.593608	-0.330074	-0.543244	-0.894645	-0.450218	-0.941828	0.505197	0.910345	0	0	0	0
b0884	infA protein chain initiation factor IF-1	1	0	-1.85866	-2.626	-2.14211	-1.17873	-1.91844	-2.13463	-1.18611	-2.19956	-2.06072	-1.07111	-2.03558	0.447609	-0.708773	-0.115741	1.00218	-0.0187036	-0.0825135	0.73319	-0.553697	-0.586882	0.784551	-0.489523	NA	NA	NA	NA
b0885	aat leucyl, phenylalanyl-tRNA-protein transferase	0	6	-1.02421	-1.58171	-1.29294	-0.923299	-0.802678	-2.51251	1.12915	0.451193	0.119323	0.0650575	0.349681	0.352457	-0.432318	-0.193653	0.764088	0.742485	-0.794787	2.18129	1.28768	0.85581	0.997432	1.0814	0	0	1	0
b0886	cydC cydDC glutathione ABC transporter	0	2	-4.23336	-3.77846	-3.80181	-3.48837	-3.20295	-3.31237	-3.27043	-2.93454	-3.29313	-3.26893	-2.13566	-1.66259	-1.66369	-1.52748	-1.17327	-1.17228	-1.12642	-1.10047	-1.06825	-1.59527	-1.14351	-0.354886	-1	0	-1	0
b0887	cydD cydDC glutathione ABC transporter	0	0	-1.59221	-1.02098	-0.89072	-0.95634	-0.68895	-0.558844	-0.906784	-1.02081	-0.562731	-1.67627	-1.22784	-0.261366	0.0527923	0.148327	0.670078	0.790552	1.08345	0.0380771	-0.250077	0.106259	-0.808105	-0.548686	0	0	0	0
b0888	trxB thioredoxin reductase monomer	0	4	-1.85962	-3.5622	-3.17742	-3.70647	-3.10044	-3.02781	-2.74666	-1.78269	-1.82133	0.567683	1.11491	0.417718	-1.66583	-1.17925	-1.53931	-1.21414	-0.990407	-0.85256	-0.159839	-0.371514	2.39522	2.63769	0	0	0	1
b0889	lrp Lrp transcriptional dual regulator	0	6	-1.72553	-1.71388	-0.725357	-1.81616	-1.44168	-1.49577	1.83115	1.75152	1.91101	2.85666	1.98327	-1.01555	-1.1336	-0.164012	-0.748604	-0.451406	-0.172545	2.23708	2.05142	2.15225	3.21278	2.22753	0	0	1	1
b0890	ftsK essential cell division protein FtsK	1	0	-1.10788	-0.901271	-0.838046	-0.557244	-0.479047	-0.663257	-0.848767	-0.661477	-0.654395	-1.03258	-0.760735	-0.00383333	-0.0256419	0.0585256	0.836091	0.859706	0.8046	-0.0972635	-0.0343138	-0.097021	-0.327199	-0.212675	NA	NA	NA	NA
b0891	lolA periplasmic chaperone, effects translocation of lipoproteins from inner membrane to outer	1	0	-3.36406	-2.0998	-2.89855	-2.30159	-2.56015	-2.42236	-1.99384	-2.62518	-1.12995	-2.73096	-1.63034	-1.63809	-0.633381	-1.49435	-0.536815	-0.878489	-0.606592	-0.649467	-1.51962	-0.1431	-1.40418	-0.569326	NA	NA	NA	NA
b0892	rarA recombination factor	0	0	-2.58736	-0.345194	-2.36428	-0.502408	-3.18826	-3.02718	-0.264116	0.00955903	-0.678474	-1.34469	-1.04973	-0.986769	1.04812	-1.06912	1.169	-1.50331	-1.23823	0.971798	1.0214	0.24872	-0.122304	-0.0792091	0	0	0	0
b0893	serS seryl-tRNA synthetase	1	0	-4.12516	-2.20594	-1.40892	-3.31987	-3.45488	-2.91488	-3.6012	-3.21674	-1.92307	-2.0354	-1.95137	-0.91158	0.463082	1.40286	-0.650689	-1.06357	-0.415938	-0.687343	-0.760775	0.365598	0.735536	0.509003	NA	NA	NA	NA
b0894	dmsA dimethyl sulfoxide reductase, chain A	0	0	-0.922613	-0.137405	-1.16249	-2.80502	-2.84352	-2.87586	-0.978963	-0.992955	-0.898951	-0.609813	-1.06688	0.485183	1.07833	-0.0155064	-1.1028	-1.2219	-1.11616	0.135498	-0.0975761	-0.0938482	0.394345	-0.276021	0	0	0	0
b0895	dmsB dimethyl sulfoxide reductase, chain B	0	0	-1.56072	-2.11079	-0.516836	-2.03561	-2.3161	-2.14185	-1.44618	-1.71332	-1.87704	-1.22276	-1.14167	-0.423642	-1.20941	0.406218	-0.607692	-0.950938	-0.652022	-0.681068	-1.06875	-1.30424	-0.496097	-0.572126	0	0	0	0
b0896	dmsC dimethyl sulfoxide reductase, chain C	0	0	-0.787886	-2.38622	-1.48556	-2.49423	-2.71727	-2.58278	-0.431276	-1.26853	-0.89569	-1.61935	-0.296621	0.586581	-1.24171	-0.39108	-0.810443	-1.17803	-0.870229	0.614723	-0.4364	-0.164059	-0.691256	0.431512	0	0	0	0
b0897	ycaC predicted hydrolase monomer	0	0	-1.35564	-0.339375	0.24736	-1.14846	0.00133616	-2.03625	-0.703171	-0.172822	0.177741	-0.0567713	-0.00324646	-0.531684	0.320717	0.842748	0.0192456	1.08328	-0.67301	-0.230329	0.205609	0.495818	0.362544	0.300478	0	0	0	0
b0898	ycaD YcaD MFS transporter	0	0	0.662299	-0.229408	-0.622983	-2.37738	0.534696	-2.04445	-1.62755	0.527216	-0.132442	0.108693	0.0522401	1.69871	0.578047	0.19789	-1.04682	1.80951	-0.601086	-0.888439	1.1244	0.39009	0.778604	0.543642	0	0	0	0
b0899	ycaM YcaM predicted APC amino acid transporter	0	0	1.27843	0.97101	1.47427	0.303661	1.77208	1.04215	1.85291	1.04351	1.29676	1.38498	1.3488	0.531514	0.24572	0.758184	0.0373876	1.34392	0.949101	0.982277	0.132767	0.448471	0.377689	0.440356	0	0	0	0
b0900	ycaN putative transcriptional regulator LYSR-type	0	0	1.35763	2.19553	1.46739	0.423304	1.53458	-1.16479	1.94301	2.12788	1.79738	2.22807	2.62432	-1.0342	-0.195348	-0.759411	-1.64221	-0.824942	-3.29283	-0.370718	-0.198782	-0.392739	-0.183916	0.38235	0	0	0	0
b0901	ycaK YcaK	0	0	2.55797	2.41263	2.06497	0.715258	1.42539	3.62813	1.69112	2.60597	2.24679	2.11886	2.04885	-0.041402	-0.190782	-0.383543	-1.56748	-1.20778	1.21151	-0.817404	0.0875225	-0.117144	-0.478719	-0.365714	0	0	0	0
b0902	pflA pyruvate formate-lyase activating enzyme	0	0	-1.67817	-1.81436	0.497619	-2.61762	-2.01249	0.414117	-2.21193	-0.0874563	-0.127038	0.481374	-1.51613	-1.07201	-1.31255	1.03478	-1.59936	-1.12796	1.67589	-1.82913	0.176143	0.0668917	0.802824	-1.3236	0	0	0	0
b0903	pflB pyruvate formate-lyase (inactive)	0	0	-3.19436	-2.09071	-0.899674	-2.36187	-1.6668	-0.379531	-0.135993	0.0595006	-1.02998	-0.914225	-0.330495	-1.93824	-1.09822	0.0929353	-0.815223	-0.230489	1.19027	0.689819	0.764109	-0.413814	-0.114254	0.301195	0	0	0	0
b0904	focA FocA formate FNT transporter	0	0	0.37932	0.462757	0.976632	-1.5153	0.895368	-1.07714	1.0029	0.990705	0.414439	0.827163	0.666595	-0.212834	-0.0763882	0.46876	-1.53749	0.652525	-0.960005	0.292437	0.245655	-0.290427	-0.00492232	-0.08652	0	0	0	0
b0905	ycaO conserved hypothetical protein	0	0	-0.445343	-1.00912	-0.225311	-0.779988	-1.25674	0.697231	0.286388	-0.10853	0.0240435	0.0507245	0.0147329	-0.0768556	-0.745869	-0.0135626	0.0174397	-0.607489	1.64353	0.484088	-0.0641692	0.0408621	0.154996	-0.0492044	0	0	0	0
b0906	ycaP conserved hypothetical protein	0	0	-1.13226	0.927675	0.259062	-2.30747	-2.24336	-1.99352	-0.689707	-0.772572	0.619299	-0.602593	-0.0554707	-0.202519	1.66203	0.979982	-1.03028	-1.05357	-0.584602	-0.0538258	-0.252285	1.07056	-0.04007	0.353847	0	0	0	0
b0907	serC phosphohydroxythreonine aminotransferase / 3-phosphoserine aminotransferase	0	1	-3.08209	-2.6603	-2.4927	-2.8568	-2.38731	-2.41756	-3.39768	-0.976059	-2.40744	-2.50354	-2.72286	-1.94668	-1.76013	-1.57084	-1.43071	-1.02339	-0.928904	-2.63289	-0.332206	-1.83525	-1.77781	-2.15429	-1	0	0	-1
b0908	aroA 3-phosphoshikimate-1-carboxyvinyltransferase	0	1	-3.10418	-2.44442	-2.82564	-2.37138	-2.50751	-2.25742	-2.91347	-2.5367	-2.55198	-2.62179	-2.11781	-2.73104	-2.17695	-2.60026	-1.56808	-1.85469	-1.29857	-2.70369	-2.47944	-2.52649	-2.50343	-2.16865	-1	0	-1	-1
b0909	ycaL putative heat shock protein	0	0	0.232289	-0.351317	-0.175233	-2.03206	-1.98613	-1.85869	0.00353262	-0.81114	-0.624656	-0.894423	-1.00003	0.623013	-0.0645127	0.113405	-1.20223	-1.31738	-0.842004	0.266598	-0.697205	-0.561562	-0.71498	-0.991457	0	0	0	0
b0910	cmk cytidylate kinase	0	0	-3.40099	-2.30054	-2.83994	-3.08776	-2.64513	-2.60642	-3.14907	-1.86039	-0.165044	-2.65484	-2.28346	-0.798035	-0.16026	-0.537291	-0.754513	-0.597092	-0.404766	-0.94417	0.0346227	1.56103	-0.494535	-0.469809	0	0	0	0
b0911	rpsA 30S ribosomal subunit protein S1	1	0	-3.61701	-2.9397	-3.16993	-2.7921	-2.42899	-2.35384	-3.66025	-2.30143	-2.05863	-2.74325	-3.24618	-0.111912	0.0325979	-0.115364	0.0357177	0.133267	0.294386	-0.377324	0.438835	0.520413	0.262102	-0.466936	NA	NA	NA	NA
b0912	ihfB IHF transcriptional dual regulator	0	2	-2.20672	-1.40166	-1.7577	-2.12529	-1.91362	-1.92798	-1.98698	-1.81665	-1.82235	-1.83878	-2.15726	-0.807325	-0.208441	-0.619687	-0.413822	-0.318825	-0.171768	-0.883808	-0.941744	-1.04289	-0.864064	-1.3906	0	0	-1	0
b0913	ycaI putative recombination protein with a metallo-hydrolase domain	0	0	-0.952065	-1.05364	-0.852723	-2.46014	-1.09789	-1.38138	0.133412	-0.215979	-0.252006	-0.0176892	-0.442816	-0.993565	-1.01468	-0.833608	-1.86224	-0.689549	-0.54208	0.0365499	-0.455854	-0.49676	-0.291593	-0.72973	0	0	0	0
b0914	msbA ATP-binding transport protein	1	0	-3.67001	-3.24529	-3.18479	-1.72187	-2.538	-2.48193	-3.77829	-3.08408	-2.84121	-2.80784	-2.87058	0.0163669	-0.0581451	0.0199992	1.20375	0.137819	0.264273	-0.247701	-0.157962	-0.0690709	0.317826	0.115802	NA	NA	NA	NA
b0915	lpxK tetraacyldisaccharide 4'-kinase	1	0	-1.9674	-2.9925	-3.44358	-3.47011	-3.32526	-3.18913	-1.40916	-2.99963	-2.66712	-2.61351	-1.05424	1.05354	-0.502697	-0.791377	-0.90628	-1.04155	-0.784257	1.27431	-0.724479	-0.56076	-0.0181619	1.20156	NA	NA	NA	NA
b0916	ycaQ conserved protein	0	0	-3.19098	-0.267845	-0.583388	-3.13275	-2.52943	-2.62266	0.899581	0.0842483	0.0285953	-0.268767	-0.762748	-2.33204	0.421084	0.0391823	-1.92455	-1.41936	-1.24668	1.40828	0.497916	0.382624	0.180452	-0.432907	0	0	0	0
b0917	ycaR conserved protein	0	0	-1.2491	-1.36147	-1.22205	-0.731273	-1.13481	-1.16622	-1.15179	-0.778713	-1.30029	-0.00846479	0.217536	0.167928	-0.12621	-0.0658573	0.960889	0.505525	0.595385	-0.0282778	0.132945	-0.475144	1.02106	1.02874	0	0	0	0
b0918	kdsB 3-deoxy-D-manno-octulosonate cytidylyltransferase	1	0	-2.33693	-2.00552	-1.81241	-1.42084	-1.10502	-1.68672	-1.16994	-1.84673	-1.37836	-1.94859	-1.3467	-0.760334	-0.628526	-0.537781	0.235834	0.578099	0.096584	0.0455674	-0.852313	-0.463731	-0.748028	-0.395116	NA	NA	NA	NA
b0919	ycbJ conserved hypothetical protein	0	0	-0.256291	-0.790371	-0.232368	-0.359304	-1.52294	-1.5034	-0.444841	-1.46998	-1.11614	-1.28879	0.03974	0.492398	-0.182086	0.343942	0.734945	-0.49742	-0.160083	-0.0197902	-1.14759	-0.851293	-0.913016	0.305548	0	0	0	0
b0920	ycbC conserved inner membrane protein	0	0	-0.339072	-0.627443	-0.419741	-2.79191	-0.279219	-2.55519	-2.00817	-0.786774	-1.38806	-0.383416	-1.40215	1.09524	0.627263	0.750308	-1.10868	1.37315	-0.788632	-0.8727	0.136983	-0.547781	0.668213	-0.573697	0	0	0	0
b0921	smtA predicted S-adenosylmethionine-dependent methyltransferase	0	3	-1.66865	-0.849491	-2.14168	-2.07507	-2.33453	-2.30705	-2.6181	-2.08152	-2.13603	-2.68088	-1.49259	-0.102409	0.519777	-0.875592	-0.422818	-0.652588	-0.525811	-1.41047	-1.09393	-1.22678	-1.49011	-0.549528	0	0	-1	0
b0922	mukF Ca 2+-binding protein involved in chromosome partitioning	1	0	-3.52703	-2.93397	-3.225	-2.67698	-2.539	-2.60279	-3.47263	-2.95288	-2.34831	-2.7159	-3.3275	-0.281405	-0.233666	-0.38658	0.00969328	-0.129436	-0.0878702	-0.519547	-0.466355	-0.028673	0.0828091	-0.83271	NA	NA	NA	NA
b0923	mukE protein involved in chromosome partitioning	1	0	-3.05675	-2.43345	-2.45106	-2.56462	-2.19446	-2.11395	-2.71722	-2.48411	-1.81202	-3.13381	-2.27521	-0.352793	-0.212169	-0.0614383	-0.174975	-0.0896267	0.137403	-0.399967	-0.498445	0.00402107	-0.863371	-0.355762	NA	NA	NA	NA
b0924	mukB cell division protein involved in chromosome partitioning	1	0	-2.58767	-2.11086	-2.43282	-2.27184	-2.02331	-2.34949	-1.50335	-1.59	-1.81214	-2.389	-2.37788	-0.0586264	-0.0289792	-0.195725	0.0195823	-0.0144661	-0.183734	0.622028	0.239191	-0.150478	-0.30843	-0.638974	NA	NA	NA	NA
b0925	ycbB predicted carboxypeptidase/amidase	0	0	-0.614093	-1.3176	-1.46063	-3.36667	0.686495	-2.36221	-0.944467	-0.266066	-0.701754	-0.869611	-1.33499	0.800034	-0.0864862	-0.307111	-1.67355	2.32374	-0.601734	0.17625	0.642406	0.119756	0.154963	-0.527684	0	0	0	0
b0926	ycbK conserved protein	0	3	0.570403	-0.742991	-0.545599	-2.42835	-2.09424	-2.33255	-2.61115	-1.99875	-2.00986	-1.61941	-1.24045	0.953592	-0.464808	-0.282762	-1.60987	-1.43278	-1.33946	-2.36923	-1.90747	-1.96194	-1.4642	-1.25585	0	0	-1	-1
b0927	ycbL predicted metal-binding enzyme	0	3	-1.28567	-0.301878	-0.77783	-1.62436	-2.38741	-2.27811	-2.49911	-1.16943	-1.27843	-1.00148	-0.785377	-0.704462	0.178634	-0.25565	-0.62294	-1.52695	-1.035	-2.12617	-0.918348	-1.09777	-0.692173	-0.608547	0	0	-1	0
b0928	aspC aspartate aminotransferase, PLP-dependent	0	0	-1.40352	-1.10394	-2.64673	-2.91371	-2.20876	-1.68442	-3.41278	-2.06112	-2.32582	-2.1182	-1.49722	0.608391	0.589608	-0.919964	-0.90152	-0.449045	0.228452	-1.77199	-0.662676	-1.10611	-0.54071	-0.194659	0	0	0	0
b0929	ompF The Colicin A Import System	0	3	-0.0626411	1.04051	0.173251	-1.80236	-1.17753	-1.66093	-0.225731	-0.249136	-0.759438	-1.55039	-0.911476	-0.625821	0.536946	-0.293806	-1.77641	-1.38478	-1.50192	-0.904799	-0.96197	-1.43695	-2.34753	-1.63481	0	0	-1	-1
b0930	asnS asparaginyl-tRNA synthetase	1	0	-3.74714	-3.10475	-3.41294	-2.9012	-2.57083	-2.8304	-3.73934	-2.4949	-2.98923	-3.09956	-2.96942	-0.685963	-0.578671	-0.727507	-0.315336	-0.264924	-0.406144	-1.00845	-0.182362	-0.845296	-0.466387	-0.67119	NA	NA	NA	NA
b0931	pncB nicotinate phosphoribosyltransferase	0	0	-3.98408	-1.74247	-1.76585	-1.2113	-2.74525	-2.93299	-2.87107	-1.52644	-0.973825	-1.17403	-1.53165	-2.74736	-0.765582	-0.779915	0.317383	-1.3158	-1.37583	-2.06675	-0.834119	-0.363931	-0.3881	-0.907865	0	0	0	0
b0932	pepN aminopeptidase N	0	0	-1.41895	-1.16019	-0.729738	-1.9771	-0.864944	-3.01602	-0.997395	-1.10257	-0.213845	-1.0139	-1.06347	0.194755	0.240625	0.575999	-0.296846	0.81944	-1.22439	0.2495	-0.0818888	0.718957	0.219735	-0.0834422	0	0	0	0
b0933	ssuB aliphatic sulfonate ABC transporter	0	4	-3.60031	-3.17605	-2.56366	-2.77241	-2.68256	-2.62797	0.405267	-0.49623	-0.860974	-1.25549	-0.217391	-1.92195	-1.7417	-1.20587	-1.04486	-1.0044	-0.824016	1.70632	0.568144	0.0975728	0.0310502	0.807132	-1	0	0	0
b0934	ssuC aliphatic sulfonate ABC transporter	0	0	-1.06261	-3.66364	-0.925114	-3.1907	-3.46111	-3.39838	-0.1229	-2.57794	-0.4356	-2.29361	-1.31912	1.77452	-1.33271	1.57581	-0.72762	-1.27926	-1.08152	2.34693	-0.471553	1.50151	0.119747	0.742803	0	0	0	0
b0935	ssuD alkanesulfonate monooxygenase, FMNH 2 -dependent	0	0	-2.08899	-1.95257	-2.35688	-1.67683	-2.27897	-2.0643	-1.29384	-1.11006	-1.39556	-1.942	-1.02978	0.225586	-0.029358	-0.322442	0.50802	-0.375346	-0.00793383	0.632698	0.542404	0.085189	-0.0782397	0.522987	0	0	0	0
b0936	ssuA aliphatic sulfonate ABC transporter	0	0	-3.27593	-1.90658	-1.4348	1.73921	-2.03978	-2.3704	-0.117338	-1.23734	-0.204476	-0.766464	0.0600967	-2.51297	-1.28842	-0.855132	2.84653	-1.00336	-1.02256	0.315989	-0.904962	0.0699526	-0.382942	0.333043	0	0	0	0
b0937	ssuE NAD(P)H-dependent FMN reductase monomer	0	0	-1.91906	-1.2692	0.124324	-2.15448	1.00187	-2.02558	-0.939495	-0.378318	0.712613	0.247647	-0.057543	-1.01283	-0.549059	0.807361	-0.8964	2.16138	-0.629628	-0.352722	0.103725	1.13025	0.765609	0.321634	0	0	0	0
b0938	ycbQ predicted fimbrial-like adhesin protein	0	0	0.302066	0.929825	-0.188598	0.157696	2.78776	0.294385	0.604125	1.2078	0.120103	1.25197	0.759563	0.167308	0.898681	-0.219278	0.700697	3.11575	1.07613	0.416809	0.908579	-0.182574	0.906563	0.418009	0	0	0	0
b0939	ycbR predicted periplasmic pilin chaperone	0	0	1.48626	1.58117	0.70016	1.81338	1.30326	0.282532	1.05835	1.18679	1.24862	1.65709	1.27503	0.432607	0.524523	-0.330231	1.19481	0.53031	-0.146578	-0.077619	-0.00239245	0.1372	0.377564	0.0983809	0	0	0	0
b0940	ycbS predicted outer membrane usher protein	0	0	0.783513	0.937818	1.0234	0.814019	1.5608	1.38169	0.900371	1.28587	1.25005	1.34511	1.17863	-0.187499	-0.0312159	0.0716965	0.284287	0.881532	1.04497	-0.163146	0.169794	0.208035	0.137727	0.0731133	0	0	0	0
b0941	ycbT predicted fimbrial-like adhesin protein	0	4	-0.382028	-0.454234	-0.36884	2.03171	-1.65911	-1.98828	1.02009	0.329588	0.636748	0.748312	1.03333	-1.41268	-1.4869	-1.37837	1.43691	-2.40594	-2.3914	-0.0954611	-0.839646	-0.455728	-0.511213	-0.123829	-1	0	0	0
b0942	ycbU predicted fimbrial-like adhesin protein	0	0	-1.94309	-0.513182	-0.842543	-0.29022	-0.00325443	-1.60835	0.519547	0.511088	0.331054	-0.328166	0.366717	-1.00822	0.224697	-0.116708	0.989951	1.19073	-0.197703	1.16066	1.03568	0.786249	0.239732	0.78023	0	0	0	0
b0943	ycbV predicted fimbrial-like adhesin protein	0	0	0.143703	-1.69473	-2.49175	-2.15226	-1.80203	-2.13567	1.9393	-0.646973	0.513714	-0.834867	0.603275	1.55206	-0.476792	-1.34409	-0.451694	-0.177801	-0.376081	3.05438	0.250396	1.32141	0.172363	1.39664	0	0	0	0
b0944	ycbF predicted periplasmic pilin chaperone	0	0	-0.939528	0.214	-3.04182	-2.26323	0.931408	-2.67378	-1.28997	-0.523081	-0.284645	-0.379468	0.140461	-0.658497	0.423258	-2.92315	-1.54927	1.53329	-1.82328	-1.18608	-0.602935	-0.360334	-0.415815	-0.0232459	0	0	0	0
b0945	pyrD dihydroorotate oxidase	0	0	-0.806007	-2.23465	-3.21637	-0.124135	-0.241908	-2.6988	-0.410127	-1.41277	-0.963926	0.170186	0.28253	-0.793906	-2.16439	-3.18245	0.488719	0.206034	-1.86159	-0.467571	-1.63259	-1.18394	-0.0713104	0.0142813	0	0	0	0
b0946	ycbW predicted protein	0	0	0.364538	0.450356	-0.263806	1.34652	-2.23447	-0.936597	0.473329	-0.614864	0.317109	0.34848	-0.553776	0.895189	0.88153	0.222324	2.31567	-1.42395	0.268746	0.83834	-0.377516	0.477547	0.64279	-0.404282	0	0	0	0
b0947	ycbX predicted 2Fe-2S cluster-containing protein	0	0	-1.97815	-1.00633	-1.53982	-2.30627	-2.72947	-1.02893	-0.41661	-0.0194105	-0.482116	0.48256	-0.472484	-1.20857	-0.383683	-0.958919	-1.19253	-1.68827	0.320605	0.0206312	0.317755	-0.203176	0.869679	-0.196367	0	0	0	0
b0948	rlmL 23S rRNA m 2G2445 methyltransferase	0	0	-0.832216	-1.23718	-0.222073	-1.13782	-0.825583	-1.39538	-0.853083	-0.963854	-0.55548	-0.46653	-0.789178	0.664528	0.077392	0.994831	0.51308	0.851317	0.379232	0.313314	-0.00742322	0.325544	0.654548	0.0957143	0	0	0	0
b0949	uup ATP-binding protein with possible role in replication	0	0	-2.49545	-1.44271	-1.02072	-1.25369	-2.29152	-2.03966	-0.921602	-0.400618	-0.730516	-1.87886	-1.04792	-0.904998	-0.0557938	0.265976	0.411186	-0.606793	-0.252954	0.305714	0.604088	0.191806	-0.665471	-0.0851135	0	0	0	0
b0950	pqiA paraquat-inducible protein A	0	0	-0.964808	-1.01222	-0.106999	-1.63003	-2.90485	-2.87087	-1.88315	-1.35004	-1.62728	-1.31151	-0.616777	0.477313	0.25076	1.06869	0.0447928	-1.24781	-1.10369	-0.745174	-0.422475	-0.780921	-0.250523	0.219095	0	0	0	0
b0951	pqiB paraquat-inducible protein B	0	0	-3.30626	-1.76864	-2.97031	-2.42315	-1.5165	-2.57921	-1.0536	-0.212961	-1.19126	-1.11543	-0.692636	-1.93215	-0.62492	-1.87659	-0.739942	0.0218059	-0.867484	-0.00857758	0.618476	-0.460401	-0.188027	0.0349234	0	0	0	0
b0952	ymbA conserved protein	0	0	-1.90011	-0.491057	-2.2195	0.870993	-1.27519	-1.71683	-2.24815	0.0838815	-0.731956	-1.06637	-0.145326	-0.575552	0.572262	-1.18679	2.48788	0.198926	-0.0854681	-1.32195	0.845399	-0.0718376	-0.206351	0.527735	0	0	0	0
b0953	rmf ribosome modulation factor	0	0	0.283844	-0.147991	-1.63618	-1.21044	-1.46789	-0.934502	-1.77065	-1.09354	-1.77072	-0.921546	0.128857	1.68763	1.05355	-0.493861	0.500205	0.136211	0.824556	-0.661554	-0.211231	-0.982406	0.0633051	0.903854	0	0	0	0
b0954	fabA beta;-hydroxyacyl-ACP dehydrase [multifunctional]	1	0	-0.736129	-0.492569	-2.556	-1.04357	-1.90308	1.03246	-2.17182	-2.40918	-2.6791	-2.03126	-1.63072	0.603188	0.595731	-1.50794	0.595778	-0.415618	2.69001	-1.2009	-1.62554	-1.99753	-1.15162	-0.942871	NA	NA	NA	NA
b0955	ycbZ putative ATP-dependent protease	0	0	-0.702952	-0.0640964	-0.315022	1.80478	0.916426	-2.29538	-0.579291	-0.366856	-0.759552	-0.466981	-0.962818	0.320426	0.732305	0.492751	3.12441	2.17955	-0.85788	0.150228	0.221919	-0.245319	0.192151	-0.482011	0	0	0	0
b0957	ompA outer membrane protein 3a (II*;G;d)	0	2	-3.22943	-2.57951	-2.67939	-2.10919	-1.82323	-2.21298	-2.0406	-1.97891	-1.02669	-1.67897	-1.92094	-2.00518	-1.61334	-1.69941	-0.592457	-0.399686	-0.664146	-1.2491	-1.29475	-0.421766	-0.902442	-1.30325	-1	0	0	0
b0958	sulA SOS cell division inhibitor	0	0	-2.38207	-0.810421	-1.0699	2.01875	0.148078	-1.7579	-1.01675	-1.90916	-1.86085	0.0740552	-0.541294	-1.26758	0.0739026	-0.164126	3.42236	1.49565	-0.283611	-0.259112	-1.27565	-1.29767	0.786834	0.0141376	0	0	0	0
b0959	sxy transcriptional coactivator for CRP	0	0	-0.977451	-2.20681	-1.71377	-1.81749	0.449205	-1.93846	-0.207313	-0.19756	-0.503013	0.21437	-0.0480639	-0.510946	-1.84048	-1.29892	-0.905007	1.19603	-0.802727	0.125706	-0.00033222	-0.378423	0.471727	0.0516633	0	0	0	0
b0960	yccS hypothetical protein	0	0	0.406578	-1.35828	0.539556	0.567964	-2.44668	-2.89111	0.031743	0.415112	-0.799509	-0.483142	-0.545418	0.717135	-1.13338	0.68241	1.31104	-1.83285	-2.01439	0.162752	0.375681	-0.845007	-0.473056	-0.680779	0	0	0	0
b0961	yccF conserved hypothetical protein	0	0	-0.19801	-2.08702	-1.54519	-1.97228	-2.30293	-1.86031	0.812557	-0.558561	-0.517608	-0.852771	0.0644847	1.21578	-0.856439	-0.391996	-0.278987	-0.666122	-0.0999469	1.93295	0.349485	0.303402	0.171139	0.871262	0	0	0	0
b0962	helD DNA helicase IV	0	3	-1.26624	-1.4883	-0.940493	-3.21044	-3.05425	-3.06852	-0.899239	-2.30944	-1.49319	-3.43272	-2.08759	-0.0952519	-0.562973	0.00543402	-1.74569	-1.66507	-1.55484	-0.129853	-1.65133	-0.909183	-2.68827	-1.49911	0	0	0	-1
b0963	mgsA methylglyoxal synthase	0	0	-0.650742	-0.799867	-2.44315	-2.25369	-2.37702	-2.44838	-1.27638	-0.218775	-1.15803	-1.52699	-0.811521	0.287069	-0.0599993	-1.7145	-0.971969	-1.18066	-1.0368	-0.632229	0.308235	-0.70062	-0.955977	-0.395627	0	0	0	0
b0964	yccT conserved protein	0	0	0.637479	-2.2423	-0.463327	-2.40762	-2.3763	-2.17261	-1.94191	-1.36528	-0.661246	-0.728158	-0.674552	1.86681	-1.27165	0.519337	-0.885957	-0.950118	-0.620337	-1.14532	-0.677748	-0.0541377	0.0522695	-0.0542123	0	0	0	0
b0965	yccU predicted CoA-binding protein with NAD(P)-binding Rossmann-fold domain	0	0	0.555034	-0.537305	-0.0701823	-2.46978	-2.27397	-2.5218	-1.30344	0.260295	0.0391941	-0.578506	-0.296914	0.762907	-0.365403	0.0169864	-1.79373	-1.71033	-1.6907	-1.24258	0.128842	-0.0835182	-0.683791	-0.497545	0	0	0	0
b0966	hspQ heat shock protein, hemimethylated DNA-binding protein	0	0	-1.17038	-1.69274	0.210501	-2.50961	-2.44532	-2.19084	-1.83478	-0.313346	-1.1116	-0.431168	-0.586556	0.595426	-0.196172	1.66016	-0.705719	-0.762024	-0.365416	-0.449932	0.835078	-0.0974316	0.928823	0.506679	0	0	0	0
b0967	yccW predicted methyltransferase	0	0	-1.53763	-1.00866	-1.39599	-2.66808	-2.63825	-0.320603	-0.355611	-0.866167	-1.00209	-1.12353	-0.442274	-0.0414901	0.305405	-0.179522	-1.01715	-0.961452	1.45393	0.810384	0.0899696	-0.121355	-0.00308483	0.4421	0	0	0	0
b0968	yccX acylphosphatase	0	0	0.556125	-1.77006	-2.07847	-2.06702	-1.68289	-1.88888	1.17213	-1.01056	-0.626074	1.19366	0.0601078	1.02115	-1.40532	-1.66588	-1.1561	-0.93763	-0.755293	1.50422	-0.814492	-0.502352	1.45009	0.158499	0	0	0	0
b0969	tusE sulfur transfer protein	0	4	-1.8088	-2.05744	-2.35325	-1.74577	-1.26145	-1.76497	0.245652	-1.29566	-0.687563	-0.758049	-1.68865	-0.9219	-1.34473	-1.70317	-0.503304	-0.128732	-0.379487	0.787755	-0.849972	-0.301872	-0.27943	-1.33457	-1	0	0	0
b0970	yccA putative carrier/transport protein; substrate or modulator of FtsH-mediated proteolysis	0	0	-0.325454	-0.523145	-2.98129	-2.72815	1.29053	-2.62034	0.0707728	0.124454	-0.9618	-0.887449	-1.05809	0.583434	0.19758	-2.29126	-1.46787	2.45525	-1.22236	0.667713	0.614128	-0.537627	-0.360853	-0.673776	0	0	0	0
b0972	hyaA hydrogenase 1, small subunit	0	0	0.0897827	-2.88358	-2.2669	0.0484678	-2.19396	-1.26718	-0.188991	-0.296189	0.234436	-0.0166314	-0.596511	0.468328	-2.61061	-2.02215	0.859621	-1.53669	-0.290601	0.0376013	-0.221129	0.271683	0.121072	-0.628929	0	0	0	0
b0973	hyaB hydrogenase 1, large subunit	0	0	-1.96192	-0.414452	-0.968964	-1.50509	-2.99632	-1.18559	-1.33833	0.173313	-0.813286	-0.533895	-0.594512	-0.505652	0.862847	0.216799	0.154648	-1.33211	0.582076	-0.196707	1.10713	0.0432126	0.543333	0.25444	0	0	0	0
b0974	hyaC hydrogenase 1, b-type cytochrome subunit	0	0	-3.0517	-1.93964	-1.15062	-0.154272	-2.82977	-0.923301	-0.638401	-1.14665	-0.405508	-0.94953	-1.39711	-1.67677	-0.794129	-0.0551549	1.53027	-1.28931	0.79032	0.40886	-0.313623	0.32712	-0.0205581	-0.668242	0	0	0	0
b0975	hyaD protein involved in processing of HyaA and HyaB proteins	0	0	-3.47385	-2.08427	-0.695584	0.425596	-2.68805	-2.70604	0.0722683	-0.471364	-0.965642	-0.075384	-0.946882	-1.8195	-0.662628	0.642269	2.13511	-1.00794	-0.906817	1.35296	0.576099	-0.0172225	1.19166	0.0610591	0	0	0	0
b0976	hyaE protein involved in processing of HyaA and HyaB proteins	0	0	-2.04176	-1.78327	-1.39869	-1.59377	-1.71598	-1.89207	-0.55595	-0.070047	-0.303467	-0.434025	0.196541	-1.22427	-1.12791	-0.806514	-0.43199	-0.639721	-0.531267	-0.0878342	0.303413	0.00970237	-0.0190319	0.496392	0	0	0	0
b0977	hyaF protein involved in nickel incorporation into hydrogenase 1 proteins	0	0	-2.66115	-0.8234	-1.51948	-2.45241	0.573054	-2.682	-0.19523	-0.205955	-0.0778042	-0.0968412	-0.354697	-2.12184	-0.383381	-1.02678	-1.47762	1.39236	-1.46991	0.171066	0.0335742	0.0860266	0.200067	-0.200447	0	0	0	0
b0978	appC cytochrome bd-II terminal oxidase subunit I	0	0	-2.31563	-1.23862	-1.3125	1.45208	0.076231	-3.57434	-1.11269	-1.04564	-1.11845	-1.34825	-0.731857	-0.621205	0.205247	0.0596292	3.19184	1.7543	-1.76682	0.20239	0.0311641	-0.151851	-0.0484608	0.304277	0	0	0	0
b0979	appB cytochrome bd-II terminal oxidase subunit II	0	0	-1.05041	1.07937	0.11357	1.62018	0.254488	-3.17283	-0.980586	0.150592	-0.474593	0.569525	0.453751	-0.928084	1.21161	0.180874	2.26374	0.777536	-2.33864	-0.961024	-0.0243541	-0.642739	0.396978	0.226327	0	0	0	0
b0980	appA acid phosphatase	0	0	-2.55209	-0.688212	-2.5223	-2.04443	-1.79296	-2.74066	-1.88739	0.0144491	-1.55856	-0.739261	-0.36411	-1.50552	0.12914	-1.69004	-0.704801	-0.508463	-1.29358	-1.14415	0.616916	-1.03019	-0.0627037	0.13605	0	0	0	0
b0981	etk autophosphorylating protein tyrosine kinase	0	0	-1.73189	-0.799804	-0.154995	-1.18672	-1.21603	-0.468459	-0.843955	-0.251869	-0.903509	-0.148069	-0.957661	-0.490177	0.181169	0.832856	0.346637	0.215364	1.09197	-0.034255	0.443636	-0.291903	0.641514	-0.331726	0	0	0	0
b0982	etp phosphotyrosine-protein phosphatase	0	0	-2.74995	-2.41647	0.546233	-1.93632	-2.12859	-1.34517	0.0147763	-1.01001	0.282809	-1.26143	0.320114	-0.703986	-0.695073	2.31023	0.100163	-0.350838	0.583116	1.69095	0.419578	1.53432	0.34718	1.65191	0	0	0	0
b0983	gfcE predicted exopolysaccharide export protein	0	0	-1.3417	-1.85968	-0.902604	-2.14126	-1.38417	-2.20244	-0.607836	-0.551536	0.155368	-0.231739	-0.393721	-0.283253	-1.03008	-0.0565088	-0.790771	-0.0881628	-0.751584	0.13754	0.0560973	0.689971	0.451145	0.116786	0	0	0	0
b0984	gfcD putative lipoprotein	0	0	-0.994961	-0.645595	-0.976278	0.540914	-0.802218	-2.22853	-0.330743	-0.618006	-0.127147	-0.408648	-0.224794	-0.066415	0.0879194	-0.256516	1.81733	0.386566	-0.820047	0.303924	-0.0987493	0.323168	0.152626	0.183528	0	0	0	0
b0985	gfcC conserved protein	0	0	-0.775288	-1.18917	1.32469	-1.75911	-1.27241	1.07461	0.0373628	0.571405	0.392425	0.627034	0.403029	-1.05455	-1.34486	1.20368	-1.32022	-1.08721	1.72031	-0.305822	0.167562	-0.0100587	0.165294	-0.0361125	0	0	0	0
b0986	gfcB predicted outer membrane lipoprotein	0	0	1.99394	1.68605	2.23271	1.84457	2.19214	2.6587	2.09726	1.44071	1.43764	2.04071	2.3457	0.604805	0.286178	0.920968	0.900829	1.03948	1.85427	0.674936	-0.0274434	0.056566	0.479418	0.890218	0	0	0	0
b0987	gfcA predicted protein	0	8	1.34299	1.32545	1.52213	-1.05611	0.638534	-1.5541	1.28725	0.536931	0.812176	-0.450116	0.411124	2.12894	1.9591	2.1058	0.0740645	1.69121	-0.200999	1.73444	0.886233	1.10246	-0.0539782	0.694937	1	0	1	0
b0988	insB-4 IS1 protein InsB	0	0	0.457969	-0.340698	-0.123752	-0.564411	-0.433654	0.639882	0.0744637	-0.0794264	-0.26795	0.236488	-0.0239084	1.36927	0.380887	0.572011	0.697882	0.735369	2.03958	0.679549	0.416362	0.16148	0.77009	0.364696	0	0	0	0
b0989	cspH stress protein, member of the CspA family	0	0	2.94194	2.41047	0.550074	-0.0308334	1.60589	1.46884	2.56484	1.98774	0.946535	2.43111	2.20573	1.55605	1.01386	-0.758933	-0.971191	0.456936	0.668283	1.14532	0.522294	-0.431935	0.872586	0.752889	0	0	0	0
b0990	cspG cold shock protein CspG	0	0	0.567983	0.970471	0.727366	-0.617616	1.47248	-0.558578	0.0682101	0.943083	0.656505	0.0631842	0.593476	-1.08954	-0.695512	-0.81419	-1.86202	0.0108368	-1.70312	-1.58944	-0.750244	-0.939976	-1.7273	-1.07465	0	0	0	0
b0991	ymcE YmcE	0	0	0.280823	-0.402456	-0.718319	-0.59377	-0.733254	-1.3884	0.205879	1.49999	1.25836	0.725949	0.416207	0.35997	-0.296045	-0.668735	0.0330954	-0.239525	-0.560805	0.193767	1.30294	1.0673	0.522661	0.169103	0	0	0	0
b0992	yccM hypothetical protein	0	0	NA	-0.480311	0.0318656	NA	2.51159	0.13733	NA	0.308811	0.338483	NA	0.824385	NA	-0.355046	0.0938667	NA	3.02707	0.968589	NA	0.127292	0.163829	NA	0.591361	NA	NA	NA	NA
b0993	torS TorS-P his850	0	0	-1.78986	-0.515404	-0.840993	0.287105	-0.631205	-0.379742	-0.318153	-0.837708	-0.885937	-1.1218	-0.598224	-0.386464	0.685222	0.300927	1.99801	0.971816	1.3791	0.790406	0.0437708	-0.0986527	-0.138118	0.175809	0	0	0	0
b0994	torT TorT-TMAO	0	0	-2.41527	-0.45922	-1.98615	-2.91954	-2.85552	-2.59775	-0.757085	-2.18127	-0.853805	-0.468934	-0.340067	-1.89257	-0.0361978	-1.50635	-1.95583	-2.05306	-1.39886	-0.393725	-1.94635	-0.696717	-0.177456	-0.195217	0	0	0	0
b0995	torR TorR transcriptional dual regulator	0	0	-2.85339	-1.69583	-2.71525	-2.7247	-2.59286	-0.322837	-2.53082	-0.937281	-2.53781	-1.85625	-0.671253	-1.15266	-0.247866	-1.33716	-0.980136	-0.914407	1.48621	-1.2101	0.144754	-1.56763	-0.55117	0.369627	0	0	0	0
b0996	torC TorC trimethylamine N-oxide reductase, cytochrome c-type subunit	0	0	-0.269078	-1.48962	-0.843225	0.0112307	0.0421129	0.960328	-0.990439	-0.0239613	-0.99527	-0.400275	-0.312969	1.13917	-0.272096	0.304301	1.71211	1.66585	2.71994	0.124522	0.873031	-0.188064	0.606372	0.479923	0	0	0	0
b0997	torA trimethylamine N-oxide reductase, catalytic subunit	0	0	-2.58253	-1.88793	-1.02919	-1.31177	-2.19728	-2.21888	-0.312129	-0.904342	-1.14661	-0.368833	-1.43057	-0.790675	-0.371445	0.451543	0.520104	-0.513922	-0.38735	1.10037	0.27398	-0.114129	1.01244	-0.316164	0	0	0	0
b0998	torD chaperone protein for trimethylamine-N-oxide oxidoreductase I	0	0	-2.68321	-0.462393	-2.3615	-2.49584	-2.35236	-2.28198	0.496376	-1.57254	-0.406418	-1.80814	0.297124	-1.47606	0.489367	-1.39241	-0.994637	-0.939347	-0.743995	1.27513	-0.898657	0.19046	-1.04368	0.905166	0	0	0	0
b0999	cbpM chaperone-modulator protein CbpM	0	0	-1.21103	-2.07312	-0.502394	-2.22293	-2.05958	-2.31349	1.24412	-1.90812	-1.81275	-2.4082	-0.581327	1.15654	-0.111634	1.58334	-0.0130609	-0.130773	-0.229777	3.21705	-0.213335	-0.287778	-0.492386	1.01461	0	0	0	0
b1000	cbpA CbpA monomer	0	0	-1.73634	-1.42768	-0.287918	-2.23823	0.637782	-2.73418	-0.249721	-1.30814	-0.842518	-0.799515	0.110223	-0.405236	-0.353464	0.751399	-0.611414	2.11752	-1.09141	0.695942	-0.537012	-0.173146	0.0690005	0.789635	0	0	0	0
b1001	yccE predicted protein	0	0	0.156699	0.484183	-1.11242	-0.700246	0.152105	-1.35918	-0.0377995	0.656418	0.286594	0.945236	0.479255	0.676894	0.904627	-0.63472	0.261666	0.952019	-0.162395	0.324894	0.89044	0.442549	1.23568	0.622553	0	0	0	0
b1002	agp 3-phytase / glucose-1-phosphatase	0	0	0.481926	-0.235678	-0.676699	0.558234	-2.2012	-2.59006	0.627548	-0.68502	0.0503039	-0.194589	0.0989915	1.27237	0.400995	-0.0922165	1.69301	-1.14537	-1.23604	1.07756	-0.332315	0.343767	0.204089	0.384936	0	0	0	0
b1003	yccJ predicted protein	0	0	-1.58806	-1.64569	-1.63678	-0.999762	-1.41993	-1.52053	-0.141397	-0.8189	-0.532416	-0.199918	-0.346429	-0.181499	-0.435268	-0.491335	0.706342	0.195124	0.239368	0.971526	0.0715984	0.266316	0.796832	0.438364	0	0	0	0
b1004	wrbA WrbA monomer	0	0	-2.63524	-0.936421	-2.57485	-2.95078	0.110125	-2.43192	-0.905973	-1.30474	-0.101682	-1.54629	0.137579	-0.939872	0.508049	-1.20183	-1.2103	1.78824	-0.624178	0.409952	-0.227166	0.865437	-0.245716	1.17442	0	0	0	0
b1005	b1005	0	1	-0.665074	-1.77238	1.77269	-1.33074	2.05895	-1.56623	-1.30597	-0.928419	0.371727	-0.108909	-0.453855	-2.04084	-3.15876	0.472199	-2.26062	0.921543	-2.35475	-2.71675	-2.38544	-0.998615	-1.65884	-1.89845	0	0	-1	-1
b1006	rutG predicted xanthine/uracil transporter	0	0	-1.29522	-0.80148	-1.75961	-3.65865	-3.13736	-3.3174	-0.695637	-0.33824	-1.2003	-1.93441	-2.28302	1.14447	1.2127	0.394964	-1.41406	-1.1734	-1.19638	1.34222	1.41507	0.385306	0.0535119	-0.626259	0	0	0	0
b1007	rutF predicted flavin reductase	0	0	-2.64285	-2.10116	-0.373183	-2.33074	-2.30968	-2.1956	-0.160052	-1.9259	-0.772565	-1.8918	-1.57967	-1.04772	-0.711207	0.917461	-0.662882	-0.624755	-0.407833	1.07125	-0.91786	0.152079	-0.674224	-0.613255	0	0	0	0
b1008	rutE predicted nitroreductase	0	0	-2.98401	-1.19264	-1.93337	-2.79958	-2.44877	-2.45435	-1.43749	-1.15489	-0.651576	-0.612327	-0.534115	-1.75382	-0.221255	-0.950293	-1.2771	-1.02218	-0.901514	-0.640022	-0.466795	-0.0441254	0.168745	0.0866448	0	0	0	0
b1009	rutD alpha;/beta;-hydrolase	0	0	-3.30546	-0.702217	-0.290629	-2.59377	-2.97094	0.630604	-3.34636	-0.853686	-1.30906	-2.73364	-1.00167	-1.9008	0.501624	0.852625	-0.883962	-1.36407	2.39008	-2.23605	0.0307248	-0.518137	-1.74581	-0.224217	0	0	0	0
b1010	rutC predicted endoribonuclease	0	0	-0.313941	-1.89311	-1.13872	-2.25484	-2.20548	-1.33035	-2.72035	-1.37526	-0.477456	-0.540009	-2.45983	1.38986	-0.443065	0.242344	-0.507936	-0.526749	0.479476	-1.39685	-0.290596	0.494569	0.767669	-1.41659	0	0	0	0
b1011	rutB predicted isochorismatase	0	0	-2.51758	-3.01031	-1.30024	-1.17231	-3.08351	-2.85199	-1.46255	-2.46385	-0.790337	-2.1773	-1.43536	0.470896	-0.549342	1.3252	1.37374	-0.817619	-0.46266	1.1829	-0.218736	1.28589	0.387121	0.786308	0	0	0	0
b1012	rutA predicted coenzyme F 420 -dependent N 5,N 10-methylenetetrahydromethanopterin reductase	0	0	-1.29901	-0.912988	-1.73813	-2.51796	-2.45334	-2.87627	-1.17787	-2.01654	-0.854252	-1.30515	-1.09615	0.835923	0.878955	0.120063	-0.423545	-0.630588	-0.907119	0.587759	-0.508695	0.477615	0.385825	0.310867	0	0	0	0
b1013	rutR predicted DNA-binding transcriptional regulator	0	0	-0.048602	-0.782675	-2.41063	-2.4471	-0.832063	-1.84281	-2.53402	-0.544457	-2.00184	-0.0901827	-0.859398	0.344865	-0.492832	-2.1144	-1.61352	-0.160595	-0.819147	-2.26494	-0.423949	-1.93421	0.0962302	-0.843847	0	0	0	0
b1015	putP PutP proline SSS transporter	0	0	-1.98948	-2.82128	-0.284532	-2.67394	-0.660849	0.461032	-0.302439	-0.780553	-0.319724	-0.85916	-0.550537	-1.74183	-2.63081	-0.185651	-1.98105	-0.0780743	1.29487	-0.222711	-0.888733	-0.419573	-0.930479	-0.736074	0	0	0	0
b1016	efeU_1 hypothetical protein of the OFeT transport family	0	0	-1.2509	-1.30779	0.192521	-0.721149	-1.11257	-1.18873	-0.810829	-0.702561	-0.799127	-1.18334	-1.26835	0.194924	-0.0409746	1.37084	0.949458	0.546513	0.578587	0.328078	0.226658	0.0499888	-0.118027	-0.429014	0	0	0	0
b1017	b1017	0	3	-3.52159	-1.36757	-0.723252	-2.8616	-3.05746	-2.66294	-2.63813	-1.42245	-0.385276	-3.45393	-2.55622	-2.27224	-0.380464	0.267216	-1.32117	-1.62338	-1.09755	-1.81999	-0.722116	0.228787	-2.65883	-1.92718	0	0	0	-1
b1018	efeO conserved protein	0	0	-1.05066	-0.75795	-0.81884	0.363514	-2.50562	-2.35755	-0.404977	-1.47158	-0.248917	-1.55713	-1.23153	0.516098	0.611709	0.447668	2.01594	-0.823625	-0.576223	0.80303	-0.483676	0.660589	-0.365869	-0.288041	0	0	0	0
b1019	efeB heme-containing peroxidase	0	0	-3.54145	-2.80833	-2.92225	-1.07662	-2.68546	-2.66956	-0.999844	-0.48811	-1.46385	-0.77292	-1.26821	-0.978717	-0.699906	-0.655045	1.23393	-0.659064	-0.487518	1.16147	1.37103	0.227007	1.34383	0.504432	0	0	0	0
b1020	phoH ATP-binding protein	0	0	-2.38985	-1.39216	-1.75327	-0.801461	-0.176894	-2.31115	-1.23937	-1.70351	-0.243888	-0.689292	-0.8925	-0.67923	0.0627485	-0.365381	0.950626	1.50276	-0.499505	0.0903824	-0.612767	0.732523	0.62423	0.156101	0	0	0	0
b1021	pgaD predicted inner membrane protein	0	0	2.51769	1.2116	2.51455	1.84364	1.38507	-1.48938	2.8878	2.18344	2.50187	2.32118	1.69223	1.19381	-0.122273	1.25724	0.965785	0.306641	-2.21769	1.52138	0.769362	1.17308	0.814908	0.290114	0	0	0	0
b1022	pgaC predicted N-glycosyltransferase	0	0	2.63956	2.93175	1.97365	3.41575	2.01231	0.725688	2.32114	2.45954	2.80031	2.55116	2.19975	0.78675	1.07575	0.264595	1.94977	0.322629	-0.673461	0.493669	0.603495	1.04828	0.598172	0.381409	0	0	0	0
b1023	pgaB predicted enzyme associated with biofilm formation	0	0	2.07011	1.93027	1.3646	1.53612	2.12407	2.33111	1.44682	1.94507	1.95519	2.15237	1.96192	0.701934	0.551548	0.070474	0.614008	0.995312	1.55154	0.0425635	0.494352	0.590926	0.608856	0.523511	0	0	0	0
b1024	pgaA predicted outer membrane protein	0	0	1.3389	1.1425	1.3747	1.24273	0.808808	1.11649	1.49806	1.10318	1.41382	1.02536	1.37038	0.600577	0.426488	0.667771	0.986931	0.39028	1.03315	0.635399	0.200339	0.572826	0.0261694	0.469463	0	0	0	0
b1025	ycdT predicted diguanylate cyclase	0	5	1.2281	1.80287	1.54444	2.3906	1.67001	-0.367854	1.17196	1.1478	1.98351	1.62025	1.64452	1.16385	1.82602	1.55304	2.97714	2.05954	0.464145	1.05539	0.895595	1.72576	1.32935	1.34631	1	0	1	1
b1026	insF-4 IS3 element protein InsF	0	0	-0.360837	0.514642	0.213349	-0.592281	1.19377	0.620018	0.057511	0.520586	0.696031	-0.080444	0.558165	-0.0958633	0.715004	0.321466	0.110098	1.78714	1.46076	0.14882	0.425021	0.607552	-0.135577	0.382694	0	0	0	0
b1027	insE-4 IS3 element protein InsE	0	0	0.56639	0.631955	0.69299	-1.29799	0.860465	-1.04113	1.03865	0.107312	0.613919	0.825298	0.500855	0.24872	0.434172	0.533239	-0.905143	0.9975	-0.452065	0.651322	-0.33455	0.17685	0.321347	0.0270647	0	0	0	0
b1028	b1028	0	0	1.70738	0.739276	-0.89008	-0.557244	-0.933443	2.0771	1.93321	1.34834	0.869326	1.31913	1.86744	1.29159	0.413842	-1.17432	-0.314405	-0.945295	2.47013	1.41945	0.793081	0.331034	0.692465	1.28935	0	0	0	0
b1029	ycdU predicted inner membrane protein	0	0	2.3107	1.44494	1.37687	1.38597	-0.596641	-1.59594	1.90009	1.7616	1.60002	1.79075	1.64251	1.01329	0.137965	0.141397	0.533859	-1.64508	-2.29428	0.556109	0.36933	0.292398	0.306581	0.262204	0	0	0	0
b1030	b1030	0	0	-0.855029	-0.735301	-0.681387	-1.3593	-0.790079	-1.20128	-0.888813	-0.69812	-0.83897	-0.719852	-0.751599	0.151801	0.0493148	0.111289	-0.0499949	0.459667	0.229563	-0.174145	-0.120732	-0.335347	-0.0762914	-0.28323	0	0	0	0
b1033	ghrA glyoxylate reductase	0	0	-0.411213	-0.438851	-3.37547	-3.34509	-1.21954	-2.2151	-0.220744	-0.278819	0.19637	0.0993985	-1.42463	1.0226	0.815318	-2.20578	-1.66138	0.432514	-0.448606	0.914524	0.644672	1.03624	1.15042	-0.596646	0	0	0	0
b1034	ycdX predicted zinc-binding hydrolase	0	2	0.0303772	-1.57515	-1.70095	-2.75628	-0.581257	1.3938	-1.06541	-1.03775	-1.80474	-0.279042	-0.57488	0.353835	-1.34297	-1.54601	-1.99942	0.0381494	2.28407	-0.921696	-1.05796	-1.83609	-0.247151	-0.696393	0	0	-1	0
b1035	ycdY putative oxidoreductase component	0	0	-0.715285	0.00967196	-2.14773	-1.94238	0.87698	-1.86983	-0.260784	-1.21898	-0.645828	-0.0621603	-0.456772	-0.311925	0.309882	-1.83085	-1.0969	1.55822	-0.826995	0.0240125	-1.08075	-0.565391	0.142854	-0.422464	0	0	0	0
b1036	ycdZ putative transport protein	0	0	0.165023	-0.0692273	-0.339473	-1.8568	-0.741777	-1.41468	-1.60643	-1.69529	-0.968664	0.149136	-1.95702	1.62698	1.2136	0.850448	-0.201579	0.924863	0.35337	-0.462843	-0.758782	-0.108341	1.23269	-1.10291	0	0	0	0
b1037	csgG curli production component	0	0	-0.479842	0.281029	0.0203435	-2.50397	-1.91367	0.0857028	0.0862715	1.22433	-0.215816	0.576903	0.505478	-0.217059	0.480137	0.127145	-1.80292	-1.32161	0.925348	0.17598	1.12699	-0.305828	0.519592	0.328599	0	0	0	0
b1038	csgF curli assembly component	0	0	1.45944	1.72576	1.65615	0.26001	-1.45822	0.2043	1.65522	2.04475	1.41561	1.87955	1.67591	0.707825	0.99547	0.935232	-0.0117727	-1.89162	0.106075	0.780281	1.12978	0.563374	0.867918	0.763429	0	0	0	0
b1039	csgE curli production assembly/transport component	0	5	1.14494	2.58836	1.80017	1.8325	1.06557	3.43423	0.779556	2.24654	1.30388	1.79201	2.07361	1.36022	2.76343	1.88887	2.51135	1.63238	4.26492	0.843444	2.11903	1.1852	1.69282	1.87522	1	0	1	1
b1040	csgD CsgD transcriptional dual regulator	0	5	0.778342	0.767915	1.39999	-0.137391	-0.640941	-0.881677	0.397121	1.08593	0.976514	1.11401	1.5723	2.14436	1.89605	2.4788	1.53396	0.879383	0.813873	1.423	1.90365	1.69239	2.02784	2.28844	1	0	1	1
b1041	csgB curlin, minor subunit precursor	0	0	1.04289	-0.0333395	1.36177	1.32125	2.10756	-1.25442	1.28943	2.03895	2.40072	2.00053	1.49662	-0.0447808	-1.12519	0.301473	0.668667	1.29603	-1.72173	0.123653	0.820704	1.26159	0.69177	0.291321	0	0	0	0
b1042	csgA curlin, major subunit	0	0	1.73304	1.46207	0.930137	1.12313	2.03299	-0.497997	1.92248	1.19128	2.42521	1.87691	1.07489	0.290259	0.00826242	-0.427536	0.121443	0.818834	-1.36834	0.453161	-0.321976	1.00092	0.269481	-0.423994	0	0	0	0
b1043	csgC putative curli production protein	0	5	2.18633	1.94687	2.45451	1.15727	0.571885	1.2757	1.30865	0.959286	1.85629	1.4339	1.23774	1.72709	1.56433	2.11321	1.33145	0.494422	1.5835	0.740631	0.353736	1.27337	0.753276	0.613238	1	0	0	0
b1044	ymdA predicted protein	0	0	1.5109	1.78551	1.80234	2.53551	-1.522	3.8817	1.48553	2.27203	2.19066	2.22101	2.03945	-0.0520981	0.212275	0.341234	1.39816	-2.87454	2.85859	-0.0896688	0.657566	0.669698	0.510274	0.445069	0	0	0	0
b1045	ymdB putative polyprotein	0	0	0.655644	-0.208724	1.0174	-1.68849	-1.77643	-1.35898	0.480939	0.837686	0.642351	0.178545	0.192645	0.920874	-0.0082158	1.12568	-0.985949	-1.18291	-0.518102	0.572437	0.742334	0.554054	0.123673	0.0173421	0	0	0	0
b1046	ymdC predicted hydrolase	0	0	1.45733	0.0807994	0.58651	0.898675	-1.85438	0.176885	0.396537	0.197883	0.233768	0.385741	0.442981	1.6996	0.268461	0.683157	1.58897	-1.27459	1.00945	0.473208	0.0861875	0.130616	0.309626	0.254849	0	0	0	0
b1047	mdoC protein required for succinyl modification of osmoregulated periplasmic glucans	0	0	1.67291	1.25851	2.05719	1.73498	1.64079	2.49145	1.05676	1.36979	1.47567	1.62584	1.23141	0.430485	0.0075938	0.866933	0.935204	0.654496	1.85423	-0.240822	0.0227397	0.21201	0.187387	-0.103364	0	0	0	0
b1048	mdoG periplasmic glucan (MDO) biosynthesis protein	0	8	1.84217	0.22457	1.2048	-1.63941	1.41797	-0.596047	-0.204567	-0.147084	-0.991486	0.2324	0.0804653	2.67611	0.892226	1.80646	-0.462827	2.509	0.771494	0.276155	0.239293	-0.665363	0.658914	0.390704	1	0	0	0
b1049	mdoH membrane glycosyltransferase; synthesis of membrane-derived oligosaccharide (MDO)	0	8	0.970543	1.10091	1.15998	-0.964864	0.683576	-1.3335	-0.70283	-1.85803	-1.55455	-0.385677	-0.394847	2.80001	2.64652	2.68569	0.90672	2.36868	0.507579	0.749976	-0.636503	-0.494497	1.02665	0.750511	1	0	0	0
b1050	yceK predicted lipoprotein	0	2	-2.27005	-2.15345	-2.07041	-1.7828	-1.73041	2.6647	-2.09458	-1.96559	-1.42788	-0.575567	0.490395	-1.15704	-1.27032	-1.16588	-0.380725	-0.384071	4.13802	-1.3378	-1.33295	-0.865468	0.136161	1.04482	-1	0	-1	0
b1051	msyB acidic protein that suppresses mutants lacking function of protein export	0	0	-1.4196	-2.03628	-2.15168	-1.68688	-1.46774	-1.00416	0.425174	1.01646	-0.290953	0.412877	-0.152306	0.00289947	-0.794586	-0.990779	0.00440241	0.176716	0.759699	1.5537	1.93273	0.539349	1.44975	0.664617	0	0	0	0
b1052	b1052	0	0	-0.556434	-0.770284	-0.571422	-0.387319	-0.260646	-0.386804	-0.634416	0.316034	0.312395	-0.304163	-0.576408	-0.048571	-0.362418	-0.104868	0.564913	0.526918	0.79884	-0.276741	0.543997	0.461888	-0.020381	-0.441713	0	0	0	0
b1053	mdtG YceE drug MFS transporter	0	0	-0.739923	-3.18419	-1.27041	-0.602487	-2.45571	-1.03282	-3.57066	-1.1537	-0.6483	-0.0401757	-0.857976	0.245846	-2.41349	-0.497029	0.697674	-1.22229	0.391562	-2.87667	-0.590928	-0.158165	0.581989	-0.405309	0	0	0	0
b1054	lpxL lauroyl acyltransferase	0	0	-2.77735	-3.26558	-3.45776	-2.87254	-2.96124	-2.73304	-2.99437	-2.31646	-2.56183	-1.81285	-2.14444	-0.26321	-1.19529	-1.23411	-0.589434	-0.959986	-0.574509	-0.884472	-0.500346	-0.91295	0.251901	-0.42005	0	0	0	0
b1055	yceA conserved protein	0	0	-0.256496	-0.896864	-2.45386	-1.69475	-0.367007	1.07162	-0.359745	-0.766637	0.418772	-1.12152	0.186799	1.41122	0.531694	-1.10508	0.0247685	1.31183	2.87342	0.932213	0.290049	1.37262	0.156358	1.2039	0	0	0	0
b1056	yceI predicted protein	0	0	-0.158935	-0.111309	0.309579	0.66257	-0.293235	-1.64188	-0.856115	0.00249427	0.609384	0.439488	0.311222	0.215092	0.157004	0.537873	1.46707	0.360277	-0.680349	-0.643782	0.0624651	0.636675	0.560806	0.263169	0	0	0	0
b1057	yceJ predicted cytochrome b561	0	0	1.4318	0.285963	0.576397	2.49934	-0.0497418	0.29185	-1.09397	0.839948	1.19692	0.660008	0.601273	1.29014	0.249408	0.54212	3.03831	0.272036	1.06826	-1.28853	0.536243	0.889915	0.30957	0.255519	0	0	0	0
b1058	yceO predicted protein	0	7	0.582137	-0.450502	0.290187	3.99342	2.59636	3.44692	-0.325654	0.644125	0.0469472	1.23875	0.92002	0.966246	-0.171262	0.556515	4.81335	3.25868	4.4432	-0.0808186	0.738504	0.0969149	1.39729	0.907886	0	1	0	0
b1059	solA N-methyltryptophan oxidase	0	0	-2.09067	-0.943459	0.5832	1.68832	0.0670504	1.09591	-0.418742	-1.73048	-0.229627	-0.252553	-0.529531	-0.706143	0.224096	1.7002	3.38815	1.63437	2.83233	0.656105	-0.877783	0.525116	0.696139	0.215745	0	0	0	0
b1060	bssS regulator of biofilm formation	0	0	0.337722	-0.472312	-0.351681	-0.743147	-1.31567	-0.851241	1.42931	0.122062	0.00585763	-0.362237	-0.000771051	-0.504755	-1.30068	-1.16802	-1.12221	-1.85032	-1.04805	0.474633	-0.875707	-0.924173	-1.45607	-0.992451	0	0	0	0
b1061	dinI DNA damage-inducible protein I	0	0	-1.92326	-1.56611	1.41204	-1.29738	-1.49199	-1.68923	0.404084	0.652887	-1.33405	-1.82254	-0.52752	-1.58524	-1.32479	1.58074	-0.526692	-0.864283	-0.78417	0.561706	0.651834	-1.35083	-1.7688	-0.634136	0	0	0	0
b1062	pyrC dihydroorotase	0	1	-3.61544	-3.08195	-2.90339	-3.00405	-2.62035	-2.88078	-0.871814	-2.90413	-2.66495	-1.41329	-1.12317	-2.77135	-2.40612	-2.29426	-1.81637	-1.521	-1.50942	-0.381295	-2.50807	-2.32893	-0.978499	-0.805635	-1	0	0	0
b1063	yceB predicted lipoprotein	0	0	-1.803	-0.83615	-0.827297	-0.977556	-1.42873	-1.76188	-1.19206	-0.942563	-0.0176788	-0.915029	0.0676143	-1.59591	-0.66458	-0.740279	-0.301796	-0.865422	-0.930729	-1.13152	-1.07443	-0.140816	-1.02096	-0.133246	0	0	0	0
b1064	grxB oxidized glutaredoxin 2	0	0	-1.89206	-0.244367	-3.01148	-1.86639	-0.922022	-2.61373	-1.02876	-1.27103	-1.00836	-0.254095	0.123509	-0.625827	0.756168	-2.01574	-0.31053	0.51756	-1.0373	-0.191269	-0.559997	-0.388989	0.553168	0.759155	0	0	0	0
b1065	mdtH YceL MFS transporter	0	0	-0.299321	-1.10165	-0.806224	-2.0465	-2.6894	-2.63418	-0.810725	-1.338	0.0843936	-0.181421	-0.209374	0.740952	-0.290522	0.0189074	-0.712524	-1.41093	-1.18932	-0.0697193	-0.738683	0.609215	0.491187	0.285338	0	0	0	0
b1066	rimJ ribosomal-protein-S5-alanine N-acetyltransferase	0	6	-2.78512	-2.37177	0.42017	-2.50179	-0.584915	0.700655	1.21576	0.848921	1.37145	2.16194	2.22933	-1.87658	-1.65114	1.10933	-1.24181	0.579143	2.09837	1.81143	1.33764	1.79481	2.68745	2.613	0	0	1	1
b1067	yceH conserved protein	0	0	-2.30542	-1.97634	-0.698559	-1.60404	-1.65623	-1.82838	-0.588334	0.449401	-0.0618205	-0.160224	0.67959	-1.80078	-1.57157	-0.235157	-0.654591	-0.871697	-0.645845	-0.232513	0.67515	0.0856718	0.121347	0.811721	0	0	0	0
b1068	yceM predicted oxidoreductase, NAD(P)-binding Rossmann-fold domain	0	0	-1.52409	-2.97742	-2.81972	0.962624	-1.60317	-2.55752	-0.19034	-0.881584	-0.127894	-1.37822	-0.200266	-0.68407	-2.30494	-2.21374	2.14554	-0.507041	-1.18762	0.295984	-0.489642	0.203911	-0.946891	0.114236	0	0	0	0
b1069	yceN predicted inner membrane protein	1	0	-3.37722	-1.24058	-2.72504	-2.56777	-2.33341	-2.47661	-3.12355	-2.89786	-2.14159	-1.63427	-2.60356	-1.24337	0.550542	-0.867943	-0.47399	-0.511162	-0.507949	-1.35896	-1.39092	-0.810656	0.0556912	-1.19744	NA	NA	NA	NA
b1070	flgN flagellar biosynthesis protein FlgN	0	0	-2.8715	-2.16396	0.729882	-2.22961	-2.08212	-2.21589	0.111653	-2.57941	-2.70874	-1.23965	-1.26173	-0.650829	-0.308585	2.67266	-0.0900112	-0.221524	-0.206622	1.95599	-1.00172	-1.30576	0.533184	0.215511	0	0	0	0
b1071	flgM anti-sigma factor for FliA (sigma 28)	0	0	-2.04512	-1.76723	-1.31812	-1.77737	-1.61327	-1.61096	-2.26629	-1.60405	-1.67547	-2.21459	-1.36506	0.533719	0.353924	0.963339	0.54229	0.421713	0.578918	-0.0876073	0.269442	0.0294446	-0.0804366	0.423917	0	0	0	0
b1072	flgA flagellar biosynthesis; assembly of basal-body periplasmic P ring	0	5	-1.21238	-0.647134	0.67407	0.0828234	0.517565	1.7139	-1.01092	0.178545	-0.394023	-0.857294	-0.108038	1.11402	1.2846	2.71999	2.27325	2.42676	3.77634	0.925917	1.84042	1.09656	1.01802	1.45429	1	1	1	0
b1073	flgB flagellar basal-body rod protein FlgB	0	7	-0.530494	-0.390954	0.430433	4.72391	3.06118	6.06424	-0.707344	-1.45267	0.0883317	-0.138099	0.451595	1.05801	0.994654	1.71546	6.38757	4.74578	7.85049	0.518305	-0.449375	1.00964	1.07352	1.41287	1	1	0	0
b1074	flgC flagellar basal-body rod protein FlgC	0	5	0.898506	2.2337	0.723334	-1.01138	0.197421	3.39854	0.372765	0.278637	0.720729	0.285356	0.555184	1.44748	2.68346	1.22307	-0.0304868	1.02647	4.61792	0.740202	0.520357	0.888203	0.58486	0.714534	1	0	0	0
b1075	flgD flagellar biosynthesis, initiation of hook assembly	0	0	0.872117	0.174019	1.17381	-1.30099	-1.94882	1.18492	-0.081649	0.736013	0.750616	0.414631	0.689962	1.25505	0.451912	1.43568	-0.48291	-1.2876	2.17713	0.159462	0.826436	0.79797	0.568919	0.673656	0	0	0	0
b1076	flgE flagellar hook protein FlgE	0	0	-0.498826	-0.46949	0.477111	-0.607444	-2.93804	2.75962	-1.59336	-0.488408	-0.0440567	0.101967	-0.505024	0.486623	0.301004	1.2502	0.692596	-1.70487	4.18392	-0.899696	0.0741365	0.445871	0.723797	-0.0525956	0	0	0	0
b1077	flgF flagellar basal-body rod protein FlgF	0	9	-1.00646	-0.966781	-0.752328	-2.69811	-2.42591	-2.02811	-3.3096	-1.00503	-0.608676	-1.25356	-2.29808	1.53342	1.12363	1.4945	-0.400513	-0.411481	0.14287	-1.17272	0.833787	1.06235	0.838618	-0.54838	1	0	0	0
b1078	flgG flagellar basal-body rod protein FlgG	0	0	-2.4675	-3.34222	-3.1838	1.27613	-2.77107	-2.63458	-3.91864	-2.5749	-0.345854	-3.14271	-1.94707	-0.726515	-1.86448	-1.76289	3.0548	-1.08833	-0.815036	-2.55936	-1.45379	0.651245	-1.80324	-0.873914	0	0	0	0
b1079	flgH flagellar L-ring protein FlgH; basal-body outer-membrane L (lipopolysaccharide layer) ring protein	0	0	0.376335	-2.84238	-1.57209	-2.25065	-1.91902	2.22313	-3.3578	-2.62315	-0.844892	-1.0779	-1.43978	1.38695	-2.05515	-0.775952	-0.939301	-0.666273	3.65534	-2.6396	-2.04315	-0.33885	-0.430651	-0.968581	0	0	0	0
b1080	flgI flagellar P-ring protein FlgI	0	0	0.682532	0.0478425	-0.535488	1.02536	1.18684	-0.414053	-0.95796	-1.84107	-1.51207	-1.46843	-0.735977	1.79199	0.928031	0.365955	2.42381	2.53018	1.05696	-0.203488	-1.21065	-0.951662	-0.759333	-0.184058	0	0	0	0
b1081	flgJ FlgJ	0	0	-2.64245	-1.23681	0.198448	-2.27955	-2.60048	-2.64512	-2.91914	-1.72651	-1.15898	-2.4168	-0.929262	-1.20988	0.016025	1.36721	-0.594684	-0.949224	-0.878802	-1.7844	-0.803699	-0.320114	-1.36729	-0.102475	0	0	0	0
b1082	flgK flagellar biosynthesis, hook-filament junction protein 1	0	0	-4.34739	-3.66738	-0.536303	-3.189	-2.25965	-2.97062	-0.802254	-1.30677	-1.30156	-1.24553	-2.77234	-3.09416	-2.6772	0.455402	-1.64501	-0.824286	-1.40271	0.0202566	-0.60399	-0.686289	-0.447646	-2.14178	0	0	0	0
b1083	flgL flagellar biosynthesis; hook-filament junction protein	0	2	-3.90123	-3.54528	-3.16984	-2.81167	-2.15808	-2.68962	-2.06739	-2.17947	-1.87952	-1.87503	-2.37783	-2.05424	-1.98595	-1.62364	-0.923016	-0.470626	-0.843502	-0.596003	-0.938535	-0.806027	-0.447828	-1.21783	-1	0	0	0
b1084	rne degradosome	1	0	-2.92233	-2.53851	-2.39087	NA	-2.18867	-2.31465	-2.60943	-1.93053	-2.21991	-2.75127	-2.19412	0.0276519	-0.111277	0.202895	NA	0.0562051	0.0563697	-0.00879175	0.279128	-0.179212	-0.223974	-0.012804	NA	NA	NA	NA
b1085	yceQ predicted protein	1	0	-2.30997	-2.31311	-2.07205	-2.11512	-1.8565	-1.85848	-1.08658	-1.12514	-1.64	-2.7522	-1.58844	-0.346945	-0.659858	-0.399063	-0.138714	-0.122325	0.0327606	0.503217	0.227904	-0.465938	-1.21933	-0.328131	NA	NA	NA	NA
b1086	rluC 23S rRNA pseudouridine synthase	0	0	-2.98757	-1.28335	0.817876	-2.45506	-0.482061	-2.40047	0.0407951	-1.7196	-0.930673	-1.02528	-0.69769	-1.72657	-0.286995	1.81199	-0.903968	0.955818	-0.827487	0.872203	-1.01191	-0.312981	-0.221801	-0.0641056	0	0	0	0
b1087	yceF predicted nucleotide-binding protein	0	0	-0.326631	-2.39798	-1.97907	-0.263893	-2.05446	-1.51775	-0.0319581	-0.22394	-0.0512097	-0.473947	-1.29121	-0.256547	-2.29658	-1.93208	0.360668	-1.56686	-0.689608	-0.050298	-0.424536	-0.246427	-0.68275	-1.54156	0	0	0	0
b1088	yceD conserved protein	0	1	-2.73953	-1.66091	-2.4057	-2.07312	-2.03223	-2.28758	-2.15298	-1.01475	-1.71925	-2.71012	-2.3488	-1.81161	-0.927838	-1.68654	-0.797111	-0.843971	-0.879327	-1.51894	-0.496039	-1.26943	-2.14949	-1.941	-1	0	0	-1
b1089	rpmF 50S ribosomal subunit protein L32	0	0	-1.50852	-1.10019	-1.39627	-0.816162	-1.48896	-1.7263	-1.27124	-1.55287	-1.64247	-1.32436	-1.56262	-0.0883321	0.138911	-0.23728	0.875652	0.153861	0.0366892	-0.144697	-0.638393	-0.814219	-0.290443	-0.747999	0	0	0	0
b1090	plsX fatty acid/phospholipid synthesis protein	0	9	1.00986	1.00325	1.07897	-2.58952	-2.71075	-2.46907	0.353211	-0.494411	-0.849034	-1.46933	-0.793815	1.43919	1.32931	1.43419	-1.71717	-2.00376	-1.38995	0.660683	-0.328663	-0.74756	-1.23771	-0.729944	1	0	0	0
b1091	fabH beta;-ketoacyl-ACP synthase / acetyl-CoA:ACP transacylase	0	0	-2.56237	-1.25327	-2.99002	-2.86769	-3.03397	-2.89298	-2.01318	-2.18511	-3.01147	-3.83555	-2.44031	-0.071619	0.799109	-0.787767	-0.597152	-1.04454	-0.746017	0.0732604	-0.389108	-1.38256	-1.79528	-0.737928	0	0	0	0
b1092	fabD malonyl-CoA-ACP transacylase	1	0	-2.74003	-2.08788	-2.17244	-1.80109	-1.76506	-1.91926	-2.52246	-1.9207	-0.991092	-2.60793	-2.30963	-0.354791	-0.113582	-0.0697261	0.417163	0.172262	0.173611	-0.533889	-0.21171	0.548675	-0.674612	-0.699072	NA	NA	NA	NA
b1093	fabG beta;-ketoacyl-[acyl-carrier-protein] reductase	1	0	-3.03622	-2.07396	-2.38429	-1.43765	-1.3082	-2.20524	-2.92375	-2.08824	-2.01187	-1.90539	-2.29099	-0.36835	0.118201	-0.0254386	0.93193	0.776024	0.0283045	-0.647067	-0.135057	-0.228207	0.325676	-0.409715	NA	NA	NA	NA
b1094	acpP lipoyl-ACP	1	0	-1.78154	-0.576997	-1.64025	1.09073	2.2606	-1.49288	-1.28646	-1.14005	-1.90295	0.00749858	0.231361	-0.0264254	0.911448	-0.203106	2.8835	3.94378	0.330047	0.0872639	-0.00358182	-0.896158	1.35871	1.31595	NA	NA	NA	NA
b1095	fabF beta;-ketoacyl-ACP synthase	0	0	-1.96709	0.986388	-0.978685	-2.32983	-1.38791	-2.61168	-3.1753	-1.67392	-2.91918	-1.32024	-1.43935	0.0933484	2.71951	0.800993	-0.283286	0.397453	-0.676785	-1.48421	-0.231262	-1.65426	0.301643	-0.095195	0	0	0	0
b1096	pabC para-aminobenzoate synthase multi-enzyme complex	0	0	-3.12484	-0.824974	-1.22959	-2.78491	-2.52704	0.221996	-3.51458	-2.25649	-1.1723	-0.506349	-1.96007	-1.74785	0.325139	-0.129595	-1.097	-0.981003	1.94048	-2.46154	-1.41936	-0.435097	0.426659	-1.22782	0	0	0	0
b1097	yceG predicted aminodeoxychorismate lyase	0	0	-1.66243	-0.625845	-0.664277	-0.807894	-0.977506	-1.01365	-1.64849	-1.03044	-0.751602	-1.09737	-1.22581	-0.323308	0.462121	0.383566	0.831165	0.50976	0.643554	-0.678157	-0.247094	-0.0703292	-0.217993	-0.538167	0	0	0	0
b1098	tmk dTMP kinase	1	0	-3.92919	-3.1509	-3.34087	-2.89736	-2.2177	-2.84677	-3.72489	-2.95875	-3.14127	-3.32749	-3.36165	-0.723325	-0.489344	-0.53551	-0.232387	0.169233	-0.351655	-0.820434	-0.510115	-0.860027	-0.563299	-0.909555	NA	NA	NA	NA
b1099	holB DNA polymerase III, delta; prime subunit	1	0	-3.85684	-3.23211	-3.49132	-3.39769	-2.7489	-3.08275	-2.24284	-1.30584	-2.1053	-1.81045	-1.8767	-0.519549	-0.439732	-0.576577	-0.661037	-0.286454	-0.521567	0.824102	1.26896	0.304121	1.06516	0.717326	NA	NA	NA	NA
b1100	ycfH predicted metallodependent hydrolase	0	0	-3.00218	-0.232347	-1.40697	-2.70925	-2.08745	-2.16866	-2.98824	-0.57219	-0.452694	-1.28733	-1.35648	-1.2224	1.27488	0.0592976	-0.890431	-0.404139	-0.339983	-1.58863	0.592185	0.571233	0.0840869	-0.25191	0	0	0	0
b1101	ptsG enzyme II glc	0	0	-0.152943	0.00569121	0.0364834	0.236305	-0.0250117	-0.100478	0.00280972	-0.0385378	-0.0165721	-0.293385	-0.149166	0.429803	0.48755	0.559725	1.23877	0.836857	1.14377	0.376234	0.213228	0.164843	0.0165657	0.0285885	0	0	0	0
b1102	fhuE outer membrane receptor for ferric iron uptake	0	0	-2.07642	-0.515048	-0.0905933	0.887637	-0.137937	-2.91382	-0.177196	-0.416664	-0.721288	-0.724957	0.143429	-0.988983	0.344855	0.788971	2.2653	1.18588	-1.45354	0.569814	0.202402	-0.172489	-0.0287718	0.6786	0	0	0	0
b1103	hinT purine nucleoside phosphoramidase	0	0	-1.63281	-1.48799	-1.95472	-1.8568	-1.64964	-2.0146	-0.292779	-1.54188	-0.261675	-1.62886	0.0222321	-0.025423	-0.0906938	-0.654033	-0.180859	0.0351175	-0.224234	0.948844	-0.525417	0.668504	-0.400597	0.997741	0	0	0	0
b1104	ycfL putative lipoprotein	0	2	-2.06038	-1.9791	-1.86688	NA	-1.73534	-1.76865	-0.363833	-0.612689	-0.996949	-2.27661	-0.727748	-1.02216	-1.16993	-1.04401	NA	-0.458813	-0.324572	0.376226	-0.0144804	-0.473328	-1.6054	-0.234793	-1	NA	0	0
b1105	ycfM predicted protein	0	0	-3.13988	-2.56778	0.174064	-2.25369	-2.48063	-2.29503	-2.479	-1.76748	-0.813446	-0.618139	-0.335627	-1.15498	-0.89647	1.87113	-0.261202	-0.735139	-0.394202	-0.866398	-0.394035	0.380989	0.934716	0.943633	0	0	0	0
b1106	thiK thiamin kinase	0	0	-2.80192	-2.19551	-1.22912	-1.47696	-2.30306	-2.12302	-0.968194	-0.59125	-1.7787	-1.0326	-0.963976	-0.298957	-0.13383	0.984346	0.800074	-0.307471	0.0300087	1.13037	1.2152	-0.139378	1.0204	0.749789	0	0	0	0
b1107	nagZ beta;-N-acetylglucosaminidase	0	6	-1.49151	-2.46965	0.293094	-2.44976	-2.30486	-2.12718	-0.201868	-0.269527	0.0425727	-0.451261	-1.18709	0.350171	-0.914495	1.83313	-0.566137	-0.618245	-0.282635	1.26392	0.9656	1.11195	0.971392	-0.0315471	0	0	1	0
b1108	ycfP conserved protein	0	0	-2.88359	-1.39558	-1.81774	-2.23532	-2.32002	-2.11271	-1.42936	-0.445912	-0.165119	-1.83905	-1.17958	-1.4891	-0.209305	-0.684432	-0.525627	-0.732056	-0.360385	-0.332828	0.423077	0.607764	-0.872014	-0.419214	0	0	0	0
b1109	ndh NADH dehydrogenase II	0	1	-4.14164	-3.18351	-3.75953	-3.40112	-3.27196	-3.37575	-3.52766	-2.79427	-1.68504	-2.23331	-2.09799	-2.69314	-1.91397	-2.57932	-1.73351	-1.61148	-1.60836	-2.3881	-1.86388	-0.833981	-1.1649	-1.25617	-1	0	-1	-1
b1110	ycfJ hypothetical protein	0	0	-2.53266	-1.41586	-1.00202	-2.31287	0.138249	-2.01996	-1.05057	-0.186004	-0.417961	-0.276199	-0.435795	-1.69564	-0.745795	-0.398232	-1.1332	1.2319	-0.651197	-0.567105	0.203102	-0.0890559	0.152699	-0.123438	0	0	0	0
b1111	ycfQ predicted DNA-binding transcriptional regulator	0	0	-2.94592	-2.74925	-1.20717	-2.53863	-1.32012	-2.37171	-1.81698	-2.14068	-1.20188	-1.13031	-1.08825	-1.06007	-1.15911	0.382272	-0.617941	0.377934	-0.512424	-0.305675	-0.860018	-0.0969165	0.331389	0.104885	0	0	0	0
b1112	bhsA protein involved in stress resistance and biofilm formation	0	0	-1.4234	-1.69694	0.181951	-0.886551	-1.18323	-1.31506	-1.12675	-0.862334	-0.837604	-0.00183471	-1.16959	-0.583458	-1.02452	0.787875	0.296281	-0.0871676	0.0548174	-0.6405	-0.470465	-0.505874	0.429432	-0.855139	0	0	0	0
b1113	ycfS conserved protein	0	2	-2.66112	-2.58055	-1.47636	-2.5817	-2.79067	-2.59373	-2.04817	-1.64907	-1.70248	-2.13264	-1.06174	-1.35108	-1.53821	-0.456851	-0.984091	-1.32797	-0.98294	-1.15558	-0.905331	-1.05912	-1.28921	-0.401261	0	0	-1	0
b1115	ycfT putative transport protein	0	0	-1.20585	-1.03679	-0.941291	-2.22604	0.0341252	-0.858319	-0.605026	-0.51688	0.156583	-1.10399	-0.424107	-0.313966	-0.321177	-0.286076	-0.979517	1.17163	0.529149	-0.0570006	-0.0656669	0.547362	-0.619644	-0.065763	0	0	0	0
b1116	lolC LolCDE ABC lipoprotein transporter	1	0	-3.17676	-2.18776	-2.84779	-2.62939	-1.5908	-2.34339	-2.35011	-1.71433	-1.20993	-2.95669	-2.30916	-0.432849	0.0660334	-0.424449	-0.217627	0.537101	-0.0723028	0.0125095	0.307419	0.642203	-0.642835	-0.347117	NA	NA	NA	NA
b1117	lolD LolCDE ABC lipoprotein transporter	1	0	-3.31785	-2.48192	-2.61595	-2.93005	-2.50631	-2.35996	-3.02144	-2.5706	-2.0257	-3.44825	-2.74162	-0.152459	0.140902	0.155798	-0.287194	-0.142243	0.115145	-0.166047	-0.160312	0.21676	-0.719889	-0.332786	NA	NA	NA	NA
b1118	lolE LolCDE ABC lipoprotein transporter	1	0	-4.20678	-3.48171	-3.81806	-3.40798	-2.76191	-2.79234	-3.79628	-3.77788	-3.53208	-3.27162	-2.6811	-0.470936	-0.231321	-0.572651	-0.455824	-0.0537384	-0.0185674	-0.194717	-0.799395	-0.704955	-0.117548	0.363533	NA	NA	NA	NA
b1119	nagK N-acetyl-D-glucosamine kinase	0	0	-3.9535	-0.975963	-3.34406	-2.85179	0.250199	-0.846307	-3.78907	-2.57374	-1.32183	-3.09851	-0.921882	-1.17839	1.30344	-0.894604	-0.422801	2.39619	1.44016	-1.39074	-0.523733	0.558645	-0.750995	1.07357	0	0	0	0
b1120	cobB protein deacetylase, Sir2 homolog	0	0	-2.99278	-1.89058	-1.58155	-1.91405	-1.61462	-1.59501	-1.41976	-1.02207	0.0584826	-1.83298	-1.67395	-1.21555	-0.385299	-0.11833	-0.0979738	0.0686897	0.233077	-0.0228562	0.139381	1.08062	-0.463646	-0.571452	0	0	0	0
b1121	ycfZ predicted inner membrane protein	0	7	0.255284	1.11087	0.268163	2.76591	2.46349	2.37065	1.17155	1.25095	0.742115	0.822643	0.409443	-0.1603	0.785716	-0.0158023	3.00909	2.45197	2.76412	0.658061	0.695937	0.204042	0.196243	-0.168419	0	1	0	0
b1122	ymfA predicted inner membrane protein	0	0	2.35989	2.42603	1.16486	0.898829	-0.821512	2.23076	1.68504	2.03333	1.59062	1.75867	1.3549	0.744024	0.800828	-0.341272	-0.298359	-2.23501	1.13988	0.0636756	0.374718	0.0273842	0.00320054	-0.280842	0	0	0	0
b1123	potD putrescine/spermidine ABC transporter	0	0	-0.175323	-1.28476	-2.46281	-2.60511	0.416626	-2.11822	-0.98782	-0.423812	-0.653337	-1.33147	-0.79911	1.64292	0.252107	-0.950434	-0.745063	2.10083	-0.280144	0.45298	0.784964	0.398313	0.0714877	0.336948	0	0	0	0
b1124	potC putrescine/spermidine ABC transporter	0	9	-0.0844888	-0.59585	-0.643899	-2.84423	-1.97651	-2.31164	-1.70082	-0.561515	-1.58824	-2.27654	-1.27992	2.2732	1.35848	1.43231	-0.639027	-0.0524379	-0.23304	0.263412	1.12535	-0.0715334	-0.370479	0.307908	1	0	0	0
b1125	potB putrescine/spermidine ABC transporter	0	1	-3.57291	-2.88622	-3.10753	-2.60872	-2.52959	-2.55862	-1.13065	-2.31249	-0.109167	-1.50549	-1.01324	-2.9868	-2.40147	-2.58195	-1.60392	-1.66466	-1.31185	-0.756031	-2.05909	0.0739699	-1.19402	-0.833391	-1	0	0	0
b1126	potA putrescine/spermidine ABC transporter	0	2	-1.23426	-0.890321	-3.18733	-2.89703	-1.71987	-2.3307	-3.17475	-2.0297	-0.686369	-1.85657	-2.48688	-0.239829	-0.113994	-2.406	-1.59345	-0.479793	-0.903844	-2.47208	-1.46088	-0.190665	-1.22545	-2.02775	0	0	0	-1
b1127	pepT peptidase T	0	2	-3.5411	-1.39542	-3.54797	0.0189379	-0.503173	1.05599	-2.22935	-2.04071	0.0790088	-1.97358	-2.24454	-3.04779	-1.0014	-3.09672	0.958188	0.27085	2.22669	-1.88009	-1.82322	0.219486	-1.69948	-2.12165	-1	0	0	-1
b1128	ycfD conserved protein	0	2	-3.08661	-2.51095	-2.42926	-0.0210334	-2.3808	-2.13516	-2.56506	-1.44901	-1.25598	-1.79091	-1.8927	-1.36502	-1.04782	-1.02979	1.73995	-0.699601	-0.320534	-1.22492	-0.347795	-0.272107	-0.467876	-0.835223	-1	0	0	0
b1129	phoQ PhoQ-P his	0	3	-1.55324	-0.425787	0.272126	-0.676596	-2.50349	-2.51377	-0.411767	-1.0511	-0.443687	-3.59349	-2.47002	-0.970784	0.0558162	0.795165	0.325666	-1.64189	-1.26974	-0.0384377	-0.799471	-0.262417	-3.28367	-2.29244	0	0	0	-1
b1130	phoP PhoP-Phosphorylated transcriptional dual regulator	0	3	-3.2108	-1.70181	1.26461	-2.4165	-2.33963	-2.20877	-2.31647	-0.205445	0.13598	-3.26186	-2.38389	-2.60341	-1.199	1.80228	-1.39753	-1.45386	-0.946154	-1.93328	0.058675	0.330514	-2.93989	-2.19066	0	0	0	-1
b1131	purB 5'-phosphoribosyl-4-(N-succinocarboxamide)-5-aminoimidazole lyase [multifunctional]	0	2	-3.96995	-3.51139	-3.46029	-2.65651	-2.23389	-3.12539	-3.90953	-3.273	-3.04304	-3.0154	-2.46972	-1.02947	-1.09241	-0.874336	-0.136753	0.00581033	-0.758875	-1.31992	-1.07208	-1.01108	-0.497352	-0.298354	0	0	-1	0
b1132	hflD predicted lysogenization regulator	0	0	-3.38834	-2.72756	-2.86598	-2.70115	-2.45119	-2.2523	-3.19653	-2.65623	-2.08743	-3.50333	-2.9629	-0.523329	-0.373165	-0.342062	-0.222772	-0.253415	0.0781089	-0.694416	-0.524416	-0.124768	-1.061	-0.871201	0	0	0	0
b1133	mnmA tRNA (5-methylaminomethyl-2-thiouridylate)-methyltransferase	1	0	-3.28245	-3.07649	-2.9862	NA	-2.70449	-2.63398	-2.44483	-2.40318	-1.58207	-3.67461	-2.7884	-0.446959	-0.746934	-0.486626	NA	-0.523582	-0.317916	0.0231047	-0.298285	0.353543	-1.26297	-0.728225	NA	NA	NA	NA
b1134	nudJ HMP-PP hydrolase / thiamin pyrophosphate hydrolase	0	1	-2.35172	-2.75904	-2.91191	-2.44843	-2.09075	-2.47647	-0.993019	-2.15451	-1.99755	-3.64628	-2.75745	-1.25035	-1.88579	-2.01789	-1.05762	-0.754317	-1.01003	-0.242654	-1.52882	-1.44162	-2.94258	-2.21137	-1	0	0	-1
b1135	rluE 23S rRNA pseudouridine synthase	0	0	-1.16811	-2.19598	-1.50307	-1.67394	-1.77931	-1.15091	-2.30877	-0.450192	-1.25874	-2.56248	-1.84874	0.698457	-0.621201	0.0653592	0.232011	-0.087554	0.701463	-0.817	0.811422	-0.169693	-1.1182	-0.672173	0	0	0	0
b1136	icd isocitrate dehydrogenase	0	0	-3.39102	-2.13865	-2.87537	-2.57809	-1.82856	-2.94438	-1.96777	-2.14181	-1.45388	-1.00605	-1.55854	-1.30833	-0.387651	-1.0718	-0.51648	-0.0316503	-0.999279	-0.253972	-0.679285	-0.168529	0.636304	-0.195471	0	0	0	0
b1137	ymfD e14 prophage; predicted SAM-dependent methyltransferase	0	0	0.134222	-0.454434	-1.10329	-1.19611	-1.13085	-1.48018	-0.716273	0.171332	0.549954	-0.163438	-0.157306	0.97806	0.22119	-0.494359	-0.00874282	-0.0317016	-0.108903	-0.226026	0.567132	0.885709	0.271134	0.160033	0	0	0	0
b1138	ymfE e14 prophage; predicted inner membrane protein	0	0	-1.58702	-1.41904	-1.56007	-1.37937	-1.00528	-1.20572	-1.46157	-0.0302034	-0.374358	-0.919279	-1.15759	-0.341365	-0.434889	-0.570832	0.157651	0.427535	0.357276	-0.64754	0.667796	0.238533	-0.126843	-0.530039	0	0	0	0
b1139	lit Lit, cell death peptidase; phage exclusion; e14 prophage	0	1	0.432188	0.275501	-0.795904	-1.94427	0.330209	-1.22925	0.481926	1.15442	0.43665	1.04265	1.60434	-1.30088	-1.46413	-2.40179	-3.27437	-1.21911	-2.47168	-1.24138	-0.601768	-1.22002	-0.810929	-0.122123	-1	0	0	0
b1140	intE e14 prophage; predicted integrase	0	0	0.202239	1.30209	1.47467	-2.26489	1.13474	0.75749	1.26182	1.4856	1.02346	1.05197	1.57029	-1.12382	-0.0339849	0.215563	-3.14487	0.0538415	0.0267028	-0.106442	0.0697288	-0.307074	-0.456125	0.166384	0	0	0	0
b1141	xisE e14 prophage; predicted excisionase	0	2	-0.137921	-0.197366	-1.71164	-1.0792	1.38327	1.51904	-0.704639	-0.632378	-0.434393	0.291447	-0.790688	-0.845821	-0.879145	-2.383	-1.29389	0.999656	1.4725	-1.53795	-1.50558	-1.24869	-0.677033	-1.66349	0	0	-1	0
b1142	ymfH e14 prophage; predicted protein	0	0	-1.453	0.473474	-1.59226	0.197644	-0.30852	0.319144	-1.7258	-0.109925	-0.0452659	-0.637853	-0.70716	-0.83661	0.983585	-1.0513	1.22158	0.586417	1.58781	-1.34004	0.157804	0.153591	-0.312325	-0.508931	0	0	0	0
b1143	ymfI e14 prophage; predicted protein	0	1	-1.6821	-1.48312	-0.394616	-1.16801	-1.12345	-1.25136	-1.83397	-0.702291	0.863045	-0.54311	-1.094	-2.59833	-2.39244	-1.28968	-1.63463	-1.7409	-1.5281	-2.851	-1.76825	-0.131452	-1.70238	-2.15115	-1	0	0	-1
b1144	ymfJ e14 prophage; predicted protein	0	0	-1.70288	-0.451654	-1.36246	-1.05611	-1.19103	-1.07483	-1.76853	-0.0318117	1.91124	-1.1859	-0.100218	-1.7159	-0.395402	-1.33444	-0.448997	-0.761072	-0.234588	-1.84365	-0.260104	1.68025	-1.44179	-0.376392	0	0	0	0
b1145	ymfK e14 prophage; predicted repressor protein	0	0	-2.16089	-1.44839	-1.68461	-1.81616	-1.28366	-1.33937	-1.98703	-1.64223	-1.48794	-2.09081	-1.58812	-0.422151	0.0276626	-0.266238	-0.039642	0.398966	0.479621	-0.630006	-0.523497	-0.492374	-0.753217	-0.516772	0	0	0	0
b1146	ymfT e14 prophage; predicted DNA-binding transcriptional regulator	0	3	-2.29477	-1.41392	-0.424758	-1.90411	-1.73522	-1.6208	-2.06132	-1.86736	-1.9897	-2.04518	-1.99528	-0.800547	-0.101504	0.790304	-0.253117	-0.0587575	0.153437	-0.896618	-0.91218	-1.10988	-0.926762	-1.11255	0	0	-1	0
b1147	ymfL e14 prophage; predicted DNA-binding transcriptional regulator	0	0	-2.47591	0.285613	-2.04616	-2.17873	-2.06461	-1.77591	-0.175181	-0.913882	-1.12238	0.0516915	-0.635445	-1.98331	0.678927	-1.59575	-1.24015	-1.29128	-0.606021	0.173653	-0.696922	-0.982336	0.325336	-0.513144	0	0	0	0
b1148	ymfM e14 prophage; predicted protein	0	0	0.634023	-1.85854	-0.246816	-1.77009	-1.90668	-1.68936	0.0436544	0.109199	-1.72767	-0.281906	-0.836447	1.48417	-1.1775	0.367436	-0.57455	-0.802804	-0.315995	0.541093	0.51201	-1.38473	0.158437	-0.514125	0	0	0	0
b1149	ymfN e14 prophage; predicted DNA-binding transcriptional regulator	0	2	-1.37739	-0.878683	-2.2443	-3.02954	-2.83069	-0.798849	-0.729533	-0.831864	-1.0184	-1.45457	-1.44311	-0.902464	-0.503396	-1.81705	-2.10832	-2.07505	0.348741	-0.391283	-0.628135	-0.888874	-1.192	-1.3359	0	0	0	-1
b1150	ymfR e14 prophage; predicted protein	0	0	-2.21611	-1.60503	-2.00084	-2.07182	-1.86038	-1.2569	-1.82686	-0.74041	-1.5187	-2.24228	-1.38318	-0.442726	-0.10269	-0.542201	-0.259874	-0.17707	0.57029	-0.43403	0.416627	-0.499256	-0.876096	-0.283802	0	0	0	0
b1151	ymfO e14 prophage; conserved protein	0	0	-2.72773	-0.410923	-2.68733	-2.67698	-2.37597	2.22313	-2.62235	-1.49409	-1.71343	-0.937671	-0.507268	-0.871437	1.15573	-1.13047	-0.779845	-0.686714	4.07213	-1.14123	-0.243183	-0.632618	0.497575	0.660578	0	0	0	0
b1152	ymfP e14 prophage; conserved protein	0	0	-0.480393	-2.29915	-1.37949	-2.88655	-2.44792	-1.74958	-1.33009	-1.2986	-0.508233	-1.93319	-1.09776	1.4437	-0.677957	0.25092	-0.938687	-0.732996	0.125077	0.219554	0.0179348	0.630196	-0.436029	0.128698	0	0	0	0
b1153	ymfQ e14 prophage; conserved protein	0	0	-1.5906	-1.61424	-1.32386	-2.11984	0.46268	-1.61874	-1.45694	-0.343489	-0.563854	-1.49212	-1.22656	-0.224907	-0.486657	-0.245554	-0.448916	1.9824	0.0762611	-0.431709	0.473761	0.15151	-0.578773	-0.51083	0	0	0	0
b1154	ycfK e14 prophage; predicted protein	0	0	0.776594	0.190431	-0.540898	-2.55478	0.241024	-0.743701	0.701569	0.388273	0.957719	0.529861	0.820048	0.786139	0.259299	-0.507535	-1.94245	0.687168	0.0939123	0.642367	0.167632	0.736612	0.286935	0.551028	0	0	0	0
b1155	ymfS e14 prophage; predicted protein	0	0	1.32758	1.54358	1.55891	-0.464487	1.57767	0.00270667	1.45276	1.77809	1.63042	1.14486	1.95063	-0.132562	0.0723995	0.186171	-1.48571	0.343539	-0.889572	-0.0319401	0.250139	0.192119	-0.477644	0.437823	0	0	0	0
b1156	tfaE e14 prophage; predicted tail fiber assembly protein	0	0	0.75757	1.36115	1.04413	-0.146311	1.50207	1.45078	1.41503	0.97417	1.42084	1.68778	1.38143	-0.366367	0.23186	-0.047357	-0.834156	0.649515	0.94334	0.217928	-0.274672	0.252338	0.348257	0.145658	0	0	0	0
b1157	stfE e14 prophage; predicted side tail fiber protein fragment	0	0	1.90905	1.91197	-0.0712944	-1.75451	1.95919	-1.65402	2.17111	1.41376	1.93599	1.99581	1.4582	0.19938	0.195116	-1.65722	-3.05806	0.437092	-2.86605	0.468131	-0.322962	0.297949	0.161726	-0.250233	0	0	0	0
b1158	pinE e14 prophage; site-specific DNA recombinase	0	0	-1.70172	-0.615182	0.142508	1.71422	-1.46371	1.90519	0.216864	-0.799446	1.06581	-0.0285042	-0.20998	-1.40066	-0.395348	0.276919	2.44711	-0.85351	2.77242	0.338673	-0.853081	1.0099	-0.0345757	-0.355264	0	0	0	0
b1159	mcrA restriction of DNA at 5-methylcytosine residues	0	0	-2.04392	-1.2909	-1.94597	-2.13974	-1.87996	0.994181	-0.872781	-0.494556	-0.718432	-0.774913	-0.818423	-1.51955	-0.866176	-1.46482	-1.17487	-1.07582	2.19445	-0.509025	-0.25908	-0.560618	-0.482795	-0.672575	0	0	0	0
b1160	elbA predicted protein	0	0	-0.123775	-1.14574	-1.53168	-0.414799	-0.65492	-1.32826	-1.06313	-0.0178069	-1.35207	-0.700687	0.231724	1.17831	-0.112891	-0.518673	1.17417	0.801839	0.274333	-0.182615	0.718433	-0.715587	0.13497	0.886062	0	0	0	0
b1161	ycgX predicted protein	0	4	0.164727	0.215105	0.750765	-1.11056	2.52035	-1.37662	1.56193	1.5423	0.94852	1.50369	1.24935	-1.79958	-1.74946	-1.05715	-2.70287	0.697701	-2.92351	-0.363274	-0.40765	-0.892612	-0.541895	-0.654484	-1	0	0	0
b1162	ycgE predicted DNA-binding transcriptional regulator	0	6	0.0407565	0.181171	0.218083	-2.23161	-0.127364	-2.04455	1.03981	-0.246753	0.690989	-0.116708	0.469762	1.36869	1.25003	1.25415	-0.60966	1.34959	-0.407423	1.97581	0.519629	1.35578	0.747626	1.14605	1	0	0	0
b1163	ycgF predicted FAD-binding phosphodiesterase	0	0	0.486211	0.494679	0.736294	0.611514	-0.540492	-2.09345	1.40136	0.745389	1.88024	1.36094	1.19044	-0.584757	-0.579893	-0.309408	-0.0244995	-1.33309	-2.54208	0.250165	-0.458636	0.754698	0.0664889	-0.000793844	0	0	0	0
b1164	ycgZ predicted protein	0	0	0.705328	0.747698	-0.587415	-0.67394	-0.770527	-0.789943	-0.38826	-0.42739	0.83504	0.91796	0.661359	0.687039	0.800889	-0.560816	-0.0682527	-0.344456	0.0505731	-0.467236	-0.657619	0.601641	0.658914	0.383381	0	0	0	0
b1166	ariR regulator of acid resistance, influenced by indole	0	0	-0.910148	-1.13128	-0.26186	-0.59377	0.912284	-0.687385	-0.681414	-0.773395	-0.447583	0.0403692	-0.126237	-0.0959259	-0.478265	0.328964	0.564893	1.98583	0.672363	-0.215617	-0.402456	-0.136863	0.453256	0.171766	0	0	0	0
b1167	ymgC protein involved in biofilm formation	0	0	-0.628689	-0.97538	-0.656805	-0.59377	-0.634799	-0.5925	-0.663503	-0.396963	0.121718	-0.484785	-0.030128	-0.217068	-0.667116	-0.327987	0.260264	0.0544564	0.461625	-0.370371	-0.24874	0.209925	-0.269524	0.0146914	0	0	0	0
b1168	ycgG conserved inner membrane protein	0	6	1.81147	1.25952	1.48544	-0.0318907	1.76728	-2.3883	1.50927	1.54777	1.81911	1.61757	1.47588	1.61679	1.18022	1.42282	0.47494	2.03984	-1.65567	1.25805	1.20909	1.47823	1.22824	1.09719	1	0	1	0
b1169	b1169	0	6	0.633886	-0.283426	0.0568869	-2.22021	1.63389	-1.79492	-0.247822	0.576057	0.286644	0.877977	0.707141	1.60576	0.478404	0.817453	-0.925006	2.8567	-0.374193	0.4319	1.12895	0.767715	1.48548	1.14939	0	0	0	1
b1170	b1170	0	8	3.33047	2.45869	2.34017	-2.83382	0.101482	0.442718	0.550434	0.39549	0.843346	0.362659	0.185697	3.72982	2.75481	2.64977	-1.9929	0.778779	1.47876	0.829822	0.5275	0.919164	0.561183	0.213438	1	0	0	0
b1171	ymgD predicted protein	0	8	1.52725	2.02237	1.35117	-1.41232	0.0277591	1.92704	0.465192	1.13794	0.838229	-0.54628	0.30442	1.92429	2.31607	1.65595	-0.57418	0.702773	2.95861	0.740916	1.26582	0.91106	-0.352092	0.327787	1	0	0	0
b1172	ymgG predicted protein	0	0	-1.47551	-0.195678	0.0168363	-1.41868	-1.31321	0.404442	2.07324	0.614278	-0.202398	0.342773	0.197296	-0.68715	0.439597	0.600936	-0.286032	-0.258841	1.75804	2.52195	0.965408	0.0895946	0.740273	0.482252	0	0	0	0
b1173	ycgI predicted protein	0	0	-0.172737	-0.576928	0.389676	-0.74828	-0.974268	2.40558	1.47357	-0.634927	0.75388	0.182934	0.515982	0.0384576	-0.403617	0.477505	-0.0709836	-0.409217	3.23646	1.53577	-0.764629	0.632965	0.0803696	0.316336	0	0	0	0
b1174	minE cell division topological specificity factor and inhibitory component of the MinC-MinD-MinE system that regulates septum placement	0	0	-1.58211	-1.38376	-1.72151	-0.502139	-0.932103	-1.12896	-1.35177	-1.5907	-0.257018	-0.786931	-0.957149	-0.114599	-0.0956201	-0.527409	1.14996	0.736701	0.639709	-0.205711	-0.651323	0.606951	0.302738	-0.0980274	0	0	0	0
b1175	minD membrane ATPase of the MinC-MinD-MinE system that regulates septum placement	0	0	-3.10653	-2.31737	-2.78974	-2.22604	-1.79591	-2.04988	-3.09212	-2.63732	-1.20395	-2.14283	-1.71444	-0.320496	-0.0289489	-0.331176	0.208963	0.35642	0.24196	-0.681238	-0.577397	0.686468	0.216391	0.292725	0	0	0	0
b1176	minC cell division inhibitor of the MinC-MinD-MinE and DicB-MinC systems that regulate septum placement	0	9	0.202085	-2.66902	-0.0987902	-2.47348	1.62063	-2.71428	-3.09204	-2.52	-2.31178	-0.18333	-1.952	1.61902	-1.43389	1.05731	-0.781294	3.26087	-0.952711	-1.96862	-1.60844	-1.48674	0.846041	-1.14091	0	0	-1	0
b1177	ycgJ predicted protein	0	0	0.27175	0.237055	0.00371393	-0.909271	1.35074	-0.39704	0.523115	0.682514	0.36719	0.218397	0.231056	-0.802339	-0.840746	-1.04473	-1.5484	0.554601	-0.849173	-0.630816	-0.524176	-0.760896	-1.07874	-0.962807	0	0	0	0
b1179	ycgL conserved protein	0	1	-1.34069	0.221455	1.91518	-1.15099	-0.966135	-1.20782	-1.54568	-1.14725	-1.28496	-1.25833	-1.34921	-2.4473	-0.889951	0.838519	-1.82209	-1.7991	-1.69613	-2.72786	-2.38152	-2.43945	-2.5832	-2.57042	0	0	-1	-1
b1180	ycgM predicted isomerase/hydrolase	0	9	0.217093	0.690191	0.243742	-2.62436	-2.00873	1.60948	-1.69654	0.350649	0.200809	-0.432198	-0.593485	1.10111	1.40085	0.891198	-1.38443	-0.87864	2.99383	-1.15724	0.793568	0.583882	0.0435786	-0.241702	1	0	0	0
b1181	ycgN conserved protein	0	0	1.4259	0.562704	0.555003	-1.09202	-1.40286	2.54477	0.844456	1.34388	0.634631	0.825264	0.627376	0.59846	-0.249231	-0.245263	-1.45314	-1.9207	2.36422	-0.0973532	0.359976	-0.28233	-0.255106	-0.351027	0	0	0	0
b1182	hlyE hemolysin E	0	8	2.87088	2.36083	2.30982	0.225658	-0.809205	1.84256	1.16026	1.46833	1.12993	1.4677	1.74623	1.94561	1.44161	1.40524	-0.251543	-1.43683	1.55598	0.135611	0.394049	0.127551	0.300472	0.681069	1	0	0	0
b1183	umuD SOS mutagenesis; error-prone repair; processed to UmuD'; forms complex with UmuC	0	0	-0.0822123	-1.04241	-1.90021	-2.24585	-1.46972	-1.6504	0.762715	-0.260351	-1.63588	0.0748208	0.5042	0.294534	-0.771347	-1.66227	-1.43743	-0.813981	-0.680039	0.983439	-0.191495	-1.60272	0.205798	0.465327	0	0	0	0
b1184	umuC SOS mutagenesis and repair	0	0	-1.59932	-0.309943	-1.24514	NA	-2.73208	-2.91823	-1.05174	-0.898433	-0.590914	-0.340902	-0.428416	-0.276942	0.749921	-0.214539	NA	-1.25975	-1.29041	-0.131523	-0.139924	0.066332	0.51642	0.242627	0	NA	0	0
b1185	dsbB oxidoreductase that catalyzes reoxidation of DsbA protein disulfide isomerase I	0	0	-1.02576	-1.05842	0.120739	-2.44792	-2.77059	-2.71501	-0.330997	-1.95134	-0.133957	-0.823054	-0.476699	-0.214723	-0.407654	0.710399	-1.29235	-1.69959	-1.3562	0.132583	-1.58286	0.174399	-0.412174	-0.180435	0	0	0	0
b1186	nhaB NhaB sodium/proton transporter	0	3	-3.91345	0.214991	-1.58798	-1.50252	-3.08102	-2.98821	-1.42689	-1.29852	-1.16553	-3.70007	-2.61508	-2.62882	1.23085	-0.585532	0.0700906	-1.63456	-1.39918	-0.567565	-0.575332	-0.539256	-2.87906	-1.97141	0	0	0	-1
b1187	fadR FadR transcriptional dual regulator	0	0	-1.69058	-1.31412	-3.0073	-2.88655	-2.45849	-2.89007	-2.62682	-1.58255	-1.44645	-1.61221	-2.24609	0.819377	0.752938	-0.787449	-0.605735	-0.459357	-0.733589	-0.521191	0.229937	0.198856	0.448135	-0.525694	0	0	0	0
b1188	ycgB putative sporulation protein	0	0	-0.777325	-0.558993	-0.186898	-2.86537	-0.663596	-2.42096	-0.747097	-1.01787	-0.81081	-0.487582	-0.591841	0.0342161	0.0921308	0.402937	-1.7093	0.407798	-1.062	-0.283169	-0.648998	-0.502082	-0.0763879	-0.295306	0	0	0	0
b1189	dadA D-amino acid dehydrogenase, small subunit	0	7	-3.56082	-2.85373	-2.82436	0.55016	-0.673627	-1.98074	-0.856685	-0.510616	-1.50895	-0.815298	0.0335923	-1.59553	-1.19861	-1.14887	2.52823	1.06171	-0.0885164	0.735475	0.844544	-0.332779	0.71965	1.29587	-1	0	0	0
b1190	dadX alanine racemase 2, PLP-binding	0	6	-3.80635	-2.7244	-2.7054	-3.05182	-2.52508	0.984586	-2.5212	-0.822202	-1.09763	-0.523957	0.388156	-1.21616	-0.594251	-0.41394	-0.72576	-0.483979	3.18	-0.330211	1.06141	0.617226	1.62249	2.18871	0	0	0	1
b1192	ldcA L,D-carboxypeptidase A	0	3	-0.363827	-0.335829	-2.61775	-2.86878	-0.672334	-2.31888	-2.25199	-1.87911	-1.5369	-1.74897	-0.812633	0.220531	0.147427	-2.09339	-1.8652	0.191011	-1.07342	-1.87802	-1.62658	-1.35467	-1.43831	-0.633889	0	0	-1	0
b1193	emtA lytic murein transglycosylase E	0	0	-3.27534	-2.80027	-1.24633	-2.56777	-1.54121	-2.01186	-3.2018	-0.546973	-2.34199	-0.58203	-1.42206	-1.85087	-1.55637	-0.0838411	-0.877251	0.10462	-0.24736	-2.07176	0.370734	-1.50996	0.457352	-0.603194	0	0	0	0
b1195	ymgE transglycosylase associated protein	0	0	-2.24251	-1.51538	-1.79179	-1.70289	0.234611	-1.93111	-0.555766	-0.956297	-1.76834	-1.29747	-1.09416	-1.27535	-0.756538	-1.03559	-0.409324	1.45383	-0.511586	0.119056	-0.406821	-1.29039	-0.695002	-0.655466	0	0	0	0
b1196	ycgY predicted protein	0	0	0.187339	0.291143	0.18758	-1.86679	0.867295	-1.92773	-0.748803	0.629446	-1.42037	0.362284	0.321062	-0.350768	-0.182755	-0.246601	-1.80225	0.690392	-1.73395	-1.40125	-0.0567216	-2.0749	-0.405784	-0.377683	0	0	0	0
b1197	treA trehalase, periplasmic	0	0	-0.53933	-1.44076	-0.419732	-1.87072	-0.512084	0.718182	-0.987453	-0.47115	0.0214805	-0.973669	0.132048	0.2841	-0.781057	0.175365	-0.703478	0.569377	2.08121	-0.515002	-0.093121	0.339156	-0.554713	0.435446	0	0	0	0
b1198	dhaM dihydroxyacetone kinase subunit M	0	7	-0.773722	0.24169	0.206221	1.52485	2.28123	1.82231	0.104688	-0.514403	-0.251166	-0.621793	-0.545262	-0.392552	0.517571	0.461214	2.34012	2.94082	2.80825	0.340008	-0.430115	-0.207853	-0.474116	-0.568022	0	1	0	0
b1199	dhaL dihydroxyacetone kinase subunit L	0	0	-2.60323	-2.51398	-2.51646	-1.68893	-1.39299	-1.69554	-0.292161	-2.01572	-2.01199	-2.29693	-1.82717	-0.376578	-0.654262	-0.56783	0.453637	0.470275	0.316638	1.55747	-0.433248	-0.604077	-0.518345	-0.345113	0	0	0	0
b1200	dhaK dihydroxyacetone kinase subunit K	0	0	-3.34895	-0.992157	-1.41466	-1.65198	-1.97717	-2.5582	-0.220433	-1.78604	-0.612106	-0.725857	-0.97825	-1.94436	0.211486	-0.271479	0.0579053	-0.370541	-0.798756	0.889778	-0.901812	0.178594	0.261715	-0.201012	0	0	0	0
b1201	dhaR DhaR transcriptional dual regulator	0	0	-1.7542	-1.84159	-0.272865	-1.11984	-2.62805	-2.80247	0.0132375	-0.711034	-1.00678	-0.509015	-1.23146	-0.115821	-0.427986	1.0523	0.577922	-0.946127	-1.0062	1.28062	0.325818	-0.0644637	0.745057	-0.234371	0	0	0	0
b1202	ycgV putative adhesion and penetration protein	0	0	-0.791833	-1.67854	-0.464513	0.43678	-0.123553	-2.19079	-0.348871	0.0144549	0.111028	-0.353791	-0.185431	0.0437401	-1.00961	0.138269	1.61498	0.968878	-0.822599	0.133281	0.402259	0.438606	0.0739758	0.125923	0	0	0	0
b1203	ychF putative GTP-binding protein	0	2	-3.53663	-2.63992	-2.87256	-2.93546	-2.48617	-2.49795	-2.73656	-1.21469	-2.10428	-2.08292	-1.3002	-1.74605	-1.1244	-1.39335	-1.10497	-0.802827	-0.66672	-1.32543	-0.0378427	-1.07271	-0.702687	-0.186828	-1	0	0	0
b1204	pth peptidyl-tRNA hydrolase	1	0	-2.84872	-2.732	-2.63716	-2.44976	-1.98432	-2.1201	-3.14331	-2.7342	-2.01283	-1.01962	-2.54776	-1.29745	-1.37399	-1.38245	-0.800997	-0.303467	-0.340889	-1.94556	-1.75475	-1.11029	0.156721	-1.61704	NA	NA	NA	NA
b1205	ychH predicted inner membrane protein	0	0	-2.41088	-0.281172	-2.38933	-1.7954	-2.0817	-2.12954	-2.73557	-2.42104	-0.807742	-1.08517	-1.38065	-0.984434	0.964932	-1.22526	-0.105908	-0.434507	-0.364477	-1.60416	-1.50197	0.0259952	-0.0432796	-0.559833	0	0	0	0
b1206	ychM YchM sulfate SulP transporter	0	0	-4.14827	-3.37966	-1.72231	-1.61976	-1.31956	-3.30462	-1.33361	-3.40491	-1.00124	-1.78286	-1.60509	-2.4573	-1.93793	-0.353347	0.117371	0.358419	-1.49791	-0.0215722	-2.33087	-0.0364927	-0.485941	-0.571498	0	0	0	0
b1207	prs ribose-phosphate diphosphokinase	1	0	-3.03644	-2.55574	-2.60279	-2.54543	-2.40456	-2.54864	-2.27724	-2.69048	-1.4625	-2.88961	-2.60097	-0.680076	-0.602368	-0.527867	-0.340854	-0.481124	-0.470726	-0.314177	-1.00467	0.0530928	-0.984855	-1.01424	NA	NA	NA	NA
b1208	ispE 4-diphosphocytidyl-2-C-methylerythritol kinase	1	0	-3.30551	-2.89863	-3.16805	-2.86568	-2.80501	-2.81809	-3.33855	-3.01817	-2.35089	-3.29236	-3.14003	-0.0747659	-0.212913	-0.342009	-0.18713	-0.403934	-0.310603	-0.403725	-0.545857	-0.0456612	-0.506496	-0.661244	NA	NA	NA	NA
b1209	lolB outer membrane lipoprotein, localization of lipoproteins in the outer membrane	1	0	-3.06306	-2.95932	-2.61112	-2.51216	-2.65491	-1.97482	-2.89126	-2.22155	-2.44159	-2.611	-2.74898	-0.315436	-0.702487	-0.184663	-0.0983375	-0.524858	0.298092	-0.524403	-0.19644	-0.586088	-0.293133	-0.782969	NA	NA	NA	NA
b1210	hemA glutamyl-tRNA reductase	1	0	-3.0972	-2.51208	-2.5447	-2.85981	-2.68118	-1.95024	-2.37328	-2.18274	-2.40753	-2.50579	-2.37941	-0.553522	-0.418691	-0.294481	-0.560059	-0.664777	0.22258	-0.232366	-0.340549	-0.733217	-0.409541	-0.625923	NA	NA	NA	NA
b1211	prfA peptide chain release factor RF1	1	0	-3.49998	-2.02212	-3.03842	-2.80276	-2.46278	-2.65386	-3.24798	-3.24851	-3.19777	-1.75557	-2.3961	-0.177478	0.75513	-0.135992	-0.07417	-0.00893384	-0.100191	-0.199576	-0.688045	-0.802957	1.1079	0.181836	NA	NA	NA	NA
b1212	prmC protein-(glutamine-N5) methyltransferase	1	0	-2.80217	-2.00021	-2.24763	-2.55388	-2.23452	-2.01543	-2.10786	-1.88944	-2.01371	-2.09318	-1.89404	-0.720446	-0.249982	-0.445092	-0.492911	-0.438106	-0.0707754	-0.395039	-0.427768	-0.729243	-0.451719	-0.531789	NA	NA	NA	NA
b1213	ychQ predicted transcriptional regulator	0	0	-2.83276	-0.296844	-2.56979	-1.28933	-2.34203	-2.33793	-2.78735	-2.02077	-0.683087	-1.81617	-1.07969	-0.746569	1.45695	-0.762485	0.7746	-0.543318	-0.391222	-1.07	-0.555147	0.605453	-0.17058	0.286344	0	0	0	0
b1214	ychA predicted transcriptional regulator	0	0	-3.18713	-1.0764	-2.78788	-0.596541	-2.74004	-2.61844	-1.4396	-0.705636	-0.379671	-1.85811	-1.60341	-1.90291	-0.0608963	-1.78561	0.975701	-1.29376	-1.0297	-0.580758	0.0172756	0.246424	-1.03741	-0.959945	0	0	0	0
b1215	kdsA 3-deoxy-D-manno-octulosonate 8-phosphate synthase	1	0	-3.5605	-3.23927	-3.21853	-2.95511	-2.73061	-2.77378	-3.25137	-2.34905	-2.30725	-3.26495	-2.09383	-0.441002	-0.659574	-0.484837	-0.337336	-0.392278	-0.321188	-0.451118	0.0180296	-0.108406	-0.577995	0.266159	NA	NA	NA	NA
b1216	chaA ChaA calcium CaCA transporter	0	0	-0.0448328	0.18187	0.649062	1.16568	-2.71535	-1.20697	0.75532	-0.0346486	-0.000513073	0.117791	0.486596	0.580074	0.698731	1.19256	2.19396	-1.81169	0.0671625	1.14313	0.236197	0.202265	0.446381	0.689319	0	0	0	0
b1217	chaB predicted cation transport regulator	0	0	0.748833	1.18832	-1.2616	-0.105832	-1.29486	-0.816561	-0.915929	0.611471	0.726631	0.802198	0.265072	0.686965	1.21324	-1.25168	0.482148	-0.903267	0.0166127	-1.0303	0.360754	0.470368	0.513248	-0.0317865	0	0	0	0
b1218	chaC predicted cation transport protein	0	0	-1.1296	-1.37303	-1.23267	-2.17633	-2.21964	1.09921	-2.9361	-0.137067	0.0519745	-0.554411	-1.70988	0.619298	0.110704	0.197278	-0.38986	-0.536599	2.92066	-1.56877	0.992567	1.05449	0.791653	-0.630319	0	0	0	0
b1219	ychN conserved protein	0	0	-1.04735	-2.10085	-1.71476	-2.25673	0.559517	0.17065	-0.978254	-0.881235	-1.44599	-1.89334	-1.82051	0.817227	-0.527648	-0.148555	-0.35244	2.25074	2.02235	0.511467	0.378337	-0.358551	-0.450819	-0.645632	0	0	0	0
b1220	ychO predicted invasin	0	0	-1.31974	0.354297	-1.168	-3.15296	-2.3566	-2.72877	0.181016	0.311829	-0.517477	-1.56358	-1.02331	-0.41114	1.07494	-0.478705	-1.89292	-1.19243	-1.33101	0.776889	0.800703	-0.0939898	-1.03789	-0.639543	0	0	0	0
b1221	narL NarL-Phosphorylated transcriptional dual regulator	0	0	-1.8636	-1.45706	-3.30308	-0.721149	-2.88645	-3.00875	-0.786146	-0.316195	-0.832481	-1.74366	-1.67297	-0.0670054	0.0630754	-1.81666	1.11584	-1.20304	-1.17609	0.631423	0.867612	0.203385	-0.35852	-0.554698	0	0	0	0
b1222	narX NarX-P his	0	4	-3.86415	-3.32707	-3.65805	-1.2167	-2.86427	-3.12214	-0.508593	-2.07328	-1.97891	-1.77328	-1.19341	-2.46971	-2.14086	-2.52479	0.492961	-1.27637	-1.36986	0.587864	-1.20435	-1.20609	-0.806325	-0.433105	-1	0	0	0
b1223	narK NarK MFS nitrate/nitrite antiporter	0	0	0.18185	-0.403781	-2.09755	-2.07125	-1.60749	-1.69947	-0.641203	-0.459602	-0.220106	-0.518709	-0.508348	1.63887	0.874254	-0.911244	-0.412172	0.0570556	0.0682321	0.500654	0.47456	0.636903	0.559359	0.341287	0	0	0	0
b1225	narH nitrate reductase A, beta; subunit	0	0	-0.817694	-0.627416	-1.1799	-3.29551	-1.3612	-2.30377	-1.3135	-1.67251	-1.35313	-1.21834	-1.67206	1.20583	1.07566	0.559598	-1.27496	0.404672	-0.385662	0.339393	-0.263389	-0.122557	0.369755	-0.359505	0	0	0	0
b1226	narJ molybdenum cofactor assembly chaperone subunit (delta; subunit) of nitrate reductase 1	0	0	-1.45371	-1.78254	-3.17918	-3.11482	-2.87474	-2.11516	-2.63583	-2.52521	-2.17894	-2.95244	-2.2947	1.13556	0.34688	-0.88853	-0.789277	-0.834137	0.0798022	-0.445835	-0.642421	-0.464888	-0.806987	-0.495078	0	0	0	0
b1227	narI nitrate reductase A, gamma; subunit	0	4	-3.72271	-3.47442	-3.35872	-2.94561	-3.12355	-2.9684	-2.55436	-0.909622	-2.12498	-3.30406	-2.63243	-1.19227	-1.39144	-1.12037	-0.653391	-1.11399	-0.801969	-0.427497	0.920811	-0.462103	-1.222	-0.892127	-1	0	0	0
b1228	ychS predicted protein	0	0	-2.03751	-1.98406	-1.42758	-1.58748	-1.58413	-1.71246	-2.07207	-1.56647	-1.64428	-1.28136	-0.692482	-0.379149	-0.560369	-0.0864814	0.125018	0.095564	0.0875245	-0.788007	-0.516279	-0.694272	-0.011061	0.318196	0	0	0	0
b1229	tpr predicted protamine-like protein	0	0	-2.71174	-2.90633	-1.74528	-2.06626	-2.15464	-2.44533	-2.50129	-1.98611	-2.08644	-1.3132	-0.572975	-0.553218	-1.09654	0.136638	0.0414096	-0.321139	-0.46533	-0.713239	-0.458577	-0.734545	0.400084	0.853616	0	0	0	0
b1232	purU formyltetrahydrofolate deformylase	0	0	-1.17445	-2.86347	-1.92697	-3.01827	-2.076	-2.31038	0.889002	-1.29685	0.265977	-1.75845	-0.276452	-0.454403	-2.27594	-1.36213	-1.94515	-1.07602	-0.981462	1.29863	-0.992254	0.512616	-1.39806	-0.0268154	0	0	0	0
b1233	ychJ conserved protein	0	0	0.217767	-0.338317	1.07529	-2.24657	0.88693	1.26006	-1.78267	0.363583	-0.00447029	-0.25841	0.273835	0.390587	-0.181097	1.15646	-1.58304	1.43593	2.09495	-1.7358	0.21461	-0.14561	-0.391631	0.0637536	0	0	0	0
b1234	rssA hypothetical protein	0	0	-0.496737	-0.506521	-0.568787	-0.731273	-0.210062	-0.216619	-0.651317	-0.460229	-0.599602	-0.999164	-0.847808	0.644234	0.39765	0.357018	0.700894	1.15797	1.27594	0.114465	0.185991	-0.0254141	-0.270369	-0.275998	0	0	0	0
b1235	rssB RssB-P	0	1	-0.39176	-1.42099	-3.1347	-2.42685	-2.30508	-2.32219	-2.6772	-2.67544	-2.43997	-2.83047	-3.14229	0.134337	-0.994484	-2.65216	-1.46078	-1.49919	-1.12051	-2.31306	-2.43941	-2.28142	-2.53772	-2.99542	0	0	-1	-1
b1236	galU glucose-1-phosphate uridylyltransferase	0	1	-0.644543	-1.61222	-2.51181	-1.60336	-1.66151	-1.40398	-2.05288	-1.29051	-1.68243	-1.70217	-1.3483	-0.635144	-1.54343	-2.47848	-0.991057	-1.21547	-0.566343	-2.11218	-1.5112	-1.9036	-1.94518	-1.61736	0	0	-1	-1
b1237	hns H-NS transcriptional dual regulator	0	7	-0.466046	-0.88368	-0.583772	-0.0688544	2.27734	2.03154	0.841951	0.236598	1.13987	1.55837	0.53599	0.60261	-0.0432988	0.274342	1.29113	3.58326	3.48549	1.58792	0.848231	1.67954	2.246	1.05536	0	0	1	0
b1238	tdk thymidine kinase / deoxyuridine kinase	0	0	2.38814	2.08697	1.78204	0.578698	1.43444	3.10553	1.39008	2.03106	0.939669	1.4076	1.23702	0.702895	0.39392	0.216902	-0.697149	-0.0593165	1.92515	-0.291678	0.314663	-0.678912	-0.406086	-0.452561	0	0	0	0
b1239	b1239	0	0	-0.476343	-1.56299	-2.15989	-2.53009	-1.90525	0.18651	-0.206943	-1.25282	-1.12244	-1.2694	-0.902665	-0.177907	-1.34453	-2.02771	-1.79991	-1.29604	1.05128	-0.0876056	-1.31024	-1.18115	-1.27979	-1.05058	0	0	0	0
b1240	b1240	0	4	-2.19191	-1.62981	-1.95397	-1.49189	-1.5689	-1.4924	1.60397	-1.1861	-0.695418	-1.58584	-0.456026	-1.3171	-0.926715	-1.31531	-0.261747	-0.446972	-0.111547	2.13323	-0.752791	-0.321682	-1.11953	-0.112024	-1	0	0	0
b1241	adhE PFL-deactivase / alcohol dehydrogenase / acetaldehyde dehydrogenase	0	0	-0.734437	-0.987645	-1.40291	-3.15177	-3.14152	-3.15179	-1.14667	-0.659141	-0.656843	-1.3391	-0.429684	0.545127	0.023847	-0.402558	-1.58378	-1.69718	-1.56634	-0.293413	0.0606062	-0.0327009	-0.52198	0.211585	0	0	0	0
b1242	ychE putative channel protein	0	0	-2.02307	-1.49207	-1.67738	-1.97228	0.623152	0.570392	-0.474554	-1.80578	-1.42077	-1.04848	-1.15992	-0.554532	-0.202953	-0.482499	-0.320601	2.29233	2.33921	0.67202	-0.865851	-0.556134	0.0423061	-0.299882	0	0	0	0
b1243	oppA OppA-oligopeptide ABC transporter substrate-binding	0	0	-0.822334	-1.86562	-1.98749	-0.129521	-1.54113	-2.22913	-1.41379	-0.200225	-1.32685	-0.349031	0.398951	-0.429732	-1.57673	-1.69356	0.702897	-0.870521	-1.20758	-1.14652	-0.0816986	-1.26059	-0.164715	0.4124	0	0	0	0
b1244	oppB Murein Tripeptide ABC Transporter	0	7	0.882351	0.591288	-0.166418	2.44805	3.39209	2.99724	1.3472	0.623936	0.993514	1.46796	1.2063	1.19201	0.815697	-0.0243863	3.19014	4.00556	3.87303	1.47732	0.583138	0.947015	1.47649	1.06998	0	1	0	0
b1245	oppC Murein Tripeptide ABC Transporter	0	0	-1.88678	-1.57026	-3.19652	-2.6321	-1.16491	-2.24885	-0.62347	-2.11288	-0.707723	-0.899024	-1.02135	0.325529	0.27903	-1.26193	-0.496666	0.691971	-0.243638	1.21343	-0.541885	0.688372	0.86577	0.449135	0	0	0	0
b1246	oppD Murein Tripeptide ABC Transporter	0	6	-2.74251	-0.912165	-3.15744	-3.14333	-2.74049	-2.65031	-0.319361	-2.5094	-1.71635	-1.14453	-0.924609	0.249056	1.55153	-0.529449	-0.595581	-0.4729	-0.259506	2.3297	-0.261424	0.362746	1.42285	1.30031	0	0	0	1
b1247	oppF Murein Tripeptide ABC Transporter	0	0	-3.41993	-2.44491	-0.736742	-0.324816	-2.77777	-0.278801	-1.23591	-2.73469	-1.98248	-0.918767	-0.788562	-1.43701	-0.775246	0.958129	1.66621	-1.03331	1.62115	0.374617	-1.3631	-0.789909	0.632269	0.488975	0	0	0	0
b1248	yciU predicted protein	0	0	-2.81919	-0.670389	-2.17261	-1.67556	-2.29811	-1.89526	-2.52817	-0.299808	-1.09635	-0.681767	-1.15033	-2.22698	-0.180437	-1.64281	-0.666347	-1.42753	-0.64377	-2.15082	-0.0430046	-0.909808	-0.367065	-0.96646	0	0	0	0
b1249	cls cardiolipin synthase	0	4	-3.45615	-2.63886	-2.58175	-1.9157	-2.64049	-2.26907	-2.34899	-1.37045	-1.71334	-1.21964	-1.13175	-1.88605	-1.2667	-1.31254	-0.262012	-0.958156	-0.487133	-1.13854	-0.380446	-0.802169	-0.0252031	-0.185507	-1	0	0	0
b1251	yciI predicted enzyme	0	0	-2.40369	-0.590163	-2.20995	0.479535	-1.84329	-1.70483	-2.04033	-1.38454	-0.11892	-0.620737	-0.610113	-2.49256	-0.585851	-2.2159	1.05004	-1.47498	-0.889248	-2.18077	-1.6535	-0.392617	-0.931672	-0.923588	0	0	0	0
b1252	tonB TonB protein; energy transducer; uptake of iron, cyanocobalimin; sensitivity to phages, colicins	0	0	-1.18585	-0.697323	-0.885	0.0907286	-0.730116	-0.15641	-0.949891	-0.72506	-0.402084	-0.85783	-0.577443	-0.269786	0.026851	-0.180189	1.35706	0.445952	1.24627	-0.332534	-0.219935	0.0354712	-0.313364	-0.1818	0	0	0	0
b1253	yciA esterase	0	0	-2.2004	-0.204594	-2.40109	-2.3368	-2.05951	2.19525	-2.19723	0.106409	0.861139	-1.61153	-1.77015	-0.853547	0.895948	-1.34486	-0.68703	-0.564239	3.86511	-1.20591	0.900782	1.55325	-0.721859	-1.07439	0	0	0	0
b1254	yciB predicted inner membrane protein	0	0	-2.56618	-0.81973	-2.29304	-1.94112	-2.0553	-1.84707	0.410781	-1.95179	1.07767	-2.28364	-0.614006	-1.44197	0.0721614	-1.3795	-0.527184	-0.69992	-0.36619	1.17264	-1.31309	1.64541	-1.56449	-0.0522399	0	0	0	0
b1255	yciC predicted inner membrane protein	0	0	-0.979593	-0.944142	-0.180397	-0.762167	-1.47462	-2.64524	0.768237	-0.211975	-1.23333	-0.383217	-0.565324	0.73021	0.510165	1.20666	0.989298	0.2049	-0.833816	2.09723	0.87802	-0.257467	0.929599	0.482623	0	0	0	0
b1256	ompW OmpW, outer membrane protein	0	0	0.58088	0.679797	2.10196	0.162959	0.313741	-1.92935	1.33032	1.15356	1.44728	1.09197	1.46694	0.28233	0.503786	1.96249	0.579997	0.47584	-1.3099	0.965594	0.731294	1.02797	0.60966	1.01105	0	0	0	0
b1257	yciE conserved protein	0	0	1.30912	0.990783	0.625392	2.48874	0.804903	-0.677163	1.84247	0.790882	0.652026	1.1013	0.874845	-0.00979114	-0.338034	-0.6278	1.61577	-0.267883	-1.3998	0.48028	-0.619094	-0.672787	-0.400811	-0.523179	0	0	0	0
b1258	yciF putative structural protein	0	0	-0.412897	0.0538186	-1.47901	1.99755	-1.4099	3.10604	1.07059	-0.463146	1.01101	-0.228907	0.663406	0.439122	0.736505	-0.863077	3.19568	-0.304676	4.47999	1.57032	-0.0581167	1.35622	0.213246	0.987274	0	0	0	0
b1259	yciG predicted protein	0	6	0.805658	-1.46637	-0.859483	-0.0226129	-1.46387	-1.19414	0.341277	0.666073	0.341335	0.350061	0.10929	1.97572	-0.5417	0.0858388	1.44114	-0.0753298	0.318884	1.11055	1.32382	0.925047	1.09403	0.697258	0	0	1	0
b1260	trpA tryptophan synthase, alpha; subunit	0	2	-3.06479	-2.42933	-2.77603	-1.93481	-2.3348	-2.23089	-3.02061	-2.1984	-1.43139	-2.61509	-2.07647	-1.40269	-1.00372	-1.43189	-0.219509	-0.655474	-0.430189	-1.73341	-1.14564	-0.479878	-1.34177	-1.06323	-1	0	0	0
b1261	trpB tryptophan synthase, beta; subunit	0	0	-3.25989	-2.6344	-2.57726	-2.2178	-2.53276	-2.11754	-3.45498	-2.45581	-2.18438	-3.07756	-2.67358	-0.560746	-0.417017	-0.191732	0.169174	-0.43069	0.131442	-1.14317	-0.474481	-0.372671	-0.812362	-0.75924	0	0	0	0
b1262	trpC indole-3-glycerol phosphate synthase / phosphoribosylanthranilate isomerase	0	2	-3.39258	-3.20496	-3.11095	-2.6453	-2.71398	-2.55196	-3.51219	-3.31913	-1.40586	-1.65618	-2.41149	-1.70813	-1.76713	-1.74784	-0.913124	-1.036	-0.746706	-2.20587	-2.25018	-0.444414	-0.364647	-1.38263	-1	0	0	0
b1263	trpD anthranilate synthase component II	0	2	-3.23985	-2.37842	-2.51662	-2.54632	-2.45278	-2.30039	-2.97353	-2.53508	-1.42988	-2.88734	-2.36335	-1.46237	-0.872943	-1.0531	-0.729978	-0.769473	-0.47225	-1.57635	-1.37334	-0.40757	-1.51781	-1.26064	0	0	0	-1
b1264	trpE anthranilate synthase component I	0	0	-2.06711	-2.87162	-2.72547	-2.9157	-1.74647	-2.50821	-2.38673	-2.30925	-1.36961	-2.14534	-2.57916	-0.585701	-1.5705	-1.52033	-1.26526	-0.0730107	-0.736649	-1.23173	-1.36142	-0.496787	-1.04059	-1.7076	0	0	0	0
b1266	trpH conserved protein	0	0	-2.51955	-1.64809	-0.501001	-2.74433	-2.67247	-2.59195	-2.46962	-1.54552	-0.822726	-2.27251	-1.3667	-0.776095	-0.168478	0.922709	-0.963254	-0.989618	-0.771806	-1.10785	-0.421771	0.176061	-0.930978	-0.291544	0	0	0	0
b1267	yciO conserved protein	0	0	-0.607489	-1.98928	-0.0689486	-1.96928	-1.94601	-2.05353	-1.58998	-1.67501	-0.33277	-0.220374	-0.878739	0.691082	-0.960212	0.941346	-0.383719	-0.491834	-0.45393	-0.713758	-0.941633	0.301144	0.612103	-0.226964	0	0	0	0
b1268	yciQ predicted inner membrane protein	0	0	0.613904	0.695471	1.17366	0.0880826	-0.504045	1.04602	1.10891	0.748683	0.97702	0.945905	0.532119	0.117658	0.268387	0.787862	0.209165	-0.631189	1.29439	0.499392	0.103953	0.359199	0.223082	-0.128495	0	0	0	0
b1269	rluB 23S rRNA pseudouridine synthase	0	1	-2.93956	-2.41892	-2.35117	-2.51452	-2.52249	-2.40689	-2.49547	-1.74907	-1.46756	-0.533783	-2.73028	-2.07528	-1.72513	-1.7232	-1.29847	-1.40866	-1.02937	-1.97962	-1.32855	-1.10659	-0.0788401	-2.39567	-1	0	-1	0
b1271	yciK predicted oxidoreductase	0	0	-3.0956	-2.64904	0.227159	-3.05648	-0.260345	-2.58451	-0.363797	-1.92522	-1.28744	-0.66489	-1.43937	-2.2405	-1.9636	0.845981	-1.85393	0.847053	-1.20964	0.139847	-1.51642	-0.938371	-0.219655	-1.11288	0	0	0	0
b1272	sohB predicted inner membrane peptidase	0	0	-1.0175	-1.84125	-0.0595889	-3.03855	-0.4671	-2.72255	-2.24142	-0.355477	-0.422792	-0.82471	-0.824026	0.578189	-0.450952	1.23152	-1.37034	1.21784	-0.93466	-1.00965	0.652956	0.502118	0.39336	0.142813	0	0	0	0
b1273	yciN predicted protein	0	0	-0.182906	-1.51709	-1.03348	-0.608876	-1.18317	-1.13028	-1.62494	-0.0579665	-0.189857	-0.930086	-0.243948	0.116407	-1.29817	-0.90056	0.122205	-0.573629	-0.2647	-1.50478	-0.114127	-0.247635	-0.939041	-0.390988	0	0	0	0
b1274	topA DNA topoisomerase I	1	0	-3.75481	-3.27607	-3.46545	-2.92289	-2.48179	-2.7278	-3.48014	-2.12464	-3.05999	-2.91093	-2.70932	-0.91041	-0.93904	-0.958524	-0.455819	-0.29577	-0.407389	-1.00191	-0.0116254	-1.11622	-0.489979	-0.639624	NA	NA	NA	NA
b1275	cysB CysB-O-acetyl-L-serine	0	2	-2.37294	-1.99724	-2.12383	-2.27184	-0.39132	-1.29156	-2.40239	-1.10009	-1.91989	-1.79227	-1.22828	-1.64638	-1.40503	-1.55611	-1.19473	0.614769	0.0411038	-1.98978	-0.791994	-1.66946	-1.42869	-0.974948	-1	0	0	0
b1276	acnA aconitase	0	0	-2.81352	-0.90711	-2.4949	-3.37804	-0.771781	-3.07435	-1.27409	-0.624486	-1.30191	-0.807179	-1.02212	-1.58732	0.0608059	-1.51384	-1.85941	0.65282	-1.52419	-0.480661	0.0609827	-0.696117	-0.0291392	-0.403374	0	0	0	0
b1277	ribA GTP cyclohydrolase II	1	0	-0.949017	-0.978893	-2.56614	-2.68123	-2.25524	-2.27388	-2.62434	-1.08856	-0.896044	-2.01592	-1.38789	0.666664	0.422992	-1.25884	-0.999614	-0.571	-0.481871	-1.3758	-0.066573	0.0375547	-0.780615	-0.40646	NA	NA	NA	NA
b1278	pgpB undecaprenyl pyrophosphate phosphatase [multifunctional]	0	1	-3.24819	-2.34625	-2.86884	-2.46955	-1.85395	-2.4994	-1.59644	-1.60466	-2.28255	-2.77917	-1.40688	-2.5643	-1.78491	-2.31367	-1.41455	-0.889728	-1.19074	-1.19727	-1.31463	-2.0538	-2.43219	-1.17554	-1	0	-1	-1
b1279	yciS conserved inner membrane protein	0	0	-2.43262	-2.15457	-2.19511	-1.73127	-1.20237	-1.86959	-2.34164	-1.95218	-2.12732	-2.67292	-1.29133	-0.0730124	-0.198851	-0.117055	0.474833	0.722621	0.210008	-0.375724	-0.263775	-0.609007	-0.764967	0.298069	0	0	0	0
b1280	yciM putative heat shock protein	0	0	-3.39637	-2.84218	-2.85281	-2.32675	-2.23054	-2.51589	-3.08293	-2.59187	-1.65138	-3.37316	-2.04969	-0.545598	-0.499798	-0.340624	0.14382	-0.0408718	-0.192382	-0.597317	-0.473053	0.298224	-0.945568	0.0268203	0	0	0	0
b1281	pyrF orotidine-5'-phosphate-decarboxylase	0	2	-3.50893	-2.62567	-3.08947	-1.84396	-2.41101	-2.97107	-2.87501	-1.90892	-1.35844	-2.91574	-1.92682	-2.09843	-1.40142	-1.93948	-0.147686	-0.779934	-1.21151	-1.75778	-1.00605	-0.543723	-1.89993	-1.12651	-1	0	0	0
b1283	osmB OsmB osmotically inducible lipoprotein	0	0	-1.39362	1.01012	0.490234	0.493693	-1.61353	0.733031	-1.16455	1.39961	1.07214	0.984171	0.92018	-0.969148	1.33111	0.837832	1.36088	-0.91158	1.80494	-0.860836	1.56077	1.1702	1.2117	0.978972	0	0	0	0
b1284	deoT DNA-binding transcriptional regulator	0	0	-1.9218	-0.311716	-2.16366	-0.479437	-2.13862	-1.91037	-1.79336	-0.132819	-0.577416	-0.57376	-1.11058	-1.59021	-0.0745569	-2.001	0.285464	-1.51489	-1.01168	-1.64177	-0.141851	-0.600362	-0.529157	-1.2236	0	0	0	0
b1285	gmr modulator of RNase II stability	0	0	-0.31807	-1.80149	-0.620672	-2.09141	-2.56624	-2.52616	0.141837	-2.5881	-0.385441	-0.436889	0.171736	0.544051	-1.10966	0.00509474	-0.878514	-1.45395	-1.14928	0.654795	-2.17035	-0.0272711	0.0157182	0.504411	0	0	0	0
b1286	rnb ribonuclease II	0	7	-2.19949	-3.37147	-2.48275	-0.354983	0.431528	0.483943	-2.99653	-2.12572	-2.31869	-1.81354	-1.59429	0.494265	-1.15844	-0.101793	2.029	2.53051	2.73026	-0.690791	-0.149239	-0.51182	0.445784	0.314334	0	1	0	0
b1287	yciW predicted oxidoreductase	0	0	-1.03372	-0.587685	-2.48775	-2.9745	-0.565974	-0.0873073	-2.04285	-1.33064	-1.66344	-0.456351	-0.862947	0.379582	0.64209	-1.33502	-1.28092	1.07017	1.6729	-0.922923	-0.423232	-0.843178	0.566565	-0.056959	0	0	0	0
b1288	fabI enoyl-ACP reductase (NAD[P]H) [multifunctional]	1	0	-2.84112	-2.54842	-2.54525	-2.05943	-2.00756	-2.28465	-1.58472	-2.5489	-2.43085	-2.98273	-2.05767	-0.171363	-0.354741	-0.18478	0.311201	0.077736	-0.0501697	0.694076	-0.594018	-0.645493	-0.7496	-0.174404	NA	NA	NA	NA
b1289	ycjD conserved protein	0	0	0.0270083	-1.08069	-1.53931	-2.43641	1.1985	-2.15655	0.846874	-2.33831	-0.346381	-1.37307	-1.43114	0.934959	-0.360204	-0.851675	-1.17691	2.36142	-0.759276	1.44034	-1.85125	0.0755578	-0.849435	-1.0486	0	0	0	0
b1290	sapF peptide uptake ABC transporter	0	1	-3.62966	-2.0603	-3.16662	-3.02673	-1.71436	-2.28104	-2.09967	-3.10937	-2.74704	-1.56296	-3.00988	-2.26043	-0.926408	-2.08241	-1.35096	-0.187597	-0.579618	-1.06683	-2.28663	-2.02574	-0.644118	-2.28952	-1	0	-1	0
b1291	sapD peptide uptake ABC transporter	0	2	-3.29733	-2.95148	-2.9783	-2.65101	-2.12283	-1.26356	-3.40828	-2.78133	-2.79798	-3.24719	-2.52017	-1.12965	-1.13488	-1.08738	-0.538497	-0.285363	0.720632	-1.61174	-1.24632	-1.43852	-1.52516	-1.08603	-1	0	-1	0
b1292	sapC peptide uptake ABC transporter	0	1	-3.97958	-2.96454	-3.39175	-2.62436	-2.8071	-2.66387	-2.93421	-2.59615	-1.87804	-2.35673	-3.48969	-2.35295	-1.5569	-2.07581	-0.935053	-1.12387	-0.869776	-1.67658	-1.56698	-0.940165	-1.11231	-2.50064	-1	0	-1	0
b1293	sapB peptide uptake ABC transporter	0	0	-3.62126	-0.555931	-3.08309	-2.99495	-2.7019	0.541206	-2.71093	-3.01228	-1.8137	-2.21011	-2.25161	-0.675853	1.86732	-0.49309	-0.472499	-0.459525	2.91005	-0.115602	-0.806832	0.222781	0.312729	-0.0750903	0	0	0	0
b1294	sapA peptide uptake ABC transporter	0	0	-1.13959	-2.1195	-2.42779	-3.01169	-1.10381	0.289045	-4.15014	-1.73828	-0.8532	-1.78966	-1.16127	1.2602	-0.134597	-0.311138	-0.786477	0.840582	2.38946	-2.14858	-0.0175285	0.698786	0.158158	0.461451	0	0	0	0
b1295	ymjA predicted protein	0	0	-2.35825	-1.80235	-1.7589	2.53551	-1.918	-1.72046	-1.71581	-0.515576	-1.51007	0.141141	-0.300535	-0.955709	-0.603568	-0.617844	4.24682	-0.317122	0.0378805	-0.608418	0.364238	-0.724815	1.12251	0.471591	0	0	0	0
b1296	puuP putrescine importer	0	0	-3.59931	-0.662798	-3.17885	-2.4744	-3.17262	-3.1318	-0.670251	-2.4294	-1.34354	-0.12232	-1.77404	-2.26718	0.413164	-2.13847	-0.846003	-1.69198	-1.48719	0.278571	-1.65672	-0.672668	0.747561	-1.09361	0	0	0	0
b1297	puuA gamma;-glutamylputrescine synthetase	0	0	-3.13246	-3.0165	-0.450792	-3.33362	-3.09852	-3.09336	-2.37222	-0.956779	-1.28672	-1.3737	-0.8769	-0.642491	-0.964719	1.75073	-1.06349	-1.10949	-0.946801	-0.286548	0.838553	0.341524	0.665751	0.824757	0	0	0	0
b1298	puuD gamma;-glutamyl-gamma;-aminobutyrate hydrolase	0	0	-3.48512	-1.08124	-0.653468	-3.00185	-2.50673	-2.53008	-1.21151	-1.30881	-0.697975	-2.06209	-0.816742	-2.06124	0.162014	0.508559	-1.31108	-0.8613	-0.76576	-0.0818925	-0.391521	0.133546	-1.02344	0.00155662	0	0	0	0
b1299	puuR DNA-binding transcriptional repressor	0	0	-2.77112	-0.045558	-2.1937	-2.15448	-1.73681	-1.93611	-0.504923	-0.854897	-1.27964	-0.358787	-1.70382	-2.43331	0.195625	-2.0252	-1.38399	-1.10924	-1.03126	-0.347503	-0.856208	-1.29663	-0.305345	-1.81064	0	0	0	0
b1300	puuC gamma;-glutamyl-gamma;-aminobutyraldehyde dehydrogenase	0	0	-0.888455	-0.832457	-3.27379	-3.23184	-2.27208	-0.174203	-1.89392	-1.67185	-0.395485	-1.01048	-1.31896	1.30684	1.00443	-1.35584	-1.105	-0.422674	1.82288	-0.0722517	-0.114511	0.986626	0.737989	0.137747	0	0	0	0
b1301	puuB gamma;-glutamylputrescine oxidase	0	0	-0.0235788	-2.54944	-2.84619	-2.87566	-2.13464	-2.41888	-2.19599	-0.976298	-1.45246	-1.56669	-1.42019	1.89926	-0.92927	-1.21714	-0.928705	-0.420302	-0.544743	-0.647621	0.339068	-0.315151	-0.0706811	-0.194818	0	0	0	0
b1303	pspF PspF transcriptional dual regulator	0	0	-0.256745	-1.12929	-0.476317	-2.91044	-3.15424	-3.07359	0.0147621	-2.99977	-1.54723	-1.66764	-1.48212	1.6741	0.497447	1.16143	-0.957661	-1.43608	-1.19611	1.57131	-1.67689	-0.402698	-0.164267	-0.249779	0	0	0	0
b1304	pspA regulatory protein for the phage shock protein operon	0	8	0.225834	1.51276	0.28184	-2.24453	-1.86991	-1.93038	-0.797471	-0.295024	-1.3319	-1.54185	-1.95389	2.52096	3.42195	2.29735	-0.0689041	0.024623	0.116044	1.11212	1.34197	0.132675	0.302954	-0.416806	1	0	0	0
b1305	pspB stimulates PspC-mediated transcriptional activation of the psp operon; antitoxin of a PspC-PspB toxin-antitoxin pair	0	0	1.0094	-0.20136	0.781635	-0.901198	-1.25995	-1.26394	-0.134939	0.580028	-0.506237	-0.62577	-1.4046	1.88341	0.501054	1.41951	0.327984	-0.138678	0.116641	0.393368	1.01243	-0.133392	-0.160306	-1.06129	0	0	0	0
b1306	pspC PspC transcriptional regulator; toxin of a PspC-PspB toxin-antitoxin pair	0	0	-1.42959	-1.25142	-1.7603	-1.81933	-1.97354	-2.17179	-0.791496	-1.9169	-0.023012	-1.39974	-1.52399	0.0829794	0.0763323	-0.532311	-0.16972	-0.294746	-0.395457	0.384531	-0.953559	0.864756	-0.262177	-0.625601	0	0	0	0
b1307	pspD peripheral inner membrane phage-shock protein	0	0	-1.6328	0.0205963	-0.0555203	-1.18379	-1.26329	-1.48566	-1.43303	-1.05053	-0.812824	-0.993329	-0.344775	-1.06616	0.487675	0.456608	-0.191844	-0.416719	-0.253267	-1.06332	-0.804491	-0.638546	-0.689034	-0.176141	0	0	0	0
b1308	pspE thiosulfate sulfurtransferase	0	0	-1.48126	0.708233	1.38975	-1.24383	-0.877338	-1.33934	-0.21475	0.109762	0.746263	-0.366583	0.355605	-1.71703	0.593636	1.30217	-0.765803	-0.645376	-0.645327	-0.510638	-0.258186	0.377331	-0.788303	-0.0505128	0	0	0	0
b1309	ycjM predicted glucosyltransferase	0	6	1.2947	1.31928	1.39685	-0.484453	1.36323	-2.24485	1.28238	1.94277	1.24784	1.53976	1.68892	0.978968	1.12377	1.23923	-0.089042	1.5029	-1.65253	0.897396	1.50295	0.812614	1.03806	1.217	1	0	1	0
b1310	ycjN YcjN/YcjO/YcjP ABC transporter	0	0	-1.32016	-1.03065	-0.564488	-2.49559	-2.19751	-0.112915	-0.153551	-0.41628	-0.729166	0.137907	0.475891	-0.412535	-0.310245	0.122285	-1.23636	-1.03523	1.28411	0.438667	0.0698533	-0.308025	0.660483	0.857802	0	0	0	0
b1311	ycjO YcjN/YcjO/YcjP ABC transporter	0	0	-3.12703	-0.753318	-0.0526194	-2.7921	-2.11938	-2.79045	-2.21484	-1.32631	-0.791453	-1.17048	-0.157799	-1.46565	0.671921	1.29093	-1.07734	-0.439987	-0.989892	-0.928241	-0.274051	0.159767	0.102251	0.854938	0	0	0	0
b1312	ycjP YcjN/YcjO/YcjP ABC transporter	0	0	-1.02032	-3.50553	-0.542791	-3.16945	-1.97619	-3.22079	-0.502809	-2.05876	-0.158736	-0.745421	-1.76233	0.644149	-2.07868	0.803298	-1.45238	-0.297078	-1.41963	0.786397	-1.00436	0.793752	0.52982	-0.74747	0	0	0	0
b1313	ycjQ predicted oxidoreductase, Zn-dependent and NAD(P)-binding	0	0	-0.945688	-2.11507	-1.07168	-2.25273	-2.45878	-0.00609806	-1.68985	-2.17735	-1.14017	-2.32896	-1.7247	0.869332	-0.580703	0.436841	-0.396057	-0.77477	1.83114	-0.252503	-0.972271	-0.090898	-0.928667	-0.591306	0	0	0	0
b1315	ycjS predicted oxidoreductase, NADH-binding	0	0	-0.385469	-3.14657	-2.63597	-3.02186	-2.5596	-2.76133	-2.30935	-0.560361	-2.79741	-0.930186	-1.23223	0.942258	-2.07806	-1.60011	-1.40022	-1.08282	-1.12456	-1.37395	0.205718	-2.13291	-0.0661195	-0.556143	0	0	0	0
b1316	ycjT predicted hydrolase	0	0	-1.32806	-2.40809	-2.2972	-0.242862	-2.65444	-2.4459	-1.35219	-0.650257	-1.0375	-1.33643	-0.838226	-0.0691156	-1.41337	-1.30373	1.30636	-1.21723	-0.874261	-0.523148	0.0561323	-0.420456	-0.534437	-0.205441	0	0	0	0
b1317	ycjU beta;-phosphoglucomutase	0	0	-1.20782	-0.743303	-2.21281	-2.21329	-2.18597	-2.03815	-1.44153	-0.717392	-0.764842	-1.81733	-0.567897	0.130239	0.342852	-1.16612	-0.575816	-0.699749	-0.382829	-0.474388	0.0643507	-0.0851401	-0.939402	0.118634	0	0	0	0
b1318	ycjV predicted sugar transporter subunit: ATP-binding component of ABC superfamily	0	0	-0.00449774	-0.37926	0.724907	-1.48034	-0.956169	1.13426	0.58282	1.11892	1.31697	0.649701	0.250034	0.0943504	-0.261474	0.781405	-0.84725	-0.449042	1.96279	0.584719	0.930767	1.13566	0.459339	0.0110281	0	0	0	0
b1319	ompG outer membrane porin OmpG	0	0	1.54362	0.841067	1.49572	1.98324	1.34682	-0.224773	1.46044	1.26819	1.76728	1.67242	1.56721	0.581879	-0.117927	0.553408	1.464	0.678031	-0.551288	0.404853	0.160532	0.733246	0.473155	0.469831	0	0	0	0
b1320	ycjW putative LacI-type transcriptional regulator	0	0	1.74553	0.00603257	1.13333	1.09589	0.0602237	-2.16466	1.48969	1.18368	1.47788	1.46174	1.32866	1.15148	-0.535483	0.622708	1.07044	-0.184967	-2.05032	0.777152	0.436478	0.771201	0.627327	0.573552	0	0	0	0
b1321	ycjX conserved protein	0	3	-1.17492	-1.41225	-1.08972	-2.34866	-2.55687	-2.83052	-1.63	-1.64286	-1.31663	-1.9866	-0.485456	-0.145732	-0.611282	-0.276467	-1.02437	-1.28875	-1.39028	-0.895724	-1.05014	-0.798641	-1.32241	-0.000121707	0	0	-1	0
b1322	ycjF putative membrane protein	0	0	-1.49361	-2.74717	-2.4152	0.0802648	-2.93457	-2.91001	-1.75091	-1.0177	-0.728635	-1.47591	-1.05789	-0.255907	-1.76947	-1.42887	1.60988	-1.50472	-1.35219	-0.945535	-0.324748	-0.118391	-0.689253	-0.433664	0	0	0	0
b1323	tyrR TyrR transcriptional dual regulator	0	2	-3.78649	-3.44619	-2.98139	-1.66219	-3.22553	-2.98388	-1.08301	-2.47931	-1.6015	-2.4773	-1.87927	-2.28898	-2.13095	-1.76393	-0.011327	-1.5485	-1.20915	0.0838946	-1.52251	-0.720115	-1.35541	-0.99372	-1	0	0	0
b1324	tpx thiol peroxidase 2	0	0	-1.62371	-2.27223	-0.146306	-2.69391	-2.58951	-2.44883	-2.3695	0.370163	-0.564614	-2.82848	-0.941767	0.0536413	-0.838443	1.21061	-0.967116	-0.911304	-0.645089	-1.06932	1.43379	0.393469	-1.54276	0.0820462	0	0	0	0
b1325	ycjG L-Ala-D/L-Glu epimerase	0	0	-3.83885	-1.8045	-2.34048	-2.22086	-2.66189	-3.08529	-0.899976	-1.51644	-1.63502	-1.86282	-1.87937	-2.37792	-0.522659	-1.15132	-0.564913	-0.995673	-1.31733	0.243222	-0.580438	-0.775374	-0.780401	-1.02619	0	0	0	0
b1326	mpaA murein peptide amidase A	0	3	-3.43701	-0.264349	-0.75947	-2.75297	-2.20056	-2.69061	-0.0426609	-0.640268	-0.488274	-2.83355	-1.64963	-2.54153	0.453013	-0.0995002	-1.50354	-1.05893	-1.30149	0.511397	-0.183838	-0.0928148	-2.34368	-1.28753	0	0	0	-1
b1327	ycjY hypothetical protein	0	0	1.09018	0.405872	0.752474	0.601186	-0.381298	-2.27529	0.851477	0.220365	0.923975	0.0668278	-0.0135272	0.953366	0.373121	0.720723	1.14299	-0.0551563	-1.49512	0.662012	-0.0801936	0.62001	-0.28008	-0.35633	0	0	0	0
b1328	ycjZ putative transcriptional regulator LysR-type	0	0	1.56606	2.16194	0.501165	-1.43743	1.4101	-0.780471	2.19079	1.17031	1.86818	2.13543	1.76082	0.833784	1.45255	-0.199081	-1.68555	0.998408	-0.856801	1.33382	0.273154	1.03238	1.14209	0.865313	0	0	0	0
b1329	mppA periplasmic murein tripeptide binding protein	0	0	0.64024	1.2609	-0.832319	0.521346	-1.01465	-1.35244	0.944342	1.39181	1.22723	1.30412	1.32926	0.370301	1.11448	-0.945235	0.969756	-0.818976	-0.695499	0.611246	0.996312	0.832437	0.851732	0.897716	0	0	0	0
b1330	ynaI conserved inner membrane protein	0	0	-0.231815	0.681834	0.199555	0.997919	-1.24709	2.60273	1.27901	1.43296	1.02761	1.76682	1.35829	-0.298193	0.703361	0.206928	1.58311	-0.859414	3.43358	1.16043	1.17938	0.7685	1.47415	1.05882	0	0	0	0
b1331	insH-4 IS5 transposase and trans-activator	0	0	0.325207	0.784142	0.931467	0.083773	1.13977	0.587196	0.770163	0.411502	0.264827	0.404015	0.49136	0.648626	1.01631	1.08637	0.840586	1.75916	1.47742	0.913842	0.391243	0.233437	0.435843	0.369805	0	0	0	0
b1332	ynaJ conserved hypothetical protein	0	0	-0.527296	0.396466	-1.74407	-1.01435	-1.2442	-1.2078	-1.44611	-0.623012	-1.3414	-0.72724	-0.326882	-0.322735	0.566974	-1.65753	-0.339515	-0.681955	-0.376444	-1.38657	-0.756186	-1.46589	-0.835221	-0.528467	0	0	0	0
b1333	uspE universal stress protein with a role in resistance to UV irradiation	0	2	-1.1708	-0.199847	-2.30495	-2.04443	-1.80883	-1.94148	-2.70206	-1.41343	-2.16471	-0.90825	-0.689961	-0.169491	0.581035	-1.51732	-0.73783	-0.563413	-0.512493	-1.99267	-0.839848	-1.66461	-0.270166	-0.22571	0	0	-1	0
b1334	fnr FNR transcriptional dual regulator	0	2	-2.89414	-2.63177	-3.0529	-2.44792	-2.57437	-2.30445	-3.43651	-1.59911	-3.01248	-2.93367	-0.874616	-1.37344	-1.29746	-1.81939	-0.799109	-0.894994	-0.527532	-2.25596	-0.63255	-2.12161	-1.78778	0.030633	-1	0	0	0
b1335	ogt Ogt	0	2	-2.42736	-2.83591	-2.79076	0.0587457	-2.50861	-2.45026	-3.17464	0.105255	-1.35459	-1.19681	-0.830772	-1.06037	-1.70608	-1.71037	1.7314	-0.986415	-0.752994	-2.14672	0.924457	-0.637134	-0.281501	-0.113389	-1	0	0	0
b1336	abgT AbgT Transporter	0	0	-3.92631	-3.55429	-0.730908	-0.491589	-3.0452	-2.82788	-2.07793	-1.00519	-1.29839	-1.49714	0.393733	-3.03798	-2.8407	-0.0794908	0.752044	-1.91119	-1.44186	-1.53436	-0.558078	-0.911373	-1.01706	0.748947	0	0	0	0
b1337	abgB putative p-aminobenzoyl-glutmate hydrolase	0	2	-2.88301	-0.607483	-1.65582	-2.27184	-2.05224	-1.23026	-1.61177	-1.7693	-2.02388	-2.10383	-1.83263	-1.7817	0.265716	-0.761862	-0.881085	-0.715869	0.236147	-0.861432	-1.14364	-1.46799	-1.40017	-1.2866	0	0	-1	-1
b1338	abgA protein with similarity to aminoacyl aminohydrolases	0	0	-3.7039	-2.56482	-1.53436	-2.65382	-2.75927	-2.88303	-0.170884	-0.952863	-1.30918	-0.517167	-1.74477	-2.49663	-1.61297	-0.565193	-1.1525	-1.34618	-1.34497	0.607934	-0.278921	-0.712247	0.247369	-1.13666	0	0	0	0
b1339	abgR putative transcriptional regulator LYSR-type	0	0	-0.691385	-0.745122	-1.55549	-1.14497	-0.541593	-2.62491	0.218514	0.102679	-0.211489	-0.319755	-0.355327	-0.536998	-0.596154	-1.47803	-0.488167	-0.000956517	-1.78858	0.256999	-0.0553834	-0.362255	-0.467336	-0.570706	0	0	0	0
b1340	ydaL conserved protein	0	0	0.457119	-2.18757	-2.21375	-2.43104	-1.93769	0.322572	-0.729205	-2.02472	-0.881875	-0.518262	-1.32542	1.37725	-1.46052	-1.50308	-1.16122	-0.756801	1.72741	-0.104503	-1.51384	-0.439202	0.0330264	-0.92496	0	0	0	0
b1341	ydaM diguanylate cyclase, transcriptional modulator	0	0	-0.720751	-0.890547	-0.912563	-2.74019	-1.17572	-2.3502	-0.333693	-0.631656	0.311437	-0.408567	0.0915253	0.0428438	-0.271956	-0.332772	-1.63226	-0.138834	-1.00218	0.100007	-0.298818	0.586297	-0.0246993	0.36478	0	0	0	0
b1342	ydaN predicted Zn(II) transporter	0	0	-0.661962	-0.542336	-0.478425	-2.80109	-2.68608	-2.5417	-0.760288	0.0549809	-0.354731	0.196178	-0.331517	0.229491	0.173044	0.176286	-1.55492	-1.54903	-1.15442	-0.212874	0.505645	0.0355501	0.679953	0.0264187	0	0	0	0
b1343	dbpA DEAD box RNA helicase and RNA-dependent ATPase	0	0	-2.16359	-1.97157	-1.18832	-2.98883	-2.50137	-1.97592	-2.34277	-1.32266	-0.663222	-1.33478	-0.94836	-0.183143	-0.303937	0.503835	-0.999614	-0.758201	-0.0770577	-0.734817	0.0466381	0.52705	0.214002	0.327042	0	0	0	0
b1344	ttcA predicted C32 tRNA thiolase	0	0	-0.292384	-2.34073	-0.495034	-2.06192	-0.281875	-2.24474	-0.203679	0.19084	0.0548202	-0.480127	0.269619	0.764368	-1.51291	0.349071	-0.712993	1.01248	-0.794399	0.541515	0.797782	0.588563	0.201923	0.778651	0	0	0	0
b1345	intR putative transposase	0	0	1.70032	2.04798	2.60181	1.34147	-0.10382	-2.58421	1.80815	1.56319	2.11681	1.66448	1.77353	0.127372	0.464943	1.13221	0.19286	-1.46782	-3.62005	0.224244	-0.0595946	0.587882	-0.0547124	0.171335	0	0	0	0
b1346	ydaQ hypothetical protein	0	8	2.22716	0.985251	1.61882	-0.271841	-0.875332	-0.929748	1.72589	1.18728	1.05653	1.17348	1.25057	2.62538	1.28019	1.92611	0.56773	-0.199155	0.104154	2.00353	1.31732	1.13092	1.36994	1.27622	1	0	1	1
b1347	ydaC hypothetical protein	0	0	0.976274	0.0595102	1.65972	1.4286	-0.535105	-0.285017	0.0652134	1.50724	1.08698	1.09497	1.50434	0.180729	-0.717778	0.89329	1.10539	-1.01735	-0.431025	-0.848926	0.552584	0.197535	0.0433399	0.553916	0	0	0	0
b1348	lar restriction alleviation and modification enhancement	0	0	0.231909	-0.100329	0.647278	0.40623	-0.330691	1.98141	0.23774	1.13754	0.447043	0.540743	1.13565	-0.372483	-0.654772	0.121585	0.362971	-0.588656	2.08056	-0.486085	0.3786	-0.26954	-0.306338	0.369665	0	0	0	0
b1349	recT recombinase, DNA renaturation	0	0	0.107307	-0.148998	1.80245	0.561909	2.63344	0.589665	0.901009	-0.0625716	0.725823	1.1088	0.607771	-0.719443	-0.960176	1.00292	0.201619	2.11637	0.409867	-0.0402041	-1.04584	-0.190537	0.0290476	-0.370022	0	0	0	0
b1350	recE exonuclease VIII, ds DNA exonuclease, 5' --> 3' specific	0	0	1.03547	0.402087	0.892383	-1.25977	0.120457	-2.03936	-1.17833	0.224592	-0.114407	-0.223558	-0.269564	1.57759	0.844948	1.38715	-0.283189	0.942599	-0.825128	-0.811685	0.46477	0.0504895	0.0741235	-0.113819	0	0	0	0
b1351	racC Rac prophage; predicted protein	0	0	1.75829	0.388003	1.60691	-0.374203	-0.716032	2.22894	1.20248	0.722898	1.14178	0.418491	0.809965	1.29118	-0.00439402	1.25574	-0.211848	-0.804641	2.52288	0.625216	0.108673	0.551144	-0.271455	0.177463	0	0	0	0
b1352	kilR Rac prophage; inhibitor of FtsZ, killing protein	0	0	0.318783	-0.385276	-1.08764	-0.82643	0.728601	1.59875	0.516598	0.0545593	0.146049	0.252549	0.625555	0.44506	-0.250766	-1.01873	-0.181084	1.25409	2.43365	0.538879	-0.11819	-0.019887	0.0830944	0.399889	0	0	0	0
b1354	b1354	0	0	-1.31411	1.25862	0.0172662	-1.17414	-1.11733	-1.45759	-0.751495	0.968544	-1.00388	0.294943	0.00224558	-1.3777	1.28226	0.026235	-0.587201	-0.727222	-0.625258	-0.867458	0.716757	-1.26122	0.00458946	-0.29559	0	0	0	0
b1355	ydaG hypothetical protein	0	0	-0.235254	1.40384	0.431731	-1.00881	-1.00972	-1.29302	-0.152562	0.549179	-0.474055	-0.267242	0.427384	0.755938	2.17805	1.21009	0.293447	0.227859	0.132883	0.546883	1.11574	0.0195711	0.36055	0.884097	0	0	0	0
b1356	racR hypothetical protein; predicted DNA-binding transcriptional regulator	0	0	-1.91899	-1.48826	-1.85438	-1.9205	-1.97367	-1.99138	-1.69397	-0.801189	-1.72879	-1.44156	-1.45572	-0.381066	-0.140451	-0.609148	-0.272596	-0.293463	-0.213336	-0.503999	0.17224	-0.831507	-0.278354	-0.536074	0	0	0	0
b1357	ydaS hypothetical protein	0	0	-0.279735	-0.0158462	-0.302607	-0.395224	-0.587462	-0.486056	-0.512333	-0.418899	-0.0632063	-0.299164	-0.308493	0.457131	0.583965	0.269754	0.68927	0.42812	0.852217	-0.0940157	-0.104379	0.193846	0.0701162	-0.0491019	0	0	0	0
b1358	ydaT hypothetical protein	0	0	-1.83339	-1.47717	-1.10352	-1.81182	-2.01238	-1.93311	-1.75403	-0.967818	-0.712229	-1.78176	-0.861811	-0.290167	-0.125287	0.145417	-0.163783	-0.331936	-0.154654	-0.561054	0.00789282	0.187088	-0.613312	0.0622383	0	0	0	0
b1359	ydaU hypothetical protein	0	1	-0.895249	-2.61025	-1.88695	-1.66551	-2.22933	-2.42808	-0.655166	-0.500486	-0.396916	-0.633696	-0.252776	-1.17454	-2.76596	-2.00798	-1.22665	-2.04417	-1.78242	-0.998384	-0.904356	-0.799425	-1.09547	-0.691942	-1	0	-1	0
b1360	ydaV putative DNA replication factor	0	0	-2.99637	-2.98676	-2.83827	-2.811	-2.08811	-2.76158	-2.04011	-1.0705	-2.11163	-2.26376	-1.2915	-0.184838	-0.677208	-0.358532	-0.361976	0.0789879	-0.457226	0.400138	1.01258	-0.197938	0.12262	0.743007	0	0	0	0
b1361	ydaW hypothetical protein	0	0	-1.37135	-1.23928	-1.5767	-1.30747	-1.30353	-2.31265	-1.35175	-0.0779807	0.0962392	-0.956867	-1.34346	0.0350847	-0.0293515	-0.431399	0.398975	0.310901	-0.552759	-0.238993	0.812055	0.894369	0.0391923	-0.559237	0	0	0	0
b1362	rzpR putative prophage lambda endopeptidase	0	8	3.06873	3.29921	3.13751	4.27551	1.43884	-2.19267	2.06921	0.981287	1.77735	2.00859	1.88253	2.014	2.24145	2.10616	3.65584	0.664667	-2.623	0.932285	-0.208823	0.665057	0.728134	0.704974	1	0	0	0
b1363	trkG TrkG potassium ion Trk Transporter	0	0	-0.0784881	0.765346	1.09378	-1.55294	1.51072	0.320053	-1.10936	0.0409904	0.0377065	-0.261625	-0.568797	0.329919	1.07054	1.41822	-0.702123	2.19691	1.37003	-0.819132	0.185668	0.123136	-0.0499429	-0.527716	0	0	0	0
b1364	b1364	0	0	0.247252	1.61813	2.7578	-0.401124	-0.408314	-0.370317	1.41175	1.55769	1.33252	1.05656	1.24047	-0.298699	1.13508	2.31363	-0.348283	-0.594653	-0.187232	0.751047	0.863324	0.670876	0.279547	0.534177	0	0	0	0
b1365	ynaK Rac prophage; conserved protein	0	0	0.969552	2.32175	2.32399	1.6258	1.7599	2.37982	2.4774	2.40085	1.84859	1.58813	2.05192	-0.525696	0.815582	0.92093	0.564997	0.485363	1.44304	0.961687	0.843258	0.382011	-0.0646955	0.511091	0	0	0	0
b1366	ydaY Rac prophage; predicted protein	0	7	1.45623	2.1595	1.67609	3.25131	2.31611	2.21465	2.56816	1.8452	2.03452	1.00904	1.86099	0.616175	1.33378	0.862335	2.87513	1.78417	2.02045	1.61555	0.849666	1.1066	-0.0826341	0.871449	0	0	1	0
b1367	b1367	0	6	0.705958	0.0922405	0.25751	0.728159	-1.10351	-1.56155	0.888023	1.42236	1.65061	0.901334	1.70978	0.684878	0.14379	0.283324	1.33305	-0.679511	-0.720952	0.80698	1.19107	1.41592	0.64059	1.43082	0	0	1	0
b1368	ynaA Rac prophage; predicted tail protein	0	6	0.352351	0.409442	1.06316	0.982972	-1.69606	-1.97592	-0.168037	1.10025	-0.161945	0.0363424	0.768264	0.980694	0.928993	1.60757	2.01294	-0.788869	-0.699626	0.220535	1.37229	0.0423827	0.366105	0.972752	1	0	0	0
b1369	lomR_1 Rac prophage; predicted protein, N-ter fragment	0	0	-1.69148	-1.54959	-1.49415	-1.09202	-1.31365	-1.2674	-1.57362	-1.27238	-1.32229	-1.43914	-1.05514	-0.402023	-0.52939	-0.489407	0.485033	0.135093	0.325147	-0.708462	-0.545801	-0.693722	-0.614308	-0.408975	0	0	0	0
b1370	insH-5 IS5 transposase and trans-activator	0	0	0.0539178	0.756073	0.667362	0.0583071	1.00411	0.371078	0.503008	0.282699	-0.0516516	0.22427	0.237554	0.644886	1.24493	1.19633	1.06661	1.87348	1.62158	0.879754	0.538801	0.134177	0.538274	0.420589	0	0	0	0
b1371	lomR_2 hypothetical protein	0	0	-0.568382	0.35813	-0.0103519	-1.60442	0.302133	-0.299347	-0.60345	-0.306289	-0.218268	-0.499248	-0.166312	0.206164	0.984127	0.5714	-0.485763	1.34685	1.05134	-0.163233	0.034517	0.0640853	-0.109417	0.112149	0	0	0	0
b1372	stfR putative membrane protein	0	0	-1.81367	-0.681616	-0.638679	-1.63862	-0.763368	-0.512901	0.337656	-0.26491	-0.266556	-0.585254	-0.458705	-0.809726	0.101039	0.15136	-0.330765	0.484108	0.916954	1.04958	0.310491	0.235226	0.0554586	0.00751118	0	0	0	0
b1373	tfaR Rac prophage; predicted tail fiber assembly protein	0	0	0.275735	0.212429	0.628355	-1.977	-0.284734	0.358486	0.266154	0.824538	0.982148	1.63736	1.21585	0.0655854	0.12013	0.556822	-1.48041	-0.0271498	1.07717	-0.00183394	0.475181	0.630983	1.23622	0.82712	0	0	0	0
b1374	pinR putative transposon resolvase	0	0	1.57293	1.46991	1.47482	-2.10143	-0.176645	1.78994	1.62228	1.74526	1.83736	1.56834	1.19418	0.546796	0.442003	0.469492	-2.69146	-0.918343	1.39191	0.51075	0.579985	0.748646	0.312767	0.0408868	0	0	0	0
b1376	uspF nucleotide binding filament protein	0	6	0.746531	0.123825	1.39027	2.78198	-1.69545	-1.55214	1.07135	1.15269	1.94811	1.19501	1.5916	0.685799	0.149582	1.40079	3.37062	-1.30288	-0.718443	0.958022	0.902657	1.69255	0.906969	1.29537	0	0	1	0
b1377	ompN outer membrane pore protein N, non-specific	0	0	0.763465	-0.187057	0.398411	0.228926	2.34784	3.58248	1.61732	1.28603	0.470313	1.70258	0.834382	0.114054	-0.798061	-0.193366	0.107576	2.03436	3.61572	0.844619	0.475858	-0.289524	0.800578	0.0207393	0	0	0	0
b1378	ydbK putative pyruvate synthase	0	0	-1.43788	-0.968226	-0.963355	-0.398105	-0.0211111	-0.994234	-0.593377	-1.12914	-0.447734	-0.407577	-0.766996	-0.172399	0.0317082	0.0321505	1.15707	1.41822	0.581702	0.243241	-0.418592	0.171394	0.399143	-0.131647	0	0	0	0
b1379	hslJ heat shock protein HslJ	0	2	-2.48879	-2.35026	-2.42239	-2.27184	-2.46264	-2.20645	-2.07399	0.0993308	-2.4535	-0.0809242	-2.47235	-1.66476	-1.69011	-1.82696	-1.10407	-1.38063	-0.843181	-1.60109	0.47782	-2.13536	0.338443	-2.16858	-1	0	0	0
b1380	ldhA D-lactate dehydrogenase	0	0	-2.33808	-1.89958	-0.719171	-2.65327	-2.87912	-2.45261	-1.60356	-1.62116	-0.891452	0.0401346	-0.320312	-1.11993	-0.938874	0.257053	-1.14238	-1.4592	-0.907869	-0.81768	-0.941028	-0.289445	0.811988	0.293917	0	0	0	0
b1382	ynbE hypothetical protein	0	0	1.34852	1.91516	1.51346	-0.745773	2.66356	3.16642	0.705783	1.41364	1.12392	0.420695	1.27254	0.593395	1.18115	0.788972	-1.02162	2.22627	3.06436	-0.172345	0.495523	0.268745	-0.594148	0.357056	0	0	0	0
b1383	ydbL conserved hypothetical protein	0	0	0.0778111	1.75332	0.282101	-1.95511	1.56518	1.83643	1.87131	0.640195	0.221242	1.12372	1.06152	-0.825298	0.85839	-0.599084	-2.4063	0.962491	1.57395	0.865336	-0.413654	-0.76179	-0.0239754	0.0160206	0	0	0	0
b1384	feaR FeaR transcriptional activator	0	0	0.288736	-1.31215	-0.0653665	-2.86226	-2.14523	-2.29042	-0.134128	-0.136171	0.427115	0.0791393	0.0698304	0.181164	-1.32221	-0.0816684	-2.30322	-1.79318	-1.48832	-0.293373	-0.417642	0.141518	-0.24616	-0.255169	0	0	0	0
b1385	feaB phenylacetaldehyde dehydrogenase	0	0	-2.98404	-0.997017	-1.39384	-0.383734	-2.87152	-3.14711	-1.25706	-0.297654	-1.05902	-1.38261	-2.14754	-1.95907	-0.19942	-0.584614	0.93712	-1.60707	-1.70886	-0.526211	0.292218	-0.54376	-0.722066	-1.66552	0	0	0	0
b1386	tynA phenylethylamine oxidase / aminoacetone oxidase / amine oxidase (Cu containing)	0	0	-2.53043	0.2419	-0.932559	-2.39895	-2.34336	-2.47422	-1.05581	-1.94601	-0.91692	-0.63101	-0.375832	-1.0537	1.53868	0.268766	-0.748922	-0.67136	-0.703851	0.0957106	-1.00124	-0.0470496	0.468678	0.491547	0	0	0	0
b1388	paaA putative subunit of phenylacetate-CoA oxygenase	0	0	-0.631252	-0.696344	-0.679588	-0.564623	-0.573837	-0.631309	-0.447975	-0.409473	-0.336344	-0.63426	-0.519113	0.323805	0.0547857	0.0653298	0.724583	0.63608	0.785114	0.214172	0.131023	0.133388	-0.0447836	-0.0896693	0	0	0	0
b1389	paaB putative subunit of phenylacetate-CoA oxygenase	0	2	-2.23525	-2.0559	-2.04888	-1.66117	-1.9809	-1.95435	-0.683661	-1.85262	-1.12075	-2.3116	-0.929517	-1.24752	-1.28393	-1.2737	-0.360267	-0.745977	-0.529428	0.0123065	-1.28848	-0.629349	-1.68739	-0.475388	-1	0	0	0
b1390	paaC putative subunit of phenylacetate-CoA oxygenase	0	4	-2.35185	-2.18782	-2.49699	-2.83866	-2.64668	-2.64074	-2.88141	-1.68223	-0.557362	-1.7312	-0.168324	-1.04725	-1.15212	-1.48198	-1.2471	-1.18805	-1.03578	-1.99753	-0.943776	0.0811327	-0.893173	0.487903	-1	0	0	0
b1392	paaE putative oxygenase reductase of phenylacetate degradation	0	0	-1.44236	-3.31217	-3.06447	-2.99431	0.0688147	-3.01945	-1.23552	-1.47102	-1.69725	-0.818525	-1.02143	-0.0302634	-2.08455	-1.91289	-1.29982	1.70309	-1.25958	-0.116751	-0.565345	-0.879075	0.201675	-0.21761	0	0	0	0
b1393	paaF putative enoyl-CoA hydratase/isomerase of phenylacetate degradation	0	9	-1.64717	-0.549011	-1.08939	-3.05522	-2.23227	-2.62787	-2.99613	-2.69527	-1.14241	-3.1655	-2.57147	1.04678	1.66418	1.29173	-0.671121	-0.133172	-0.381448	-0.690162	-0.718608	0.664639	-0.905958	-0.662633	1	0	0	0
b1394	paaG putative enoyl-CoA hydratase/isomerase of phenylacetate degradation	0	0	-2.48417	0.0753921	-3.18563	-3.20595	-2.76817	-2.85172	-2.97114	-1.58473	-1.52578	-3.29809	-2.85218	0.0413515	2.15452	-0.951693	-0.916518	-0.761126	-0.687658	-0.849458	0.24136	0.132867	-1.22127	-1.11674	0	0	0	0
b1395	paaH predicted 3-hydroxy-acyl-CoA dehydrogenase of phenylacetate degradation	0	0	-1.51394	-2.29313	-1.18271	-2.57996	-2.62547	-1.9148	-1.6739	-0.281378	-1.56198	-0.716998	-0.57638	-0.0393015	-0.998288	0.0169466	-0.929809	-0.954161	-0.144898	-0.523776	0.662093	-0.693431	0.380432	0.289134	0	0	0	0
b1396	paaI hydroxyphenylacetyl-CoA thioesterase	0	0	-2.49759	-1.5498	-2.03038	-2.53863	-1.72994	0.414933	-1.38491	-0.69452	-0.926309	-1.6643	-0.504573	-1.59543	-0.830325	-1.35779	-1.28383	-0.578263	1.80791	-0.813349	-0.224056	-0.5186	-1.15922	-0.133011	0	0	0	0
b1397	paaJ beta;-ketoadipyl-CoA thiolase	0	0	-1.26228	-2.64081	-1.41367	-2.55885	0.672227	-2.21403	-1.98181	-0.564483	-2.09202	-1.2588	-1.29394	0.575574	-1.08865	0.121899	-0.678934	2.3583	-0.370594	-0.520078	0.666419	-1.02559	0.160602	-0.141595	0	0	0	0
b1398	paaK phenylacetate-CoA ligase	0	0	-3.34573	-2.06956	-2.4323	-1.66753	-1.7138	-2.02411	-0.490516	-2.04009	-0.385362	-1.01096	-1.49644	-1.91324	-0.816829	-1.26361	0.0174167	-0.0625969	-0.257802	0.644181	-1.11733	0.45343	0.0384356	-0.66974	0	0	0	0
b1399	paaX PaaX transcriptional repressor	0	4	-3.38522	-2.23094	-2.72628	-2.55241	-2.61156	-2.46526	-1.44689	-1.5347	-1.03405	0.164922	-1.28694	-2.05037	-1.15028	-1.68302	-0.919807	-1.12841	-0.815706	-0.489586	-0.757851	-0.359117	1.03849	-0.603726	-1	0	0	0
b1400	paaY predicted hexapeptide repeat acetyltransferase	0	0	-2.46314	-1.53944	-1.39272	-2.28221	-2.14097	-2.41649	-0.439537	-1.43037	-1.80706	-0.973932	-1.51967	-1.22797	-0.563835	-0.407414	-0.754984	-0.712155	-0.860344	0.363135	-0.739043	-1.19772	-0.189142	-0.896568	0	0	0	0
b1401	b1401	0	0	-0.221364	0.400439	0.0712309	-0.518563	-0.746456	-1.97649	0.0309602	0.0349142	-0.686319	-0.0634112	0.195753	0.122758	0.645921	0.245565	0.257069	-0.114479	-1.0657	0.194119	0.0406311	-0.697696	-0.001854	0.0948927	0	0	0	0
b1402	insD-2 IS2 element protein	0	0	0.0660217	0.0521229	0.56056	0.289948	-0.91237	-1.05816	0.866436	-0.0447223	0.553748	0.560803	0.681082	0.203755	0.192868	0.633501	0.940199	-0.380269	-0.22198	0.895939	-0.211307	0.3941	0.400283	0.460034	0	0	0	0
b1404	insI-2 transposase of IS30	0	0	0.69256	1.01364	1.70489	0.947409	1.61519	0.213341	0.472511	1.23242	0.601555	0.99615	1.20235	-0.380996	-0.063615	0.656915	0.308812	0.81966	-0.238194	-0.680953	0.0261813	-0.526097	-0.300526	0.0089385	0	0	0	0
b1405	b1405	0	0	0.0874342	0.430455	0.755317	1.10972	0.150941	0.448372	0.956809	0.844084	0.946539	0.612614	0.5536	-0.337195	0.0931571	0.459244	1.33829	0.125339	0.82319	0.431677	0.278365	0.398965	-0.0252748	-0.0341447	0	0	0	0
b1406	ydbC predicted oxidoreductase, NAD(P)-binding	0	0	-0.964571	0.131213	-1.32162	0.647871	-2.26092	-2.32196	0.519575	0.754367	0.192467	-0.187507	0.549907	0.147586	1.01364	-0.417826	2.04906	-0.915298	-0.849202	1.27583	1.38649	0.75441	0.523598	1.10373	0	0	0	0
b1407	ydbD predicted protein	0	6	2.06806	1.88033	1.93956	1.33475	0.591294	0.117322	1.97064	1.85207	1.43786	1.71959	1.52807	1.38508	1.22805	1.30063	1.15792	0.237154	0.103537	1.16257	1.00492	0.646358	0.77841	0.679802	1	0	0	0
b1408	ynbA putative diacylglycerol cholinephosphotransferase	0	6	0.172284	0.384048	-0.35635	-0.292114	-1.23181	-1.46284	0.616311	0.277557	0.591418	0.611536	0.413138	1.40709	1.35935	0.628801	1.23477	0.196851	0.0930638	1.4186	0.968651	1.20063	1.39606	1.03607	0	0	1	0
b1409	ynbB predicted CDP-diglyceride synthase	0	5	2.27242	0.571987	1.40026	-1.81286	1.60884	2.63469	1.73358	0.681997	1.63254	1.74359	1.4285	2.27234	0.635554	1.43146	-1.20261	2.04816	3.47365	1.66769	0.458191	1.40729	1.49522	1.15652	0	0	0	1
b1410	ynbC predicted hydrolase	0	0	-1.24083	-0.285493	-0.676629	-0.330735	-1.63726	0.140104	-0.433288	-0.105783	-0.223448	-1.04894	-0.908893	-0.663523	0.191524	-0.157147	0.668075	-0.78046	1.38032	-0.0614258	0.143724	-0.0446136	-0.741148	-0.734351	0	0	0	0
b1411	ynbD predicted phosphatase, inner membrane protein	0	0	-1.28203	0.073103	-1.39836	-3.48778	-3.17795	-2.82613	0.213867	-0.39851	-0.423168	-2.11849	-0.900673	-0.0779708	1.02247	-0.431254	-1.98945	-1.76691	-1.29011	0.991179	0.273803	0.172418	-1.35594	-0.294336	0	0	0	0
b1412	azoR NADH-azoreductase, FMN-dependent	0	0	-2.91891	-0.415398	-1.47098	-2.27658	-2.31635	-2.29393	-1.99249	-0.153217	-1.79428	-1.23172	-1.27116	-1.51495	0.786581	-0.32847	-0.566072	-0.711728	-0.534783	-0.883148	0.729491	-1.00547	-0.246309	-0.495708	0	0	0	0
b1414	ydcF conserved hypothetical protein	0	7	-0.290721	0.0161048	-0.0743779	-0.377194	0.525757	1.63908	0.412766	-0.0159712	-0.22044	-0.797351	-0.749367	1.10811	1.20847	1.06311	1.33417	2.11967	3.39488	1.5152	0.85819	0.558177	0.176379	0.0164827	1	0	0	0
b1415	aldA aldehyde dehydrogenase A, NAD-linked	0	0	-0.425316	-0.964089	0.00668378	-0.703879	-2.02932	0.351065	-2.20407	-1.58495	-0.928008	-0.763359	-1.09874	0.707016	-0.0661606	0.926311	0.718857	-0.667708	1.83757	-1.43994	-0.942456	-0.356978	-0.0393775	-0.532004	0	0	0	0
b1416	b1416	0	0	-0.436694	-1.79587	-1.51718	-0.763695	-1.54342	-1.66272	-1.59035	-0.740825	-1.68881	-1.26441	-1.17255	0.416308	-1.11231	-0.900336	0.435832	-0.437497	-0.288475	-1.08939	-0.334607	-1.34239	-0.821289	-0.847858	0	0	0	0
b1417	b1417	0	0	-2.7403	-0.0387121	-1.87336	-1.86312	-1.74126	-2.06706	0.111421	-1.81277	-1.4279	-2.50372	-0.340536	-1.24601	1.27376	-0.658253	-0.212127	-0.0647884	-0.292814	1.27616	-0.857551	-0.548047	-1.38523	0.542243	0	0	0	0
b1418	cybB cytochrome b561	0	0	0.65478	1.62738	-0.930833	-1.3742	0.831096	-2.76625	-1.17492	0.408348	-0.140628	-0.268567	-0.662477	2.1413	2.93307	0.278394	0.276694	2.50593	-0.993459	-0.0158317	1.35934	0.735179	0.841661	0.213564	0	0	0	0
b1419	ydcA hypothetical protein	0	0	-1.11725	-1.04902	0.642997	-0.823637	-0.892888	-1.30849	-0.690652	-1.09066	-0.102446	-0.926643	0.274731	-0.524215	-0.558343	1.17334	0.186177	-0.0214893	-0.0563518	-0.31291	-0.833401	0.0845643	-0.611486	0.459159	0	0	0	0
b1420	mokB regulatory peptide whose translation enables hokB expression	0	0	0.0234595	-0.967589	-1.06229	-1.28814	0.786795	-1.67465	0.222282	-0.408966	0.341325	0.730711	0.319891	0.123058	-0.849353	-1.00548	-0.654769	1.29444	-0.846	0.224732	-0.596743	0.160404	0.540873	0.0812292	0	0	0	0
b1421	trg MCP-III	0	0	-0.164961	-0.204946	-0.0414002	-3.06626	-2.17832	-2.91641	-1.75635	-1.84549	-0.613843	-0.279244	-1.19922	0.909578	0.641645	0.823576	-1.70076	-0.86673	-1.46061	-1.0102	-1.2316	-0.0713259	0.411015	-0.674809	0	0	0	0
b1422	ydcI putative transcriptional regulator LysR-type	0	0	-3.08818	-2.51456	-0.133477	-2.34713	-2.35792	-2.25656	-0.335397	-0.336288	-0.287108	-1.30499	-1.52129	-1.48344	-1.11879	1.16507	-0.672969	-0.673062	-0.46673	0.904003	0.678388	0.64193	-0.0790059	-0.547712	0	0	0	0
b1423	ydcJ conserved hypothetical protein	0	0	-1.20288	-1.18816	-1.32235	-2.66728	-2.2937	-2.57993	-0.175545	-0.278107	-0.321555	-0.665488	-0.299554	0.0241612	-0.219503	-0.340844	-1.14782	-0.868662	-1.02919	0.618735	0.407923	0.284605	0.1132	0.31963	0	0	0	0
b1424	mdoD glucan biosynthesis protein D	0	0	-0.604519	-0.23638	-1.47459	-3.04192	-2.77439	-2.63638	0.200478	0.10069	0.60544	-0.758971	-0.132464	-0.0482223	0.220662	-0.969663	-2.05645	-1.93802	-1.41157	0.568758	0.344083	0.775676	-0.457547	0.0307081	0	0	0	0
b1425	b1425	0	1	0.905397	1.83014	-1.0741	-1.18438	-1.41092	-1.42541	-1.20083	0.0555963	-0.634269	0.0378524	-0.20614	-0.404185	0.510796	-2.3196	-2.04827	-2.47314	-2.13748	-2.55512	-1.3467	-1.95163	-1.45647	-1.59649	0	-1	-1	-1
b1426	ydcH conserved hypothetical protein	0	2	-0.428696	-0.50831	-0.955245	-0.641075	-1.3101	-1.39926	-0.599054	-0.733322	-0.523966	-0.857986	-0.189305	-0.963094	-0.977931	-1.38481	-0.571133	-1.48256	-1.20048	-1.24763	-1.41567	-1.17517	-1.62188	-0.88453	-1	0	-1	0
b1427	rimL ribosomal-protein-L12-serine acetyltransferase	0	3	1.3109	-0.618168	0.255235	-1.88065	-1.98305	-1.98651	-1.19732	-0.370392	0.362356	-1.45154	-1.00002	1.01746	-0.788634	0.120851	-1.45757	-1.81461	-1.35967	-1.55621	-0.787643	-0.0523919	-1.92828	-1.45134	0	0	0	-1
b1428	ydcK predicted enzyme	0	0	-2.49497	-0.908457	-1.06047	1.08898	-2.67932	-2.3434	-1.59506	-0.88427	-1.65926	-1.35431	-0.421196	-1.68077	-0.25546	-0.469657	2.24761	-1.6058	-0.98366	-1.12928	-0.513354	-1.34857	-0.94144	-0.123209	0	0	0	0
b1429	tehA TehA TDT transporter	0	0	-1.49489	-1.95172	-2.00748	-2.67556	-2.64642	-0.0592732	-0.436908	-0.0225882	-0.519124	-0.721171	-0.4195	-0.456224	-1.14213	-1.18413	-1.34302	-1.36947	1.38497	0.303363	0.575861	0.00475555	-0.0496576	0.0738299	0	0	0	0
b1430	tehB tellurite resistance protein	0	0	0.256721	-0.661223	0.137541	0.717187	-1.82551	-1.92119	0.304831	0.410567	-0.233529	0.464861	0.42759	0.00145774	-0.793615	0.0362211	1.17919	-1.61389	-1.24761	-0.0123062	0.0273993	-0.616827	0.0262365	0.00736577	0	0	0	0
b1431	ydcL conserved hypothetical protein	0	0	1.0294	0.781137	0.075647	-2.02186	0.862341	-2.40259	-1.56626	-1.23735	0.849172	0.459189	0.026419	0.839247	0.705596	0.015567	-1.51213	1.13923	-1.66599	-1.81258	-1.57296	0.511264	0.0732521	-0.349378	0	0	0	0
b1432	ydcM putative virulence protein	0	0	-1.45528	-1.20386	-1.05743	-1.8648	-0.978143	-1.71088	-0.572134	-1.31493	-0.882682	-0.730595	-1.96231	-0.538629	-0.4793	-0.351688	-0.59796	0.198678	-0.307875	0.0464322	-0.808875	-0.444302	-0.185028	-1.56592	0	0	0	0
b1433	ydcO YdcO	0	0	-1.77976	-2.73773	-1.31552	-0.909715	-2.5569	-2.86828	-2.44148	-1.18291	-2.59686	-1.49267	-2.49299	-0.206916	-1.36353	-0.04406	0.745141	-0.874252	-1.08579	-1.22894	-0.191094	-1.68426	-0.295638	-1.54449	0	0	0	0
b1434	ydcN predicted DNA-binding transcriptional regulator	0	2	-3.02071	-2.80486	-2.37348	-2.45064	-2.15452	-1.88214	-2.94911	-2.40788	-2.67533	-0.900589	-2.54096	-1.44258	-1.42672	-1.09754	-0.79316	-0.471181	-0.0984722	-1.73234	-1.41235	-1.75984	0.301415	-1.58811	-1	0	-1	0
b1435	ydcP putative collagenase	0	0	-2.33649	-3.23446	-1.19116	-3.35458	-2.92992	-2.12885	-1.605	-1.8686	-2.2237	-1.09469	-1.43057	-0.927292	-2.0137	-0.0425489	-1.65605	-1.30251	-0.369341	-0.489053	-0.968728	-1.41278	-0.0835788	-0.634054	0	0	0	0
b1436	yncJ predicted protein	0	0	-0.931712	-2.17686	-1.9044	-1.63259	-1.95977	-1.84138	-1.85759	-1.80989	0.0755162	1.16521	0.0701659	-0.0247526	-1.45659	-1.21939	-0.373905	-0.798792	-0.44486	-1.26794	-1.32569	0.495006	1.6856	0.450782	0	0	0	0
b1437	b1437	0	0	-2.12368	-2.01638	0.192367	-1.31366	-1.78898	-1.85773	-1.56081	-1.84491	-1.87419	-1.16744	-1.99095	-0.754956	-0.883438	1.27568	0.36138	-0.263305	-0.157292	-0.52912	-1.023	-1.15379	-0.249433	-1.27129	0	0	0	0
b1438	ydcQ predicted DNA-binding transcriptional regulator	0	9	NA	-1.36856	0.377394	NA	-2.26836	-1.99584	-2.41452	-1.5327	-1.6352	-1.75946	-1.99634	NA	-0.77144	0.948246	NA	-1.25606	-0.659423	-1.99826	-1.22053	-1.38053	-1.39222	-1.73906	NA	NA	-1	-1
b1439	ydcR fused predicted DNA-binding transcriptional regulator and predicted amino transferase	0	2	-2.37735	-0.718587	-1.83192	-1.97564	-1.42125	-3.14189	-2.59577	-1.98646	-2.82781	-1.46396	-0.477114	-1.01604	0.402093	-0.759829	-0.310058	0.0912253	-1.45366	-1.57865	-1.17514	-2.11871	-0.55666	0.23349	0	0	-1	0
b1440	ydcS YdcS/YdcT/YdcV/YdcU ABC transporter	0	0	-3.40911	-1.98206	-2.44101	-1.37014	-0.383652	-2.57862	-1.06979	-0.703397	-0.141387	-1.89254	-1.60118	-2.00889	-0.787525	-1.30222	0.341425	1.21254	-0.821822	0.0344836	0.172657	0.63941	-0.916291	-0.833262	0	0	0	0
b1441	ydcT YdcS/YdcT/YdcV/YdcU ABC transporter	0	0	-2.27955	-2.29539	-3.48517	-2.88065	-2.90381	-3.11426	-1.24667	-1.55825	-2.58549	-2.72349	-1.53676	-0.676131	-0.900387	-2.1877	-1.20737	-1.21891	-1.32471	-0.00837345	-0.544472	-1.65703	-1.49865	-0.564147	0	0	0	0
b1442	ydcU YdcS/YdcT/YdcV/YdcU ABC transporter	0	0	-1.60169	-1.44339	-1.52035	-3.48129	-3.31552	-3.27378	-2.04929	-1.53688	-1.45279	-1.57756	-1.21585	0.104882	0.00859254	-0.13654	-1.73228	-1.63645	-1.46323	-0.723262	-0.449783	-0.479032	-0.267509	-0.170456	0	0	0	0
b1443	ydcV YdcS/YdcT/YdcV/YdcU ABC transporter	0	1	-3.10216	-3.27379	-0.762377	-3.12982	-2.94595	-3.04569	-1.8465	-0.997305	-1.70415	-2.04861	-2.32391	-2.62245	-2.8935	-0.328429	-2.20376	-2.18539	-1.89168	-1.50534	-0.789942	-1.57181	-1.78308	-2.21253	0	-1	0	-1
b1444	ydcW gamma;-aminobutyraldehyde dehydrogenase	0	0	-0.689133	-0.394958	-1.2548	-2.94427	-2.94749	-2.97831	-1.18755	-1.22497	-1.86412	-0.759301	-1.27696	0.819648	0.929693	-0.0294146	-1.29428	-1.26903	-1.20231	-0.0137023	-0.26317	-0.977868	0.374346	-0.381779	0	0	0	0
b1445	ydcX hypothetical protein	0	0	0.973596	-1.83788	0.697709	-1.20675	-1.69657	-1.82053	-1.7195	-1.76129	-1.53433	-1.42715	-0.987388	2.37603	-0.639308	1.83866	0.504594	-0.0959269	-0.0622473	-0.612248	-0.881658	-0.749303	-0.446046	-0.215473	0	0	0	0
b1446	ydcY hypothetical protein	0	0	-2.00982	-1.78991	-0.0867222	-1.77964	-1.69058	-1.81716	1.13625	-1.72916	0.333951	-0.962043	-0.262556	-0.208957	-0.266494	1.40482	0.0619515	-0.00708663	0.016537	2.5584	-0.540415	1.37289	0.426589	0.859207	0	0	0	0
b1447	ydcZ putative transport protein	0	0	0.47642	-2.22884	-0.823073	-2.39574	-0.614097	-2.13685	-0.247951	-0.265083	-1.21752	-0.778443	-0.794801	1.89541	-0.991129	0.334879	-0.703805	1.02785	-0.374372	0.877454	0.648394	-0.390371	0.253888	0.0186003	0	0	0	0
b1448	yncA predicted acyltransferase with acyl-CoA N-acyltransferase domain	0	4	-3.33123	-2.96031	-2.60088	-2.84473	-2.27556	-2.34536	-0.748596	-1.73767	-0.147733	-1.76411	-0.763247	-1.91043	-1.72053	-1.44139	-1.15302	-0.632309	-0.582127	0.378492	-0.822712	0.681058	-0.729416	0.0519841	-1	0	0	0
b1449	yncB predicted oxidoreductase, Zn-dependent and NAD(P)-binding	0	0	0.270461	0.642628	0.179493	-2.10278	-0.0861697	1.29376	0.695952	1.10044	0.947912	0.723154	0.903966	0.431847	0.794814	0.25848	-1.44338	0.457751	2.12969	0.737779	0.945854	0.800817	0.581014	0.690689	0	0	0	0
b1450	yncC predicted DNA-binding transcriptional regulator	0	0	1.74993	0.698859	0.19923	-0.358202	0.960769	-0.696217	0.990813	1.58316	1.44604	1.32404	1.04545	1.08499	0.0685877	-0.414764	-0.505732	0.628361	-0.685082	0.201582	0.755657	0.671437	0.40362	0.215611	0	0	0	0
b1451	yncD probable TonB-dependent receptor	0	0	-0.798288	-0.316287	-0.287162	-0.464487	-2.04283	-0.0958839	0.242389	-0.680742	-0.0921283	0.0569207	-0.493678	0.232875	0.486387	0.528111	0.861483	-0.772921	1.34525	0.978163	-0.0867423	0.427133	0.72276	-0.00671384	0	0	0	0
b1452	yncE conserved protein	0	0	-3.15304	-2.17172	-1.25259	-2.47775	-2.04217	-1.74133	-2.66322	-1.77101	-0.688681	-0.632198	-1.09953	-1.77025	-1.00812	-0.139372	-0.780459	-0.479624	-0.00883305	-1.59325	-0.921825	0.0620938	0.312869	-0.357257	0	0	0	0
b1453	ansP AnsP L-asparagine APC Transporter	0	0	-0.615641	-1.49149	-2.0431	-2.5785	-2.68365	-2.91664	-1.12567	-0.322494	-0.722014	-0.809902	-0.898386	0.844451	-0.210461	-0.854556	-0.921937	-1.01778	-1.14875	0.017217	0.613109	0.137068	0.27159	-0.0459601	0	0	0	0
b1454	yncG hypothetical GST-like protein	0	0	0.908311	-0.0465134	-1.24316	1.69816	-1.49889	-1.15971	0.390808	-0.0330633	-0.0461372	-0.37415	-0.225463	1.5913	0.514169	-0.688167	2.75276	-0.535576	0.148445	0.789791	0.256665	0.182209	-0.0274496	0.00545557	0	0	0	0
b1455	yncH hypothetical protein	0	0	-0.316893	0.909972	-0.510487	-0.173661	-0.740365	-0.920285	-0.00604509	0.618388	-0.357709	-0.605715	0.168271	0.194637	1.32155	-0.0404215	0.781643	0.0508364	0.268842	0.353518	0.848526	-0.20609	-0.319588	0.305745	0	0	0	0
b1456	b1456	0	0	-0.654168	0.161453	-0.594114	0.123296	-0.647705	0.0649869	-0.181639	-0.327513	-0.0634535	-0.379808	-0.42453	0.362657	0.953059	0.207686	1.43836	0.610036	1.49961	0.5422	0.256749	0.446561	0.273337	0.051329	0	0	0	0
b1457	ydcD hypothetical protein	0	0	-1.29722	-0.758663	-0.334926	-1.1118	0.0476805	-1.19321	0.230649	0.453198	0.399067	0.0316155	0.734324	-0.927717	-0.494539	-0.120474	-0.31317	0.697686	-0.244411	0.430761	0.500147	0.417641	0.138719	0.672994	0	0	0	0
b1458	yncI predicted protein	0	0	1.16515	1.15012	1.03797	-1.13264	0.931385	-1.52405	0.559781	0.641864	-0.223462	1.37531	1.15998	0.326185	0.325605	0.225393	-1.5075	0.400665	-1.71705	-0.391896	-0.352659	-1.15043	0.284617	0.171409	0	0	0	0
b1459	yncM predicted protein	0	0	-0.482309	1.46289	0.0106246	-0.226038	0.453487	-1.07753	-0.331758	0.414638	-0.146126	0.335915	0.392672	-0.0785437	1.76351	0.328165	0.619882	1.13513	-0.0340683	-0.0464719	0.553439	-0.0652572	0.541522	0.427582	0	0	0	0
b1460	ydcC conserved protein, similar to H-repeat associated proteins	0	0	1.55996	1.9766	0.908394	2.48825	3.01131	2.98201	1.21163	1.63844	1.13193	1.28589	1.62602	-0.177817	0.232385	-0.701517	1.1528	1.45651	1.73345	-0.515771	-0.121671	-0.528499	-0.571611	-0.104072	0	0	0	0
b1462	yddH conserved proteion	0	0	-2.38268	1.86474	-0.56191	-1.38828	-1.28632	-1.69004	-0.440399	-0.236472	-0.734627	-0.0116925	-0.689826	-2.02055	2.12285	-0.364345	-0.597657	-0.6417	-0.756939	-0.255503	-0.206004	-0.727427	0.0773236	-0.767547	0	0	0	0
b1463	nhoA N-hydroxyarylamine O-acetyltransferase	0	2	-2.71015	-2.38547	-2.45937	-2.94209	-2.17948	-2.54575	-3.14312	-2.28499	-0.218712	-0.559421	-1.30175	-1.78224	-1.65241	-1.74022	-1.66609	-0.991232	-1.1375	-2.5091	-1.76628	0.231097	0.0011878	-0.893959	-1	0	0	0
b1464	yddE conserved protein	0	0	-3.6557	-1.34744	-0.839487	-3.23927	0.060885	-2.62131	-0.392365	-2.8527	-1.93279	-1.39098	-1.43493	-1.20688	0.673493	1.32369	-0.990156	2.02936	-0.495612	1.65397	-1.09186	-0.339476	0.606207	0.229791	0	0	0	0
b1465	narV nitrate reductase Z, gamma; subunit	0	0	-2.98647	-1.74512	-3.04049	-3.10473	0.428101	-1.04536	-1.34256	-1.44301	-1.45005	-1.75583	-1.37717	-0.874534	0.0290101	-1.20603	-1.02424	2.23976	0.913204	0.400565	0.0451435	-0.138354	-0.0863651	0.0105874	0	0	0	0
b1466	narW NarW, probable private chaperone for NarZ nitrate reductase subunit	0	0	-0.746355	-2.54807	-3.03395	-3.53237	-1.81029	-2.68479	-0.301164	-0.566153	-1.01933	-1.80124	-2.48962	0.697396	-1.2834	-1.8571	-1.8594	-0.152343	-0.917539	0.837232	0.36215	-0.171742	-0.738344	-1.65222	0	0	0	0
b1467	narY nitrate reductase Z, beta; subunit	0	0	-3.78827	-2.54788	-1.63255	-3.52398	-1.47636	-3.11231	-3.5223	-2.13241	-1.34018	-1.60489	-1.50094	-2.13454	-1.12655	-0.2952	-1.81493	0.203818	-1.31321	-2.24213	-1.08537	-0.392008	-0.338348	-0.493417	0	0	0	0
b1469	narU NarU MFS nitrate/nitrite antiporter	0	0	-1.74262	1.26492	-0.359289	-3.17873	-0.0477136	-0.517769	-0.379655	-1.18789	-0.311171	-0.0993373	-0.671249	-1.20858	1.69956	0.129451	-2.20735	0.76625	0.690248	-0.0140938	-0.949645	-0.149381	0.196036	-0.519862	0	0	0	0
b1470	yddJ hypothetical protein	0	0	-0.421948	-0.874387	-1.72382	-1.16801	-1.31047	-1.34295	-1.46006	-0.934425	-0.527137	-0.347738	-1.47406	1.01052	0.378329	-0.55514	0.516956	0.340724	0.423353	-0.325368	-0.0116728	0.311646	0.70164	-0.647375	0	0	0	0
b1471	yddK predicted protein	0	0	-1.5377	-1.85273	-1.80434	-1.40112	-1.86109	-1.71609	-1.52374	-1.05237	-1.71505	-1.00296	-1.05936	0.057387	-0.462811	-0.513734	0.266699	-0.176167	0.0716687	-0.292476	-0.044362	-0.790432	0.214572	-0.0929817	0	0	0	0
b1472	yddL predicted lipoprotein	0	0	-1.68985	-0.732795	-1.37539	-0.650353	-0.0966479	-1.30785	-0.342925	0.352166	0.924521	1.14131	-0.252755	-0.637407	0.0905468	-0.536334	0.694616	1.19353	0.14115	0.401644	0.957288	1.45604	1.82115	0.252517	0	0	0	0
b1473	yddG predicted methyl viologen efflux pump	0	0	0.772144	1.53419	0.885318	0.998638	-0.852716	-0.284382	0.0184698	0.904266	1.01586	1.24125	1.38981	0.0423246	0.827531	0.187845	0.753705	-1.26161	-0.357817	-0.836158	0.00944825	0.182192	0.250333	0.496528	0	0	0	0
b1474	fdnG formate dehydrogenase N, alpha; subunit	0	0	-1.88624	-1.36454	-1.57462	-1.89257	-0.0369768	-2.61659	-0.738175	-1.25705	-1.55266	-1.63389	-0.732218	-0.477002	-0.143655	-0.42596	-0.194131	1.59058	-0.857083	0.377818	-0.357072	-0.741595	-0.622603	0.0644446	0	0	0	0
b1475	fdnH formate dehydrogenase N, beta; subunit	0	0	-2.26527	-2.61489	-2.57574	-2.58821	-2.11625	-2.47199	-0.729842	-2.2112	-1.61281	-1.75902	-1.70744	0.011331	-0.719053	-0.578282	-0.421403	-0.230291	-0.434954	1.16362	-0.588936	-0.163605	0.0678028	-0.185239	0	0	0	0
b1476	fdnI formate dehydrogenase N, gamma; subunit	0	0	-0.752614	-1.94976	-1.14985	-1.8568	-0.986589	-1.68895	-1.47328	-1.48854	-0.646956	-1.33172	-1.55112	0.650532	-0.749688	-0.00818123	-0.145757	0.615781	0.069753	-0.365059	-0.607564	0.139711	-0.348739	-0.777667	0	0	0	0
b1477	yddM predicted DNA-binding transcriptional regulator	0	1	-2.48693	-1.83832	-1.91951	-1.6431	-1.51223	-1.73263	-2.07286	-1.65126	-0.946571	-2.14704	-1.38503	-2.13366	-1.58664	-1.73567	-0.860408	-0.87385	-0.81254	-1.90064	-1.63496	-0.949689	-2.07368	-1.4763	-1	0	-1	-1
b1478	adhP ethanol dehydrogenase	0	2	-4.15726	0.181837	-3.24853	-3.40934	1.42388	-2.83274	0.293567	-1.22603	-1.58145	-1.48236	-1.38617	-3.59718	0.64258	-2.74096	-2.42153	2.264	-1.60515	0.66232	-0.981724	-1.40976	-1.17992	-1.22102	0	0	0	-1
b1479	maeA malate dehydrogenase, NAD-requiring	0	0	-2.28291	-2.42559	-0.620033	-2.95634	-1.33192	-2.62375	-2.7717	-0.329823	-1.00799	-0.881267	-1.27562	-1.22138	-1.59274	0.229702	-1.60299	-0.0329175	-1.17195	-2.02607	0.279047	-0.47184	-0.196901	-0.762423	0	0	0	0
b1480	sra 30S ribosomal subunit protein S22	0	0	1.37783	0.216039	1.44452	0.835074	-0.699797	1.0408	-0.734008	1.28046	0.110361	1.16916	-0.687138	0.622052	-0.518656	0.719363	0.558478	-1.13781	0.938039	-1.61272	0.361768	-0.745356	0.153722	-1.60318	0	0	0	0
b1481	bdm biofilm-dependent modulation protein	0	2	0.963936	0.759106	0.911143	2.60542	1.35618	2.8367	0.67775	1.96465	0.8185	1.76369	0.884579	-1.70699	-1.91848	-1.61686	0.250007	-1.37356	0.319408	-1.89893	-0.621406	-1.6061	-0.899158	-1.59092	-1	0	0	0
b1482	osmC osmotically inducible peroxidase OsmC	0	0	1.36154	1.399	1.87752	-1.38227	0.74697	-1.86424	1.85253	1.4797	0.0183131	0.964672	0.680029	0.604838	0.663321	1.15141	-1.65994	0.307929	-1.96802	0.972968	0.560171	-0.838181	-0.0516151	-0.236805	0	0	0	0
b1483	ddpF YddO	0	0	-2.55131	-0.656479	-1.98193	-2.94575	-2.16994	-2.87369	-3.15229	-0.816055	-1.31414	-2.10362	-1.36809	-0.118916	1.35232	0.165748	-0.704747	-0.20958	-0.756427	-1.12116	0.931259	0.265297	-0.123076	0.282355	0	0	0	0
b1484	ddpD YddP	0	0	-0.443994	-2.31159	-2.84844	-3.4148	-0.775875	-2.6779	-1.882	-1.25411	-1.8323	-2.05252	-1.87	2.26243	-0.0883005	-0.456722	-1.02378	1.33038	-0.425326	0.438044	0.733787	-0.0140365	0.220613	0.0520711	0	0	0	0
b1485	ddpC YddQ	0	0	-0.607685	-0.100744	-1.51931	-3.22345	0.0982043	1.00588	-3.61072	-0.911089	-2.08166	-2.39665	-1.21703	1.58508	1.73429	0.396158	-1.0979	1.9465	3.00176	-1.79133	0.644212	-0.701625	-0.6506	0.237619	0	0	0	0
b1486	ddpB YddR	0	4	-4.00552	-3.10483	-3.61725	-2.92648	-2.65164	-2.99864	-3.72595	-2.06151	-1.25356	-0.607952	-1.7619	-2.38569	-1.70072	-2.30666	-1.24197	-0.967752	-1.20583	-2.47396	-1.03679	-0.318315	0.630833	-0.777555	-1	0	0	0
b1487	ddpA YddS	0	0	-1.36154	-1.26219	-1.43844	-2.016	-1.63731	-2.17731	-0.422891	-1.06406	-1.76705	-1.26626	-1.92325	0.101164	0.0213634	-0.247969	-0.361275	0.0296293	-0.409193	0.720996	-0.127187	-0.90623	-0.181884	-1.06847	0	0	0	0
b1488	ddpX D-Ala-D-Ala dipeptidase	0	0	-1.39413	-1.156	-2.28492	-1.96075	-1.15776	-1.91569	-0.509965	-1.93424	0.765703	-0.632871	-0.553298	0.00767446	0.0413265	-1.1446	-0.249257	0.441479	-0.157815	0.596428	-1.05573	1.5494	0.346708	0.217358	0	0	0	0
b1489	dos phosphodiesterase, heme-regulated	0	0	-0.944831	-1.37126	-0.86388	-0.902319	-0.816961	-2.61796	-0.658161	-1.86548	-0.185865	-0.744274	-1.09021	0.393308	-0.28496	0.182904	0.73528	0.669341	-0.962487	0.309234	-1.08361	0.493961	0.133767	-0.403594	0	0	0	0
b1490	yddV diguanylate cyclase	0	0	2.1138	0.223959	1.6331	0.383555	1.29165	0.354186	1.66559	1.46554	1.53909	1.14589	1.24919	1.20144	-0.681126	0.742117	-0.0785362	0.678549	0.0816503	0.651822	0.403146	0.547966	-0.00997172	0.195478	0	0	0	0
b1491	yddW conserved protein, glycosyltransferase domain	0	0	0.373876	0.119944	-0.420273	0.914719	-1.54863	-1.58701	-0.94539	-0.492858	0.159299	0.405582	-0.735617	0.955375	0.60071	0.102106	1.91633	-0.687909	-0.343688	-0.57236	-0.241647	0.340103	0.715009	-0.558614	0	0	0	0
b1492	gadC GadC GABA APC transporter	0	0	0.300383	0.368872	-1.16929	-1.16585	1.09263	-2.35372	-0.772142	0.843684	-0.384361	0.246074	-0.674535	-0.0626013	0.114323	-1.38355	-0.838526	1.16353	-1.85015	-1.21675	0.351154	-0.866877	-0.313074	-1.19482	0	0	0	0
b1493	gadB glutamate decarboxylase B subunit	0	0	-0.0767286	0.287714	0.185735	-1.5913	-1.58615	0.712889	0.404084	0.0949502	0.2605	0.0854579	0.32581	0.75564	0.954157	0.786354	-0.416212	-0.496494	2.07978	0.883474	0.479993	0.585265	0.510787	0.63499	0	0	0	0
b1494	pqqL putative zinc peptidase	0	0	-0.188022	0.658312	1.56058	1.24018	-1.29331	-1.7196	1.73492	1.45774	1.17228	1.31894	1.32426	-0.594597	0.345319	1.28872	1.49796	-1.2907	-1.3073	1.23314	0.913459	0.643729	0.704055	0.756297	0	0	0	0
b1495	yddB conserved protein	0	0	1.56198	1.25851	1.32524	0.650456	0.0342941	0.697981	1.31427	1.33796	1.4661	1.50855	1.28909	0.29827	-0.014128	0.117485	-0.169444	-0.976033	0.0372537	-0.00125258	-0.0265948	0.185421	0.0524132	-0.0633431	0	0	0	0
b1496	yddA YddA complex	0	5	1.69569	1.7515	1.69817	2.82392	0.460212	-0.123992	1.85622	1.81345	2.31113	2.04091	2.20105	0.956416	1.03445	0.990211	2.56693	0.0406136	-0.208422	0.992676	0.909719	1.46932	1.04081	1.29929	1	0	1	0
b1497	ydeM predicted anaerobic sulfatase maturation enzyme; predicted DNA-binding transcriptional regulator	0	0	1.7592	0.26347	-0.0229926	-1.2929	-0.863083	-1.6974	1.20396	1.17437	0.969411	1.26937	1.40363	0.56711	-0.935906	-1.17169	-2.04536	-1.79257	-2.27944	-0.051141	-0.131186	-0.253933	-0.12724	0.110792	0	0	0	0
b1498	ydeN putative sulfatase	0	0	1.11944	0.898785	0.71859	-0.0508146	0.603812	-1.98339	0.481907	0.947353	0.984051	1.02921	1.61114	0.86635	0.768424	0.618889	0.413081	0.817747	-1.30745	0.167142	0.565944	0.602404	0.592541	1.19254	0	0	0	0
b1499	ydeO YdeO transcriptional activator	0	0	0.25793	-0.562616	-0.125978	-1.82204	-0.0165558	-1.58682	-0.929233	-0.329166	-0.347381	0.111022	-0.147938	1.17607	0.162971	0.582003	-0.553923	1.16209	-0.183003	-0.307829	0.179105	0.0929592	0.659204	0.250278	0	0	0	0
b1500	b1500	0	0	-0.375709	-1.05685	-1.03934	-0.322468	0.0337377	-1.13895	-0.741443	-0.664217	-0.810499	-0.56602	-0.508868	0.200981	-0.580393	-0.520283	0.675938	0.889961	0.100817	-0.369734	-0.414941	-0.631943	-0.258452	-0.334678	0	0	0	0
b1501	ydeP acid resistance protein	0	0	-0.193627	-0.546004	-0.0786051	-1.92967	-0.490603	-1.14085	-0.0771844	-0.35497	-0.0761189	-0.259802	-0.403697	1.13482	0.523717	0.957985	-0.306927	0.9868	0.497185	0.860375	0.412176	0.589406	0.605205	0.273091	0	0	0	0
b1502	ydeQ predicted fimbrial-like adhesin protein	0	0	1.75736	1.07037	1.11263	-0.564623	1.20961	-0.773056	1.70792	0.922693	1.51792	0.886248	1.31417	1.32218	0.719033	0.802536	-0.352949	1.1678	-0.419518	1.1694	0.344603	0.959372	0.23509	0.715008	0	0	0	0
b1503	ydeR predicted fimbrial-like adhesin protein	0	0	1.09932	0.915019	1.24235	-0.684535	2.39822	-0.267708	1.9196	1.97565	1.65925	1.60797	1.41452	-0.10776	-0.299729	0.0812345	-1.45108	1.45182	-0.866145	0.651828	0.657706	0.423884	0.198876	0.109163	0	0	0	0
b1504	ydeS predicted fimbrial-like adhesin protein	0	6	0.404045	-0.968276	-0.269351	-1.28814	1.6929	-1.50422	0.467596	1.23803	0.685483	0.978144	0.683914	1.27307	-0.270221	0.363484	-0.0654063	2.81024	-0.125273	0.98969	1.6645	1.05244	1.43824	1.0228	0	0	1	0
b1505	ydeT predicted protein	0	0	0.097489	0.30217	0.115998	2.74321	1.9332	-1.70604	-2.13067	0.710454	0.248535	0.364961	0.430837	0.427592	0.538395	0.277248	3.5067	2.55608	-0.808869	-1.98051	0.699461	0.224097	0.407326	0.316293	0	0	0	0
b1506	yneL predicted transcriptional regulator	0	0	0.344058	-1.31613	-0.57266	-0.547476	0.134166	-0.96452	-1.0222	-0.221285	-0.41472	-0.700944	-0.853794	0.775909	-0.987407	-0.213407	0.327588	0.843803	0.118419	-0.712822	-0.053206	-0.311526	-0.467305	-0.787325	0	0	0	0
b1507	hipA serine kinase HipA	0	0	-0.487061	-1.23009	-2.33781	-2.72556	-2.04234	-2.52597	-1.80772	-1.60751	-2.11541	-1.42397	-1.21092	1.68052	0.58643	-0.446977	-0.613094	-0.204912	-0.541824	-0.0112681	-0.0725757	-0.75603	0.29796	0.223142	0	0	0	0
b1508	hipB HipB Polypeptide	0	0	-1.5463	-1.56939	-1.68868	-0.766606	-1.23826	-1.38497	-1.4908	-1.66491	-1.67098	-1.60105	-0.966372	0.0827657	-0.1605	-0.370828	0.924438	0.444717	0.409576	-0.231152	-0.634152	-0.732182	-0.354612	0.0243606	0	0	0	0
b1509	ydeU conserved protein	0	0	-1.30479	-0.470093	-2.98523	-2.92875	-2.56581	-2.71657	-0.656404	-1.41427	-1.22748	-2.28218	-1.35477	0.775546	1.27903	-1.18418	-0.868713	-0.770104	-0.772551	1.05501	0.0461659	0.0557246	-0.641997	0.00629759	0	0	0	0
b1510	ydeK predicted lipoprotein	0	0	-0.0433561	0.35273	-0.0760085	0.505766	0.124116	1.03902	-0.175629	0.325182	-0.0903981	0.445435	0.203096	-0.24406	0.268407	-0.14204	1.00868	0.390887	1.76629	-0.433365	-0.0176153	-0.435248	0.0515426	-0.17947	0	0	0	0
b1511	lsrK putative kinase	0	0	-3.74679	-2.63333	-2.36658	-2.397	-0.405408	-1.333	-1.1502	-1.88299	-1.4245	-1.59086	-1.33316	-1.78129	-0.97804	-0.690871	-0.418773	1.33003	0.559314	0.442178	-0.527636	-0.248137	-0.0557256	-0.0707078	0	0	0	0
b1512	lsrR LsrR transcriptional repressor	0	0	-2.8456	-3.28301	-0.157245	-1.00727	-1.9967	-2.63162	-0.763095	-2.98604	-1.30466	-1.45213	-1.05049	-1.63823	-2.33108	0.811984	0.494129	-0.58355	-1.09351	0.01577	-2.31205	-0.707691	-0.687539	-0.442329	0	0	0	0
b1513	lsrA LsrA/LsrC/LsrD/LsrB ABC transporter	0	2	-2.32718	-3.72466	-0.926101	-3.08513	-0.799021	-3.28978	-3.48124	-2.73196	-1.68939	-2.58464	-2.31135	-0.558355	-2.22579	0.527135	-1.27804	0.884282	-1.46365	-2.09321	-1.58011	-0.673116	-1.22217	-1.21566	0	0	0	-1
b1514	lsrC LsrA/LsrC/LsrD/LsrB ABC transporter	0	0	-1.53084	-3.73235	-2.49582	-3.55107	-0.261789	-3.27863	-0.481974	-0.501713	-1.52795	-0.621563	-0.518948	-0.229355	-2.70018	-1.48329	-1.9627	1.19452	-1.67658	0.397789	0.234013	-0.891925	0.213535	0.134939	0	0	0	0
b1515	lsrD LsrA/LsrC/LsrD/LsrB ABC transporter	0	0	-2.50521	-3.71076	-3.48485	-2.34479	-2.60066	-2.84752	-2.68288	-2.91811	-1.51828	-2.78211	-1.49398	-0.709979	-2.19168	-2.00006	-0.509269	-0.917265	-1.01518	-1.26677	-1.73589	-0.483394	-1.39808	-0.376822	0	0	0	0
b1516	lsrB LsrA/LsrC/LsrD/LsrB ABC transporter	0	0	-0.127518	-2.11174	-0.601446	2.37642	-1.68764	-0.0774775	-1.88729	-0.58523	-0.208435	-1.21167	-1.82257	0.964103	-1.24768	0.282634	3.75803	-0.359964	1.38448	-1.13964	0.0356694	0.342446	-0.513404	-1.28403	0	0	0	0
b1517	lsrF predicted aldolase	0	4	-2.84585	-2.78769	-2.78269	-1.58098	-0.188096	-2.46356	0.673126	0.296236	0.157	-0.259798	0.544741	-2.60061	-2.59849	-2.68484	-0.889268	0.393326	-1.63034	0.751462	0.186468	0.0556648	-0.333268	0.358017	-1	0	0	0
b1518	lsrG conserved protein	0	0	0.874001	-2.02208	-1.87506	-1.77964	-1.57064	-1.89821	-0.0422552	-1.07925	-1.65723	-1.17155	0.295729	1.93303	-1.19187	-1.02828	-0.42861	-0.274071	-0.447172	0.703176	-0.471382	-1.12234	-0.488386	0.806744	0	0	0	0
b1519	tam trans-aconitate methyltransferase	0	0	-2.3842	-0.461902	-1.71874	-2.87175	-1.63481	-2.6932	-2.14364	-1.21465	-1.17909	-1.17299	-0.861711	-0.503373	1.12422	-0.13468	-0.954663	0.06139	-0.835799	-0.637361	0.0611894	-0.0783288	0.284113	0.327082	0	0	0	0
b1520	yneE conserved inner membrane protein	0	0	-0.520893	-1.95514	-3.06319	-2.91776	1.68694	-2.62363	0.0990512	-0.276223	-1.09995	-0.163116	-1.52289	0.89911	-0.716257	-1.90437	-1.22592	3.32962	-0.86072	1.22542	0.638103	-0.271875	0.870551	-0.708453	0	0	0	0
b1521	uxaB altronate oxidoreductase	0	0	-1.5556	-1.7534	-2.18531	0.685723	-1.90362	-2.05254	-2.42736	-2.39334	-1.1055	-0.811159	-0.696959	0.509607	-0.0164287	-0.40049	2.73554	-0.11577	-0.115466	-0.731384	-0.946408	0.163816	0.815099	0.651252	0	0	0	0
b1522	yneF predicted diguanylate cyclase	0	0	-1.26343	-0.473232	-3.29678	-3.06192	-2.79456	-2.84962	-0.48435	-1.79054	-2.08801	-2.58445	-1.38362	1.56021	1.84642	-0.807005	-0.606237	-0.620466	-0.539332	1.96989	0.303564	-0.163241	-0.185265	0.663865	0	0	0	0
b1523	yneG conserved protein	0	0	-1.93282	0.0511425	-2.12542	-1.99767	-1.84007	-1.89784	-1.91405	0.268849	-1.55678	-1.67891	-0.431819	0.393603	1.98289	-0.0794783	0.192772	0.0691351	0.16462	0.0228101	1.93075	-0.0661752	0.19643	1.13053	0	0	0	0
b1524	yneH predicted glutaminase	0	0	-0.871881	-1.55698	-3.22631	-2.37764	-0.875878	-2.59298	-3.39875	-2.83302	-1.96609	-2.21377	-2.11009	1.35223	0.300891	-1.28016	-0.236325	0.986255	-0.582039	-1.55136	-1.25258	-0.560267	-0.437627	-0.630072	0	0	0	0
b1525	yneI NAD(P) +-dependent succinate semialdehyde dehydrogenase	0	0	-1.90701	-3.22178	-2.85791	-0.217235	-2.68003	-2.46034	-2.03113	-0.655537	-0.218603	-1.36054	-1.08839	-0.455231	-1.94893	-1.67537	1.44687	-1.01792	-0.692853	-0.890756	0.276277	0.634784	-0.288384	-0.243547	0	0	0	0
b1526	yneJ predicted DNA-binding transcriptional regulator, LysR-type	0	0	0.0350928	1.23154	-0.0159936	-0.0360285	-1.27347	-1.71549	0.661323	0.974418	0.0796322	0.320741	0.758938	-0.332908	0.970375	-0.236713	0.283503	-1.21031	-1.2222	0.210168	0.476016	-0.408121	-0.244755	0.233252	0	0	0	0
b1527	yneK predicted protein	0	0	0.890477	0.194181	0.772123	1.07714	-0.729667	0.0863811	0.913948	0.540348	1.13772	0.990522	0.886088	-0.30179	-1.00538	-0.376719	0.324511	-1.65936	-0.495858	-0.34131	-0.765356	-0.0857706	-0.406239	-0.406905	0	0	0	0
b1528	ydeA YdeA MFS transporter	0	0	-0.0588139	-2.01195	-0.435374	-2.30998	-0.55378	0.535295	0.62492	0.0410001	-0.691628	-0.0525974	-0.523237	0.952729	-1.22408	0.361605	-0.998109	0.699708	1.96784	1.34398	0.621631	-0.184996	0.595541	-0.0513436	0	0	0	0
b1529	marC inner membrane protein involved in multiple antibiotic resistance	0	0	-1.3989	-1.59641	-0.778545	-2.48129	-2.103	-1.99952	-2.46939	-1.83569	-0.556075	-1.06283	-0.852006	-0.0657614	-0.518701	0.262902	-0.851329	-0.621422	-0.353072	-1.51741	-1.06146	0.116307	-0.191582	-0.170541	0	0	0	0
b1530	marR MarR transcriptional repressor	0	2	-2.73155	-2.68147	-2.58488	-2.57301	-2.06114	-2.06129	-2.7936	-2.43773	-1.89567	-2.59126	-0.747189	-1.31267	-1.44389	-1.42703	-0.881071	-0.419279	-0.298868	-1.6683	-1.52435	-1.06863	-1.55908	0.0660907	-1	0	-1	0
b1531	marA MarA transcriptional dual regulator	0	2	-2.42574	-3.17393	-2.87979	-2.25673	-2.0412	-2.40112	-2.45332	-2.69296	-2.41039	-0.353905	-0.935594	-1.12795	-2.14568	-1.87006	-0.671918	-0.587569	-0.802157	-1.57806	-1.9602	-1.777	0.477881	-0.284364	-1	0	-1	0
b1532	marB multiple antibiotic resistance protein	0	0	-1.68982	-1.91356	-1.70141	-1.29174	-1.06018	-1.54066	-1.24774	-1.54108	-1.46368	-0.10144	-1.66967	-0.108105	-0.532776	-0.422337	0.367791	0.623688	0.243911	-0.0279551	-0.542865	-0.54612	1.1039	-0.713882	0	0	0	0
b1533	eamA O-acetylserine/cysteine export protein	0	0	-0.67004	-2.73822	-2.93846	-3.06105	-0.651571	-2.74524	-0.956757	-1.55433	-0.810768	-0.560362	-1.12908	1.99044	-0.551993	-0.585945	-0.695584	1.42848	-0.515333	1.31168	0.392222	0.966305	1.66265	0.744432	0	0	0	0
b1534	ydeE YdeE MFS transporter	0	0	-1.24787	0.0397983	0.146008	-2.46747	-2.56869	-0.126637	-0.537009	0.247072	0.385411	0.177052	0.195673	-0.133966	0.923651	1.05129	-1.06446	-1.2216	1.34727	0.220298	0.880244	0.948294	0.889419	0.750707	0	0	0	0
b1535	ydeH conserved protein	0	6	1.84798	1.47435	1.43603	1.19969	0.60328	-2.0235	1.71258	1.60791	1.47652	1.64886	1.61922	1.35208	1.04766	1.05063	1.32124	0.476571	-1.77464	1.10343	0.963532	0.859007	0.926415	0.95893	1	0	1	0
b1536	ydeI conserved protein	0	0	1.28692	-0.5569	0.446499	-1.6434	0.153204	-1.63338	-0.509301	0.555122	0.394292	0.855686	0.813236	1.52425	-0.371719	0.541316	-0.95539	0.730395	-0.801677	-0.435261	0.440317	0.288173	0.775224	0.622907	0	0	0	0
b1537	ydeJ conserved protein	0	0	-0.626751	-0.609587	-0.54267	1.1432	0.718001	0.265229	-0.0789634	-0.28269	0.0242695	-0.424723	-0.130296	-0.0784846	-0.16053	-0.0434419	2.12365	1.54634	1.48409	0.288394	-0.0411277	0.191479	-0.125404	0.0286847	0	0	0	0
b1538	dcp dipeptidyl carboxypeptidase II	0	0	-1.20613	-0.998945	-1.38321	-1.23437	-2.08264	-0.631017	-0.581815	0.155398	-0.680814	-0.58555	-0.594181	0.236199	0.264259	-0.207371	0.440218	-0.42548	1.13618	0.556218	1.08306	0.165708	0.475684	0.24189	0	0	0	0
b1539	ydfG 3-hydroxy acid dehydrogenase monomer	0	2	-0.513531	-3.24554	-2.28774	-2.79255	-1.36128	-2.40151	-0.126486	-1.40438	-1.36943	-2.57766	-2.33001	0.858312	-2.10655	-1.19863	-1.11289	0.171407	-0.694764	0.912648	-0.577136	-0.64321	-1.65438	-1.60591	0	0	0	-1
b1540	ydfH predicted DNA-binding transcriptional regulator	0	0	-1.51046	-2.93367	-1.42601	-2.55107	-1.90749	-2.28875	-1.36672	-1.08835	-1.2487	-1.31613	-2.54242	0.162447	-1.50234	-0.0728851	-0.827639	-0.22903	-0.485921	-0.0703502	-0.0279626	-0.292618	-0.0340385	-1.52173	0	0	0	0
b1541	ydfZ conserved protein	0	0	-1.77818	-1.99981	1.08391	-1.60574	-1.52217	-1.47751	-1.76301	-1.62452	-0.684438	0.109175	0.0503987	-0.40175	-0.850948	2.18267	0.0812565	0.0223462	0.23965	-0.711544	-0.788503	0.0515175	1.04108	0.781722	0	0	0	0
b1542	ydfI predicted mannonate dehydrogenase	0	0	-1.99409	-2.18032	-0.0907646	-2.80374	-2.12205	0.0180297	-2.21679	-0.322399	0.00929637	-1.42364	-0.199054	-0.552932	-0.918347	1.08424	-1.12782	-0.465565	1.78517	-1.07907	0.604728	0.854925	-0.3638	0.635908	0	0	0	0
b1543	ydfJ predicted transporter	0	7	0.248483	-0.0997621	-1.06021	1.41102	1.60032	1.30186	1.44822	1.09144	-0.140632	0.169501	0.386073	0.738569	0.291067	-0.61281	2.34723	2.37122	2.46883	1.79558	1.30655	-0.00211025	0.44154	0.506276	0	1	0	0
b1544	ydfK Qin prophage; predicted DNA-binding transcriptional regulator	0	0	0.221128	0.409692	-1.22908	-1.40511	-1.48048	-0.734313	0.225622	0.0509831	-0.613696	0.0560694	-0.174088	1.56085	1.49867	-0.180583	0.234835	0.00738028	0.923937	1.19773	0.835231	0.0684572	0.936257	0.514184	0	0	0	0
b1545	pinQ Qin prophage; predicted site-specific recombinase	0	0	1.3953	1.01128	1.21789	-1.68893	-0.119416	1.23973	1.46921	1.40142	1.43645	1.41544	1.1264	0.308801	-0.07935	0.15861	-2.34035	-0.929614	0.773734	0.304453	0.184173	0.298275	0.107691	-0.0779089	0	0	0	0
b1546	tfaQ Qin prophage; predicted tail fibre assembly protein	0	0	0.297264	0.148292	0.584229	-1.86415	-0.217286	0.343726	0.332798	0.837851	0.954493	1.60627	1.13761	0.0712523	0.0423163	0.502987	-1.37877	0.0245689	1.04739	0.0475469	0.477143	0.592454	1.19257	0.738249	0	0	0	0
b1547	ydfN Qin prophage; predicted side tail fibre assembly protein	0	0	-2.12341	-2.08021	-1.8382	-0.502796	-0.728966	-0.869922	0.106284	-0.582609	-0.750637	-0.399532	-0.720802	-0.725797	-0.889618	-0.701858	1.20824	0.863147	0.884966	1.20711	0.290026	0.0262544	0.572195	0.0434051	0	0	0	0
b1548	nohA Qin prophage; predicted packaging protein	0	0	-2.58935	-1.5804	-0.993346	-2.37937	-1.96084	-2.14445	-0.119319	-0.853694	-1.69663	-1.70317	-1.10347	-0.651177	0.0523561	0.652396	-0.421234	-0.239127	-0.263876	1.44476	0.476063	-0.545435	-0.193057	0.135244	0	0	0	0
b1549	ydfO Qin prophage; predicted protein	0	0	-1.16898	-0.395057	0.593788	-1.12745	-0.601089	-0.664758	-1.11977	-0.635568	-1.22508	-0.787508	-1.15205	-0.869589	-0.176096	0.72678	-0.396288	0.00848461	0.200901	-0.999533	-0.691613	-1.28277	-0.796332	-1.29901	0	0	0	0
b1551	ynfN Qin prophage; predicted protein	0	0	-1.41326	-1.44229	-1.31133	-1.22293	-0.159875	-1.28786	-1.23945	-0.670007	-0.95859	-0.484384	-0.877729	-0.126764	-0.424771	-0.308031	0.351397	1.28743	0.302514	-0.377865	0.0544814	-0.331463	0.33809	-0.233122	0	0	0	0
b1552	cspI Qin prophage; cold shock protein	0	0	-0.834697	-1.23375	-0.845689	-0.795403	0.100523	-1.12534	-0.588278	-0.6553	-0.830451	-0.578414	-0.718713	0.118823	-0.483608	-0.10221	0.493215	1.30925	0.290677	0.072258	-0.115968	-0.361783	0.0094109	-0.290455	0	0	0	0
b1553	ydfP Qin prophage; conserved protein	0	0	-1.35032	-0.941131	0.250036	-1.26232	-1.02926	-1.32107	-0.097682	-0.157146	-1.13283	-0.406658	-0.732927	-0.888247	-0.579581	0.658077	-0.354522	-0.287141	-0.19182	0.232522	0.0365906	-1.01084	-0.152075	-0.637222	0	0	0	0
b1554	ydfQ Qin prophage; predicted lysozyme	0	0	-0.266334	-0.02601	0.964808	-2.46686	-2.04429	-2.33598	-1.49373	0.46362	-0.568887	0.574249	0.467428	0.0951057	0.231572	1.16108	-1.67691	-1.40016	-1.4041	-1.31001	0.49279	-0.562607	0.661836	0.388442	0	0	0	0
b1555	ydfR Qin prophage; predicted protein	0	0	-1.38499	-0.661809	-1.31147	-1.08562	-1.2798	-1.61975	-0.395367	0.306768	-0.17716	-0.949932	-1.1234	-0.914399	-0.291107	-0.890508	-0.168866	-0.52867	-0.478176	-0.0597892	0.507172	-0.050173	-0.690038	-1.02001	0	0	0	0
b1556	essQ Qin prophage; predicted S lysis protein	0	0	1.87759	0.842387	-0.432753	-0.0854283	1.68624	-1.72346	0.987502	0.173412	0.461916	1.53254	0.315612	1.53667	0.616248	-0.619493	0.275045	1.79033	-1.17631	0.571306	-0.293826	0.00202024	1.00084	-0.181429	0	0	0	0
b1558	cspF Qin prophage; cold shock protein	0	0	-1.54309	1.04252	-1.56256	-0.0239139	0.69911	-1.32565	1.74194	0.560054	0.208595	0.901331	0.939098	-1.83842	0.870016	-1.69881	0.396954	0.865223	-0.701498	1.3809	0.140963	-0.20783	0.422548	0.486094	0	0	0	0
b1559	ydfT Qin prophage; predicted antitermination protein Q	0	0	-0.626169	-0.21895	-2.93514	-2.60207	-1.76484	-2.43884	-0.641551	-0.0302776	-1.04103	0.262287	0.0493447	-0.493765	-0.0810396	-2.86397	-1.95405	-1.23573	-1.60312	-0.615289	-0.199694	-1.20358	0.097616	-0.173767	0	0	0	0
b1560	ydfU Qin prophage; predicted protein	0	0	-0.696331	-2.09881	-2.62032	-3.16996	-0.72394	-2.83633	-2.81792	-1.72512	-1.32461	-0.827523	-0.884219	0.686997	-0.933964	-1.50592	-1.47187	0.840112	-1.10259	-1.74642	-0.874829	-0.572589	0.118674	-0.141007	0	0	0	0
b1561	rem Qin prophage; predicted protein	0	0	-1.65605	0.406768	1.95838	-1.66873	1.17471	-1.97668	-1.83078	0.682685	-0.950889	0.985213	0.319491	-2.62494	-0.559974	1.00882	-2.19607	0.497844	-2.31106	-2.89248	-0.431467	-1.99108	-0.220318	-0.784166	0	0	0	0
b1562	hokD Qin prophage; small toxic polypeptide	0	0	-0.948291	-1.06542	-0.259967	-0.856804	-0.952593	-1.04792	-0.40141	-0.280834	-0.548222	-0.00276797	-0.783388	-0.664352	-0.854603	-0.139196	-0.140386	-0.349366	-0.195308	-0.295066	-0.357315	-0.621291	-0.0351659	-0.944676	0	0	0	0
b1563	relE Qin prophage; toxin of the RelE-RelB toxin-antitoxin system	0	0	-0.254587	-1.79884	-1.62536	-1.42384	-1.52863	-1.73878	-1.61332	-0.859134	0.541927	-0.246805	-0.715954	-0.150128	-1.67764	-1.56646	-0.788552	-1.01764	-0.909233	-1.60726	-1.04435	0.36362	-0.433165	-0.952303	0	0	0	0
b1564	relB Qin prophage; antitoxin of the RelE-RelB toxin-antitoxin system and transcriptional repressor of relBEF	0	0	0.0456885	-0.81431	-0.706359	-1.3593	-0.735373	-0.600071	-0.933661	-0.485988	-0.492639	-0.50373	-0.62523	1.0871	-0.00207071	0.120049	-0.0243104	0.544184	0.845205	-0.192178	0.113926	0.0328407	0.169633	-0.129535	0	0	0	0
b1565	ydfV Qin prophage; predicted protein	0	0	0.338751	-0.309312	-0.0551243	-1.76934	-1.43551	-1.71531	-1.21616	0.459407	-0.0316995	0.0685117	0.407732	0.377207	-0.224913	-0.0156231	-1.15139	-0.969345	-0.88268	-1.25579	0.247966	-0.240611	-0.158376	0.147318	0	0	0	0
b1566	flxA Qin prophage; predicted protein	0	3	2.06933	-0.237219	0.453167	-1.50888	-1.41592	-1.65153	0.00181198	1.34261	0.689242	1.20364	0.335306	0.352974	-1.96058	-1.13846	-2.82002	-2.94579	-2.87223	-1.70698	-0.399674	-0.95412	-0.636012	-1.37828	0	-1	0	0
b1567	ydfW Qin prophage; predicted protein	0	0	-0.643119	-0.15294	-1.13281	-0.574404	-1.05776	-1.16135	-0.715208	-0.133479	-0.0278631	-0.660896	-0.0251897	-0.173065	0.217189	-0.712647	0.341793	-0.307196	-0.0205369	-0.379965	0.0665094	0.0988079	-0.401336	0.0777181	0	0	0	0
b1568	ydfX Qin prophage; predicted protein	0	0	0.65144	-1.34743	-1.92173	-1.83819	-1.71736	-1.63738	-2.02272	-0.0196652	0.0297274	0.448472	0.669297	1.38603	-0.749293	-1.35029	-0.755431	-0.703811	-0.300245	-1.60569	0.29339	0.285295	0.816487	0.927385	0	0	0	0
b1569	dicC Qin prophage; DNA-binding transcriptional regulator for DicB	0	0	1.1761	-1.85116	-1.93775	-1.50773	-1.31421	-1.21845	-2.01549	-0.332034	-0.915668	-1.29492	-0.584377	2.76112	-0.46797	-0.655746	0.153792	0.370068	0.566952	-0.792844	0.668683	0.003766	-0.0865003	0.374116	0	0	0	0
b1570	dicA DicA transcriptional repressor	0	0	-2.15869	-2.01089	-2.21298	-1.89945	-0.699268	-0.344229	-2.25969	-1.52379	-1.36615	-1.46188	-1.49334	-0.0166667	-0.213526	-0.347579	0.199074	1.12679	1.62819	-0.48724	-0.00996428	-0.0281779	0.23578	-0.0804165	0	0	0	0
b1571	ydfA Qin prophage; predicted protein	0	0	-1.40129	-0.908783	-1.53939	-1.016	-0.619007	-0.92108	-1.34201	-0.634949	-1.22928	-0.306466	-0.489747	0.0420774	0.355496	-0.362812	0.657401	1.03873	0.846156	-0.203709	0.293184	-0.381982	0.755985	0.347296	0	0	0	0
b1572	ydfB Qin prophage; predicted protein	0	0	-1.168	-1.00693	-1.25636	-0.722503	-0.421471	-1.11516	-1.12249	-0.713815	-0.984907	-0.204725	-0.337276	0.277944	0.260001	-0.077959	0.947973	1.23767	0.652161	0.0164482	0.215454	-0.135706	0.860724	0.502167	0	0	0	0
b1573	rzpQ Qin prophage; predicted protein	0	0	-0.541914	1.22966	-1.76282	-0.953665	-0.432669	-1.42193	1.33174	1.38436	-0.281888	0.24685	0.188529	0.801751	2.32517	-0.71004	0.691891	1.05922	0.242966	2.31497	2.17436	0.405912	1.13234	0.880948	0	0	0	0
b1575	dicB Qin prophage; cell division inhibition protein	0	0	-0.253069	0.0648848	-0.24973	-0.210441	0.177062	0.14496	0.116646	0.6081	0.704363	-0.3032	0.617288	-0.978595	-0.636989	-0.942281	-0.449698	-0.22693	0.0766429	-0.733874	-0.282586	-0.125566	-1.28985	-0.272072	0	0	0	0
b1576	ydfD Qin prophage; predicted protein	0	0	1.65192	1.69099	0.0449921	-0.59377	-1.09598	-1.12254	2.12809	1.77118	2.45004	1.64213	1.6484	0.524907	0.558527	-1.04911	-1.28457	-1.95201	-1.63336	0.928355	0.51976	1.27905	0.300007	0.410047	0	0	0	0
b1577	ydfE Qin prophage; predicted protein	0	0	0.134054	-0.113952	0.0729919	0.0663622	-1.45824	-2.08868	0.689612	-0.636658	0.0482433	-0.129472	0.165398	0.609723	0.262121	0.501305	0.988343	-0.701827	-0.940067	1.02832	-0.432359	0.178208	0.133562	0.273264	0	0	0	0
b1578	insD Qin prophage; predicted transposase	0	0	0.361788	0.225491	0.710597	0.515109	-1.17765	-1.04751	1.16998	0.24151	0.722753	0.788699	0.931985	0.0770049	0.0641619	0.584515	0.948016	-0.998827	-0.408851	0.820764	-0.16746	0.315569	0.321208	0.488188	0	0	0	0
b1579	intQ Qin prophage; predicted defective integrase	0	0	1.63191	1.03885	0.83282	-0.312869	-0.207087	2.08752	0.884646	1.54103	1.29917	1.43544	1.59812	0.350872	-0.251465	-0.389182	-1.14927	-1.237	1.40752	-0.445502	0.162219	0.00463454	-0.0351072	0.231333	0	0	0	0
b1580	rspB predicted oxidoreductase, Zn-dependent and NAD(P)-binding	0	0	1.26906	0.709291	0.882222	-1.09202	1.04723	0.937325	1.39592	1.26336	0.593492	1.0138	0.412374	0.0659747	-0.501359	-0.275582	-1.85481	0.105333	0.343262	0.131521	-0.0512773	-0.638668	-0.391966	-0.889645	0	0	0	0
b1581	rspA mannonate/altronate dehydratase	0	0	-0.566261	-2.57041	-2.89028	-2.75834	-1.84691	-2.48158	0.49406	-0.526961	-1.58185	0.00110593	-0.782044	-0.0965408	-2.20064	-2.47061	-1.84249	-1.0967	-1.34123	0.829095	-0.32723	-1.45537	0.26046	-0.679433	0	0	0	0
b1582	ynfA inner membrane protein	0	2	-2.35053	-2.03253	-2.18193	-2.21937	-1.49128	-2.25626	0.502604	-1.49339	-1.71812	-2.25137	-0.72997	-1.46083	-1.31813	-1.52914	-0.974631	-0.355988	-0.869698	1.04774	-1.04481	-1.32974	-1.76977	-0.373611	-1	0	0	0
b1583	ynfB predicted protein	0	5	0.205643	0.720136	0.516194	-2.02003	2.67842	-1.83516	-1.3554	1.50762	0.302516	0.401614	0.816299	1.59376	1.89535	1.64029	-0.315641	4.25471	-0.0915416	-0.271298	2.36709	1.06487	1.35752	1.56753	1	0	0	1
b1584	speG spermidine acetyltransferase	0	0	0.161278	1.51851	1.0424	1.85629	0.593304	1.57762	-0.125618	0.525852	1.55833	0.829521	1.50257	-0.644079	0.730608	0.265613	1.52146	0.100121	1.42098	-1.04833	-0.437773	0.660454	-0.230976	0.543572	0	0	0	0
b1586	ynfD predicted protein	0	6	0.430314	0.346337	-1.94921	-0.472374	-1.91257	-2.22662	-0.701004	0.296502	-1.34087	0.131531	0.580229	1.83728	1.55851	-0.803259	1.23251	-0.295333	-0.466762	0.412452	1.18861	-0.540044	1.1307	1.36701	0	0	0	1
b1587	ynfE oxidoreductase subunit paralog of DmsA	0	0	-1.91887	-1.46321	-0.859676	-1.14105	-2.86542	-2.84154	-1.52862	-1.05167	-1.79778	-1.01123	-0.970583	-0.512875	-0.255018	0.28509	0.566493	-1.25316	-1.08168	-0.416456	-0.163244	-1.00173	-0.0175563	-0.188317	0	0	0	0
b1588	ynfF oxidoreductase subunit	0	0	-0.278394	-0.573574	-1.60166	-3.05734	-1.21717	-2.67265	-2.08378	-1.56957	-1.17508	-0.134203	-0.778751	0.75845	0.234288	-0.780315	-1.7264	0.0580494	-1.22912	-1.34443	-0.972135	-0.652284	0.536023	-0.286978	0	0	0	0
b1589	ynfG oxidoreductase, Fe-S subunit paralog of DmsB	0	0	-3.09221	-0.24677	0.0372121	-2.23651	-1.96402	-0.501276	0.34545	-1.91572	-2.11851	-1.71597	-1.73147	-1.55678	1.09911	1.28072	-0.588586	-0.283916	1.27659	1.53404	-0.943322	-1.22216	-0.555241	-0.813897	0	0	0	0
b1590	ynfH DMSO reductase anchor subunit, paralog of DmsC	0	0	-2.85526	-1.42189	-2.43044	2.1849	-2.73101	-2.43488	-1.96525	-1.18341	-1.07638	-1.32353	-2.501	-1.40433	-0.149911	-1.24851	3.84989	-1.06932	-0.667418	-0.825101	-0.251967	-0.223594	-0.252353	-1.65695	0	0	0	0
b1591	dmsD DMS reductase maturation protein	0	2	-3.27974	-2.77667	-0.572883	-2.29592	-2.54094	-2.43994	-2.79518	-1.84669	-1.77194	-1.64814	-2.62953	-2.01425	-1.77674	0.422621	-0.740741	-1.10161	-0.864004	-1.95857	-1.13614	-1.15282	-0.841426	-1.99419	0	0	-1	0
b1592	clcB YnfJ chloride ion ClC transporter	0	0	-0.934015	-1.94607	-1.05272	-2.46346	-3.41383	-3.52819	0.312815	-1.46234	-1.95271	-0.470001	-1.11931	0.406218	-0.856225	-0.00366828	-0.822766	-1.92545	-1.86905	1.28643	-0.677322	-1.2698	0.410883	-0.430495	0	0	0	0
b1593	ynfK predicted dethiobiotin synthetase	0	0	-1.22948	-2.1662	-0.40462	-2.70814	-2.44891	-2.40099	-0.246858	-1.81177	-0.272121	-1.10168	-1.48829	0.131846	-1.04549	0.667498	-1.04253	-0.936408	-0.712738	0.770302	-1.00043	0.437	-0.194351	-0.777668	0	0	0	0
b1594	dgsA DgsA transcriptional repressor	0	3	-1.03473	-1.96106	-0.614655	-2.55724	-1.76175	-2.41148	-2.71996	-1.39188	-2.7582	-3.48336	-2.27126	0.411269	-0.694066	0.563786	-0.886834	-0.102576	-0.644155	-1.58101	-0.462587	-1.90896	-2.41784	-1.43177	0	0	0	-1
b1595	ynfL predicted DNA-binding transcriptional regulator	0	0	-2.00784	-1.19252	-1.74873	-1.56493	-1.06341	-2.08558	-2.16805	-1.08876	-1.23649	-1.45657	-0.927621	-0.415181	0.19585	-0.460166	0.101344	0.621433	-0.298361	-0.938852	-0.082473	-0.31306	-0.241202	0.0369004	0	0	0	0
b1596	ynfM YnfM MFS transporter	0	0	-0.979996	-2.74012	-1.36823	-2.24803	-2.91945	-3.20293	-0.384955	-2.15658	-1.52175	-2.95806	-1.68239	1.14077	-0.959108	0.475403	-0.162088	-1.10347	-1.2403	1.36688	-0.660806	-0.202234	-1.28036	-0.287215	0	0	0	0
b1597	asr acid shock protein	0	0	1.57803	-0.0411763	-1.0387	1.74792	-0.00503859	-2.00556	0.414609	-1.46436	-1.78056	-0.614655	-0.0276498	2.16524	0.4445	-0.512351	2.7535	0.86088	-0.75796	0.789662	-1.21038	-1.59684	-0.302648	0.152896	0	0	0	0
b1598	ydgD predicted peptidase	0	0	-2.32169	-0.78141	-0.779045	0.498527	-2.24377	-2.33196	1.05762	-0.148663	-0.433728	-0.679828	-0.0286067	-1.74789	-0.3076	-0.261976	1.49505	-1.39029	-1.09432	1.42867	0.0995869	-0.256451	-0.373273	0.143949	0	0	0	0
b1599	mdtI MdtI SMR Protein	0	0	-2.52075	-1.9137	-1.26626	-2.2167	-2.39829	-2.48793	0.515593	-1.81723	0.15792	-0.187278	-1.2045	-0.970516	-0.55648	-0.0123134	-0.568072	-0.717497	-0.708827	1.71271	-0.838289	1.06004	0.988051	-0.274641	0	0	0	0
b1600	mdtJ MdtJ SMR protein	0	4	-0.703136	1.2892	1.90451	-1.77819	-1.69976	-2.24571	0.52716	1.07722	1.45627	1.33971	1.33607	-1.83782	0.148837	0.803903	-2.47634	-2.56446	-2.76496	-0.679148	-0.180624	0.279091	-0.00887236	0.0912782	0	-1	0	0
b1601	tqsA transporter of quorum signal AI-2	0	0	0.151572	-1.90871	0.0642822	-2.52818	-1.51002	-2.62612	0.184698	-0.496777	-0.167757	-0.127189	-0.719689	1.358	-0.95751	1.03291	-1.02764	-0.0974667	-1.0886	0.963101	0.176732	0.428814	0.636822	-0.112046	0	0	0	0
b1603	pntA pyridine nucleotide transhydrogenase, alpha; subunit	0	0	-3.05044	-1.28452	-2.84107	-0.785251	-2.52567	2.18545	-0.0339001	-0.507206	-0.420987	-0.860356	-1.29842	-1.65164	-0.0922047	-1.70361	0.926106	-0.931814	3.94123	1.06849	0.366913	0.357583	0.11332	-0.532618	0	0	0	0
b1604	ydgH predicted protein	0	0	-2.99341	-2.11025	-2.38001	-2.28183	-0.0629523	-1.78986	-0.502454	-1.9479	-1.0565	-1.81841	-1.90534	-1.57402	-0.872073	-1.22171	-0.589919	1.57929	-0.0272057	0.623336	-1.03408	-0.228982	-0.785546	-1.09152	0	0	0	0
b1605	ydgI ArcD APC transporter	0	0	-3.34853	-1.65196	-2.00458	-3.56009	-1.79176	-0.709401	-0.0336716	-0.652192	-1.34741	-1.1343	-1.02175	-0.532695	0.661176	0.478733	-1.10869	0.377826	1.59706	2.41155	1.43481	0.570213	1.25664	1.01737	0	0	0	0
b1606	folM dihydrofolate reductase	0	0	-2.82214	-0.770202	0.452969	-1.47348	-2.62743	-2.64915	0.256541	-1.58719	-0.868671	-2.57706	-1.95226	-1.3013	0.56421	1.68656	0.175322	-0.948048	-0.872226	1.43716	-0.620577	0.0222582	-1.43103	-1.04689	0	0	0	0
b1607	ydgC hypothetical protein	0	0	-2.45692	-1.77373	-2.0804	NA	-2.51161	-2.49159	-0.301652	-0.565594	-1.77765	-1.76914	-2.19276	-0.0931598	0.184993	0.00165629	NA	-0.584627	-0.409845	1.66792	1.12614	-0.25587	0.142904	-0.599957	0	NA	0	0
b1608	rstA RstA- Phosphorylated transcriptional regulator	0	2	-3.21733	0.370391	-2.93271	-2.13364	0.600577	-2.51179	-1.59756	-2.05494	-1.06198	-1.66458	-2.50136	-2.62907	0.856946	-2.40562	-1.12731	1.46744	-1.26339	-1.22207	-1.80037	-0.877675	-1.35203	-2.32013	0	0	-1	-1
b1609	rstB RstB-P his	0	0	-1.15064	-1.39626	-2.27113	-2.65161	-2.44045	-2.507	-2.99227	-1.55527	-1.72788	-2.05115	-1.6994	0.444319	-0.00641461	-0.98063	-0.983872	-0.75553	-0.71927	-1.76112	-0.547351	-0.803324	-0.833724	-0.733119	0	0	0	0
b1610	tus DNA-binding protein; inhibition of replication at Ter sites	0	6	-1.96459	-1.24016	-0.168427	-3.12626	-2.36918	-2.72498	-0.284895	-0.413725	-1.18547	-0.255432	-0.488072	0.632938	0.895807	2.12947	-0.796074	-0.324096	-0.525981	1.91408	1.47644	0.53583	1.89897	1.32001	0	0	0	1
b1611	fumC fumarase C monomer	0	4	-3.76349	-1.74642	-1.6696	-3.33074	-2.17607	-1.0356	-0.181807	-0.485233	-1.46009	-2.54023	-2.14339	-2.26736	-0.432361	-0.45314	-1.67981	-0.499275	0.73893	0.984184	0.4709	-0.579358	-1.41979	-1.25902	0	0	0	-1
b1612	fumA fumarase A monomer	0	0	-2.88923	-1.05867	-0.660182	-3.4037	-2.69426	-3.4015	-1.79276	-1.01457	-1.25635	-1.74398	-0.950945	-0.0514331	1.27282	1.84129	-0.940248	-0.512025	-1.08431	0.677832	1.09242	0.681364	0.670071	1.11169	0	0	0	0
b1613	manA mannose-6-phosphate isomerase	0	0	-1.58783	-2.79653	-2.80205	-3.0178	0.352904	-2.63007	-0.671078	-1.58047	-2.32463	-1.46014	-1.20453	-0.245729	-1.70357	-1.75097	-1.37441	1.84318	-0.967737	0.307887	-0.792706	-1.63903	-0.57673	-0.51375	0	0	0	0
b1614	ydgA conserved protein	0	6	-1.48796	-1.25084	-2.67717	-0.298978	-2.80382	-2.70133	-0.346002	-0.659935	-0.803954	-0.910287	-2.2652	1.15731	0.923189	-0.337751	2.05799	-0.732343	-0.478919	1.90551	1.27296	0.959563	1.29611	-0.407635	0	0	1	0
b1615	uidC membrane-associated protein	0	0	0.477579	1.24151	1.30191	-2.98281	-1.8721	-1.82024	1.07111	0.57025	1.11553	1.20166	1.2474	0.142655	1.02286	1.12235	-2.61371	-1.75928	-1.26182	0.662484	0.1097	0.661639	0.67725	0.756491	0	0	0	0
b1616	uidB UidB glucuronides GPH transporter	0	0	-1.6535	0.767744	-0.121431	-1.90206	-0.381716	0.399061	-0.653258	-0.320421	-0.149608	0.510976	0.183118	-0.445912	1.71984	0.847941	-0.400452	1.03157	1.93732	0.125719	0.353685	0.447455	1.27571	0.7914	0	0	0	0
b1617	uidA beta;-glucuronidase	0	0	-1.47623	-0.346599	-1.26605	-0.737816	-2.14548	-1.70758	-0.771765	-0.821393	-1.11657	-0.697214	-0.942728	-0.621786	0.338256	-0.647848	0.463784	-1.03854	-0.332905	-0.268966	-0.413399	-0.768325	-0.252644	-0.616806	0	0	0	0
b1618	uidR UidR transcriptional repressor	0	0	-0.0161412	-2.46532	-2.54183	-2.31624	-2.38038	-2.32	-0.626725	-1.8271	-0.551935	-0.905011	-0.481959	1.40449	-1.22573	-1.38247	-0.624493	-0.737244	-0.556838	0.500218	-0.912272	0.27671	0.129472	0.33311	0	0	0	0
b1619	hdhA 7-alpha;-hydroxysteroid dehydrogenase	0	0	0.15222	-1.37325	0.138514	-2.38096	-1.53149	-2.27446	1.1055	0.0271041	0.480127	0.615618	0.108465	0.630321	-0.994634	0.570241	-1.45652	-0.772578	-1.12257	1.44569	0.23325	0.611521	0.880156	0.218451	0	0	0	0
b1620	malI MalI transcriptional repressor	0	0	-0.569848	-0.86549	-1.31737	-2.83517	-1.01032	-2.45041	-1.00095	-1.44172	-1.04463	-1.73422	-1.31739	1.0538	0.540611	-0.00377776	-1.14798	0.673217	-0.656874	0.254207	-0.414501	-0.107907	-0.492261	-0.3304	0	0	0	0
b1621	malX EIIBCMalX	0	0	-1.86891	-1.79683	-0.768643	-1.95367	-3.02889	-2.92673	-1.42463	-0.458061	-0.749367	-1.40157	-0.331967	-0.518165	-0.690505	0.29177	-0.299201	-1.52934	-1.25143	-0.424731	0.341252	-0.0523807	-0.506957	0.367847	0	0	0	0
b1622	malY bifunctional: repressor of maltose regulon	0	3	0.0685549	0.21141	-0.447839	-1.57483	-1.76481	-1.8812	-0.378267	-1.19568	-0.148906	0.0684602	-0.484152	-0.540602	-0.349016	-0.980526	-1.62636	-2.02867	-1.78908	-1.1073	-1.96005	-0.870066	-0.784475	-1.25517	0	0	-1	0
b1623	add deoxyadenosine deaminase / adenosine deaminase	0	3	0.42094	-0.538966	-1.4827	-3.44177	0.754301	-2.91258	-1.7445	-2.94992	-1.75166	-1.0726	-0.359503	1.41341	0.236078	-0.703165	-2.139	1.99286	-1.4863	-1.04378	-2.38247	-1.25722	-0.443493	0.0981626	0	0	-1	0
b1624	ydgJ putative galactose 1-dehydrogenase	0	0	-2.26544	-0.478045	-0.410599	-2.72305	-0.498021	-1.12978	-1.05473	-0.89178	-0.222482	-1.27845	-0.872598	-1.21026	0.34814	0.431664	-1.37557	0.794814	0.320078	-0.309733	-0.28549	0.310456	-0.597189	-0.364936	0	0	0	0
b1625	cnu H-NS- and StpA-binding protein	0	0	1.46315	1.3557	0.796251	0.980925	-1.18999	-0.891995	1.69352	0.348167	1.3941	1.30059	1.44426	0.0591304	-0.0591723	-0.528104	0.0215096	-2.35966	-1.71437	0.258268	-1.13243	0.00106607	-0.273398	-0.0233132	0	0	0	0
b1626	ydgK conserved inner membrane protein	0	0	0.970269	0.498884	-1.00689	-0.980793	-1.0508	1.13665	1.17451	-1.3274	0.35246	1.13688	1.04767	0.429474	0.021866	-1.44446	-0.920219	-1.23093	1.32679	0.519235	-2.01636	-0.304502	0.365758	0.346356	0	0	0	0
b1627	rsxA integral membrane protein of SoxR-reducing complex	0	0	1.25336	-0.506892	-1.35062	1.59633	-0.832019	-1.07262	-2.17974	-0.963001	-1.61658	-1.13314	-1.20915	2.14225	0.207029	-0.698655	2.84042	0.302503	0.313622	-1.63555	-0.515306	-1.22902	-0.652451	-0.853479	0	0	0	0
b1628	rsxB member of SoxR-reducing complex	0	0	-2.34665	-1.95601	-2.46171	-2.21603	-2.04988	-1.71958	-1.65008	-0.990047	-1.87005	-2.26789	-1.14817	-0.822521	-0.618984	-1.2259	-0.567517	-0.37031	0.0575598	-0.467661	-0.022153	-0.977896	-1.11852	-0.240039	0	0	0	0
b1629	rsxC member of SoxR-reducing complex	0	0	-3.67616	-0.961427	-2.40619	-2.96817	-1.60193	-0.20712	-2.83259	-2.2222	-1.48051	-2.32524	-1.28095	-1.3521	0.968623	-0.362539	-0.77884	0.30616	1.85412	-0.897789	-0.562185	0.0081267	-0.452204	0.279487	0	0	0	0
b1630	rsxD integral membrane protein of SoxR-reducing complex	0	0	-2.59374	-2.87375	-0.171928	2.54404	-0.6157	-3.01816	-2.17002	-1.31781	-0.757312	-1.05882	-0.491682	-0.894417	-1.42672	1.20482	4.28754	1.06264	-1.20946	-0.850561	-0.236962	0.212048	0.245074	0.548131	0	0	0	0
b1631	rsxG member of SoxR-reducing complex	0	0	-3.1366	-0.812992	-0.109394	-2.20652	-2.31999	-2.60099	0.613987	-1.2149	-1.78057	-1.77179	-0.792936	-0.926319	1.03482	1.82322	-0.0720965	-0.464002	-0.596751	2.44908	0.354475	-0.38614	-0.00893316	0.675917	0	0	0	0
b1632	rsxE integral membrane protein of SoxR-reducing complex	0	0	-1.86036	-1.0359	-0.836202	-2.76934	-2.16775	-2.72355	-2.7976	-0.507157	-0.672103	-2.19102	-0.934968	-0.999204	-0.344955	-0.211408	-1.55786	-1.05613	-1.34694	-2.28593	-0.0906447	-0.315184	-1.73944	-0.603154	0	0	0	0
b1633	nth endonuclease III; specific for apurinic and/or apyrimidinic sites	0	0	-2.83515	-0.656695	-1.72293	-2.19309	0.801427	-2.32455	-1.26056	-1.9227	-1.75054	-1.8597	-1.41198	-1.50371	0.418085	-0.68327	-0.565758	2.28146	-0.681192	-0.313873	-1.15107	-1.08069	-0.990746	-0.732239	0	0	0	0
b1634	tppB YdgR putative peptide POT Transporter	0	0	-3.39099	-2.41505	0.558411	0.553848	-1.95458	-2.62266	-0.996722	-1.20776	-0.0560058	-0.511794	0.352066	-2.50512	-1.70302	1.20755	1.79544	-0.822792	-1.23758	-0.45562	-0.763075	0.328747	-0.0341947	0.705332	0	0	0	0
b1635	gst glutathione S-transferase	0	0	-3.05674	-2.38936	-0.25128	-3.18559	-2.09864	-2.82143	-2.67271	-0.860367	0.0871304	-1.11795	-0.531353	-1.56656	-1.08045	0.96076	-1.53457	-0.42297	-1.0479	-1.51087	0.0926942	0.964908	-0.0038223	0.347871	0	0	0	0
b1636	pdxY pyridoxal kinase 2	0	0	-2.6156	-0.892209	-2.89281	-3.01848	-2.53502	-2.76237	-0.50641	-1.05779	-0.685153	-1.77674	-1.48054	-0.670378	0.746354	-1.23935	-1.05518	-0.809832	-0.878799	1.06494	0.27858	0.472487	-0.260156	-0.235692	0	0	0	0
b1637	tyrS tyrosyl-tRNA synthetase	1	0	-3.90934	-3.37586	-3.61677	-2.84259	-3.07951	-2.96589	-3.02247	-3.49564	-2.80542	-3.03122	-2.84268	-0.593888	-0.605785	-0.720217	-0.117839	-0.629753	-0.415808	0.01711	-0.941996	-0.41756	-0.17358	-0.272408	NA	NA	NA	NA
b1638	pdxH pyridoxine 5'-phosphate oxidase / pyridoxamine 5'-phosphate oxidase	0	2	-3.61491	-3.0827	-3.00208	-2.82451	-2.33722	-2.60841	-3.22332	-2.95446	-3.00056	-1.80449	-2.16554	-0.962634	-0.903048	-0.656619	-0.463624	-0.261804	-0.382539	-0.964018	-1.01527	-1.2308	0.409561	-0.300643	0	0	-1	0
b1639	ydhA predicted lipoprotein	0	0	-1.29597	-1.61391	-1.66261	-1.68688	-1.52105	-1.54313	-1.58862	-1.38394	-1.4648	-1.04702	-0.359008	0.357404	-0.192764	-0.325538	0.0219061	0.159165	0.255911	-0.308749	-0.337135	-0.516758	0.219236	0.64827	0	0	0	0
b1640	anmK anhydro-N-acetylmuramic acid kinase	0	0	-0.199319	-1.43078	-2.74655	-3.22825	-0.11218	-2.65668	-0.742643	-0.967177	-0.856421	-0.22437	-1.30658	0.905549	-0.554435	-1.84921	-1.83414	1.22728	-1.18837	0.00925215	-0.339543	-0.298595	0.481545	-0.757922	0	0	0	0
b1641	slyB outer membrane lipoprotein	0	3	-0.292937	-1.0422	-1.01374	-2.23674	-2.14162	0.295579	-2.76734	-2.02664	-2.31949	-1.02203	-1.97575	0.847294	-0.138558	-0.0884509	-0.805379	-0.774134	1.78762	-2.00168	-1.38073	-1.74557	-0.293642	-1.40437	0	0	-1	0
b1642	slyA SlyA transcriptional activator	0	0	-1.93316	-2.31524	0.101525	0.9832	-1.61768	-2.0331	-2.4549	-1.55594	-0.706816	-1.44422	-0.671249	-0.576821	-1.20137	1.16783	2.64353	-0.11176	-0.351166	-1.44544	-0.750359	-0.00360376	-0.542937	0.0342286	0	0	0	0
b1643	ydhI predicted inner membrane protein	0	0	-0.119029	-1.8208	-1.71751	-1.49423	0.520564	-1.95878	1.46096	-1.30958	-1.35562	-1.27865	-1.13759	0.746763	-1.12565	-1.08799	-0.276005	1.63549	-0.580819	1.97882	-0.887144	-0.992713	-0.822069	-0.801614	0	0	0	0
b1644	ydhJ conserved protein	0	0	-1.58439	-1.02629	-1.96531	-2.69634	-1.94261	-2.71475	-1.90766	-0.848938	-2.09243	-1.41294	-2.04174	-0.318939	-0.0263782	-0.969815	-1.14119	-0.503286	-1.13884	-1.07107	-0.138406	-1.47331	-0.606243	-1.4064	0	0	0	0
b1645	ydhK conserved inner membrane protein	0	0	-1.68355	-1.59575	-2.32435	NA	-1.58682	0.203784	-1.6907	-0.859695	-1.72426	-3.44125	-0.73685	-0.301885	-0.434756	-1.21367	NA	-0.0274489	1.93363	-0.623988	-0.0128369	-0.976112	-2.49855	0.0034646	0	NA	0	0
b1646	sodC superoxide dismutase precursor (Cu-Zn)	0	0	-2.27308	-2.58361	-1.09183	-2.20415	-1.79012	-1.24957	-2.01603	-1.21447	-1.93185	-3.12019	0.153727	-1.37439	-1.86503	-0.426538	-0.952144	-0.644129	0.141246	-1.45479	-0.752141	-1.5312	-2.62399	0.519884	0	0	0	0
b1647	ydhF predicted oxidoreductase	0	0	-3.29467	-3.28027	-0.902545	-1.67623	-1.70282	-2.54723	-0.0507912	-0.896675	-2.70612	-1.54758	-1.48027	-1.70006	-1.89065	0.387664	-0.0087121	-0.0179094	-0.759577	1.18007	0.111	-1.78173	-0.330466	-0.51425	0	0	0	0
b1648	ydhL conserved protein	0	0	2.05591	-2.48085	-2.36415	0.385766	-2.07496	-2.19676	-0.125662	-1.71149	-2.03585	-0.541783	-2.40786	4.38801	-0.544996	-0.312701	2.57889	-0.16307	-0.131382	1.81616	-0.0450649	-0.540509	1.33912	-0.840911	0	0	0	0
b1649	ydhM predicted DNA-binding transcriptional regulator	0	0	-0.12003	-2.59788	-2.5102	1.07013	-2.24618	-2.23488	-2.72215	-1.27035	-1.13919	-0.758774	-2.38635	1.45972	-1.21855	-1.23285	2.72853	-0.562605	-0.450807	-1.50404	-0.273614	-0.222774	0.444746	-1.43216	0	0	0	0
b1650	nemA N-ethylmaleimide reductase, FMN-linked	0	0	-2.10073	-1.6072	-3.263	-2.85304	-3.38673	-3.18421	-2.41403	-0.731079	-0.0936842	-1.65461	-1.02265	-0.632154	-0.318048	-2.06809	-1.20138	-1.71754	-1.41538	-1.26743	0.208877	0.770975	-0.56378	-0.162568	0	0	0	0
b1651	gloA glyoxalase I	0	0	-0.438226	-0.747899	-2.47138	-2.50888	-2.33428	-2.32781	-1.2997	-2.3486	-1.79725	-2.38393	-1.23498	1.90289	1.19445	-0.411196	-0.31151	-0.418116	-0.257784	0.649997	-0.674986	-0.294397	-0.494183	0.339299	0	0	0	0
b1652	rnt RNase T	0	0	-3.35545	-2.80975	-1.98514	-3.40112	-2.61865	-2.76803	-3.13004	-1.61203	-1.30405	-2.15855	-0.653954	-0.396153	-0.374403	0.616282	-0.871061	-0.368699	-0.3926	-0.518583	0.606193	0.745223	0.377771	1.53711	0	0	0	0
b1653	lhr member of ATP-dependent helicase superfamily II	0	0	-1.956	-1.47019	-1.35794	NA	-2.02739	-1.85143	-1.81507	-1.15113	-1.29032	-1.39638	-1.30472	-0.260523	-0.0256517	0.0151728	NA	-0.349276	-0.0436637	-0.499046	-0.0734662	-0.323139	-0.0957152	-0.267801	0	NA	0	0
b1654	grxD glutaredoxin 4	0	3	-2.57309	-0.253288	-0.231804	-2.23867	-1.87307	-2.05724	-0.0305297	-1.38673	-1.20602	-2.41656	-1.82915	-1.62771	0.491586	0.504019	-0.953388	-0.670692	-0.643431	0.621485	-0.853682	-0.743087	-1.83747	-1.40724	0	0	0	-1
b1655	ydhO putative lipoprotein	0	0	-3.28482	-1.42357	-0.189631	-2.46014	-0.0850269	-2.67454	-1.07342	-1.56507	-0.652035	0.216143	-1.70394	-1.90123	-0.258131	0.92535	-0.761663	1.47974	-0.940209	-0.0011867	-0.714254	0.100583	1.16288	-0.960278	0	0	0	0
b1656	sodB superoxide dismutase (Fe)	0	0	0.744379	0.841402	-2.37103	-0.602231	0.388916	-2.3947	0.238161	-0.193835	0.137151	-1.31256	-0.614706	0.900077	0.990982	-2.29327	0.0550666	0.93018	-1.55843	0.27729	-0.351243	-0.0129242	-1.45912	-0.829681	0	0	0	0
b1657	ydhP YdhP	0	1	-3.40447	-2.96502	-2.25993	-2.8618	-2.6503	-3.01505	-2.17637	-1.9895	-1.49401	-1.4681	-1.51002	-2.53915	-2.27029	-1.63089	-1.64424	-1.53571	-1.63723	-1.65913	-1.56765	-1.1317	-1.01202	-1.17446	-1	0	-1	0
b1658	purR PurR-Hypoxanthine transcriptional repressor	0	0	-1.25046	-3.20058	-3.26452	3.30577	-0.758775	-3.13111	-2.03917	-2.55898	-1.7081	-2.39913	-1.73296	1.54301	-0.906009	-0.799771	5.74486	1.39787	-0.835611	0.380263	-0.492312	0.189101	-0.0319564	0.282179	0	0	0	0
b1659	ydhB protein with similarity to transcriptional regulators	0	6	-3.45787	-1.33086	-1.29132	1.14671	-2.23982	-2.55443	-1.91446	-2.99179	-1.63262	-0.637565	-0.382182	-0.807344	0.847381	1.05263	3.50662	-0.165387	-0.329429	0.342893	-1.05418	0.135574	1.57458	1.48088	0	0	0	1
[truncated: 2,544 more rows]
