# Supplementary material for: Bacterial Adaptation through Loss of Function
Source: PLoS Genet. 2013 Jul 11;9(7):e1003617. doi: 10.1371/journal.pgen.1003617 (PMC3708842; doi:10.1371/journal.pgen.1003617)
Supplement: Dataset S2 — Data from transcriptional profiling of mutants. (XLS) [file pgen.1003617.s002.xls]

## Sheet: Dataset S2
Dataset S2: Data from transcriptional profiling of mutants
Shown are results of transcriptome experiments comparing expression in the indicated mutants to the parental strain.
Mutants were assayed in the media where they have an advantage (M9-gln or M9-aln). When data from mutliple probes were available, they were averaged.
Values shown are log2(mutant/parental).
Gene	Annotation	dnaJ_gln_rep1	dnaJ_gln_rep2	lrp_gln_rep1	lrp_gln_rep2	hfq_gln_rep1	hfq_gln_rep2	cysQ_gln_rep1	cysQ_gln_rep2	dnaJ_ala_rep1	dnaJ_ala_rep2	gcvT_ala_rep1	gcvT_ala_rep2	cpxA_ala_rep1	cpxA_ala_rep2	pgi_ala_rep1	pgi_ala_rep2
b0002	b0002 thrA aspartokinase I, homoserine dehydrogenase I [b0002]	-1.27324	-1.10342	0.104665	0.0971781	0.0428238	-0.428321	0.253965	0.265058	-0.44	-0.174	1.282	0.526	0.375	0.528	-0.095	0.054
b0003	b0003 thrB homoserine kinase [b0003]	-0.112738	-0.31492	0.0958035	0.0611461	0.133499	-0.284603	0.164319	0.196287	-0.391	0.025	1.171	0.49	0.343	0.666	-0.154	0.093
b0004	b0004 thrC threonine synthase [b0004]	-0.0618486	-0.308171	0.0276632	-0.0788996	0.0297038	-0.270514	0.319241	0.465603	-0.486	-0.127	1.135	0.467	0.239	0.676	-0.132	0.046
b0005	b0005 yaaX orf, hypothetical protein [b0005]	0.125707	-0.26725	0.193398	0.257073	0.626981	0.81457	0.0266873	0.499505	-0.543	-0.534	0.704	0.22	0.376	0.564	0.17	-0.018
b0006	b0006 yaaA orf, hypothetical protein [b0006]	0.23187	0.327034	0.198993	0.0934078	0.0583929	0.379341	0.314301	0.876569	0.06	0.148	0.039	0.034	0.164	0.314	-0.084	0.026
b0007	b0007 yaaJ inner membrane transport protein [b0007]	-0.28369	-0.302108	-0.00735286	-0.0282473	-0.211476	-0.150633	-0.608739	-0.743765	-0.647	-0.045	-0.399	0.072	-0.526	-0.424	0.087	0.294
b0008	b0008 talB transaldolase B [b0008]	0.262321	0.118892	0.404452	0.194495	-0.191168	-0.104968	0.54134	0.950531	-0.118	0.149	0.295	0.294	0.633	0.709	-0.301	0.16
b0009	b0009 mog required for the efficient incorporation of molybdate into molybdoproteins [b0009]	-0.0660423	0.0592868	0.07316	0.178484	0.214497	0.351706	0.523002	0.839509	-0.238	-0.289	-0.372	-0.346	-0.282	-0.141	-0.578	-0.392
b0010	b0010 yaaH orf, hypothetical protein [b0010]	-0.584842	-0.00244226	-0.492012	-0.0497504	-0.202561	0.0758489	-0.670279	-0.25869	-0.444	-0.304	-0.608	-0.621	-1.055	-0.425	-0.463	-0.608
b0011	b0011 yaaW putative oxidoreductase [b0011]	0.671253	0.183373	-0.224066	0.0449963	0.0661008	-0.130045	-0.364026	-0.131393	-0.235	-0.127	-0.411	-0.163	-0.692	-1.492	0.544	-0.282
b0012	b0012 b0012 positive regulator for sigma 32 heat shock promoters [b0012]	-0.12713	-0.0394802	-0.233399	0.0405634	-0.543813	-0.419627	-0.312405	-0.00919199	0.536	0.026	-0.114	-0.494	0.368	-0.114	-0.019	-0.017
b0013	b0013 yaaI orf, hypothetical protein [b0013]	-0.893707	-0.556739	-0.581369	-1.21936	0.165642	0.318742	-0.309613	-1.09155	0.297	0.827	1.079	-1.326	0.659	-0.751	0.105	0.033
b0014	b0014 dnaK chaperone Hsp70; DNA biosynthesis; autoregulated heat shock proteins [b0014]	1.91518	2.32666	0.00841332	-0.0595684	0.0239788	0.427298	-0.44877	-0.559105	1.275	1.603	-0.088	-0.58	-0.097	0.452	-0.343	-0.225
b0015	b0015 dnaJ chaperone with DnaK; heat shock protein [b0015]	-7.79334	-7.35612	0.128799	-0.0254942	0.459186	0.472914	-0.0564808	-0.198606	-8.07	-7.681	0.164	-0.543	-0.041	0.226	-0.176	-0.242
b0017	b0017 b0017 IS186 and IS421 hypothetical protein [b0017]	-1.48448	-0.397952	-1.38478	-0.576612	-0.45019	0.418358	-0.816642	-0.471028	-0.179	0.095	-0.169	-0.019	-0.08	-0.483	-0.96	-0.538
b0018	b0018 mokC Gef protein interferes with membrane function when in excess [b0018]	-0.109249	0.22409	-0.41409	-0.196703	-0.285024	0.0372201	-0.264007	0.078692	-0.0565	0.0225	0.248	0.09	-0.0025	-0.4395	-0.214	-0.041
b0019	b0019 nhaA Na+/H antiporter, pH dependent [b0019]	-0.820195	-0.369073	-0.402373	-0.231399	-2.37247	-2.12417	-2.23694	-2.29588	-1.01	-0.634	-0.249	0.458	-0.587	-0.41	0.455	0.798
b0020	b0020 nhaR transcriptional activator of nhaA [b0020]	-0.0930296	-0.48916	0.349315	0.175612	-0.160188	-0.24907	0.188524	-0.29724	-0.38	-0.026	-0.007	0.338	0.082	0.216	0.205	0.477
b0021	b0021 insB IS1 protein InsB [b0021]	-0.407521	-0.449399	-0.272452	-0.366194	0.810663	0.538435	0.419453	0.167158	-0.017	0.155	-0.079	-0.244	0	-0.248	-0.387	-0.424
b0023	b0023 rpsT 30S ribosomal subunit protein S20 [b0023]	-0.424118	0.0975981	-0.326095	0.158536	-0.254725	0.0809222	-0.734447	0.231948	-0.148	-0.776	-1.006	-0.291	-0.903	-0.578	-0.625	-0.447
b0024	b0024 yaaY orf, hypothetical protein [b0024]	-0.893355	-0.521973	-0.384224	-0.229858	-0.492715	-0.410143	-0.584705	-0.186744	-0.646	-0.457	-0.51	-0.383	-0.714	-0.593	-1.233	-0.803
b0025	b0025 ribF putative regulator [b0025]	0.0482686	-0.074042	0.192938	0.0357888	0.198971	0.310302	-0.127443	0.193423	-0.144	-0.202	-0.006	-0.186	0.02	0.054	-0.204	-0.203
b0026	b0026 ileS isoleucine tRNA synthetase [b0026]	0.522842	0.388173	0.275707	0.298817	0.469734	0.473517	0.949278	0.826652	0.14	0.108	0.171	-0.197	0.223	0.072	0.025	-0.118
b0027	b0027 lspA prolipoprotein signal peptidase [b0027]	-0.278406	-0.21304	0.0362359	0.0183366	-0.0587189	0.106103	0.125851	0.394748	-0.19	-0.11	0.105	-0.242	-0.057	-0.059	-0.051	0.082
b0028	b0028 fkpB probable FKBX-type 16KD peptidyl-prolyl cis-trans isomerase [b0028]	0.181413	0.0495465	0.453644	0.372958	0.622385	0.405766	0.870514	0.922575	-0.018	-0.019	0.228	-0.18	0.137	-0.024	0.078	-0.125
b0029	b0029 ispH control of stringent response; involved in penicillin tolerance [b0029]	-0.548387	-0.170707	-0.240186	-0.360434	-0.291004	-0.139273	-0.758659	-0.140231	-0.213	-0.28	-0.326	-0.434	-0.151	-0.109	-0.328	-0.527
b0030	b0030 rihC orf, hypothetical protein [b0030]	0.879158	0.0401822	-0.425177	-0.92602	1.13895	0.806515	-0.437276	-0.793525	0.798	0.52	0.723	0.181	1.179	0.775	-0.272	-0.291
b0031	b0031 dapB dihydrodipicolinate reductase [b0031]	0.0931499	0.0716086	0.264623	0.0336295	0.226543	0.157014	0.116113	0.218303	-0.257	-0.2	-0.019	-0.005	0.739	0.546	0.066	-0.004
b0032	b0032 carA carbamoyl-phosphate synthetase, glutamine [b0032]	-1.32204	0.154007	-0.778597	0.250828	-0.50434	0.29286	-1.87741	-1.72926	-0.569	-0.741	-0.767	0.053	0.197	0.294	-0.052	0
b0033	b0033 carB carbamoyl-phosphate synthase large subunit [b0033]	0.206054	0.290927	0.125896	0.389461	0.524179	0.668914	-0.752803	-0.816991	-0.029	-0.364	-0.03	0.327	0.612	0.508	0.362	0.243
b0034	b0034 caiF transcriptional regulator of cai operon [b0034]	0.0701513	0.141165	0.530691	0.523524	0.202945	0.279985	-0.0925325	-0.395228	0.36	0.109	-0.239	0.586	-0.18	0.299	0.53	0.331
b0035	b0035 caiE possible synthesis of cofactor for carnitine racemase and dehydratase [b0035]	-0.849372	-0.0771176	-0.973063	-0.439124	-0.402638	-0.332809	-0.196131	0.0283223	0.07	0.162	0.008	-0.18	0.053	-0.266	0.103	0.14
b0036	b0036 caiD carnitine racemase [b0036]	0.291416	-1.83664	-0.034991	-0.529491	1.42982	1.21357	0.462499	-1.10906	0.367	0.259	0.275	0.746	0.812	0.545	0.816	0.95
b0037	b0037 caiC probable crotonobetaine/carnitine-CoA ligase [b0037]	0.384087	-0.663718	1.01834	1.06939	0.721232	0.485079	1.01155	-0.198591	0.147	-0.218	-0.096	0.147	-0.338	0.056	0.474	-0.434
b0038	b0038 caiB l-carnitine dehydratase [b0038]	0.782364	0.108938	0.649878	0.393739	0.288723	-0.0554831	0.381465	0.243503	0.436	0.162	0.215	-0.216	0.81	1.088	-0.237	0.309
b0039	b0039 caiA probable carnitine operon oxidoreductase [b0039]	0.574399	-0.204755	0.932627	0.336059	-0.0180447	0.223133	-0.264142	0.393784	-0.053	0.118	-0.018	0.2	0.273	-0.321	-0.435	-0.362
b0040	b0040 caiT probable carnitine transporter [b0040]	-3.18885	-1.34255	-3.26927	-1.07693	-1.63375	0.444951	-0.394739	-1.63924	-0.081	-0.017	-1.334	-0.856	-1.624	-0.838	-2.076	-1.535
b0041	b0041 fixA probable flavoprotein subunit, carnitine metabolism [b0041]	0.13946	-1.09606	-0.80771	-1.06533	1.29208	0.0500252	0.165338	-1.10881	0.246	0.7006	-0.3676	-0.0936	-0.5398	-0.6676	-0.3012	-0.5622
b0042	b0042 fixB probable flavoprotein subunit, carnitine metabolism [b0042]	0.461781	-0.22272	0.0163123	-0.389812	0.370893	-0.183009	-0.943853	0.119541	0.13	0.674	0.478	-0.58	-0.036	-0.1	-0.223	-0.425
b0043	b0043 fixC flavoprotein; electron transport [b0043]	1.05145	0.430127	0.538262	-0.239039	1.36	0.460832	0.796073	0.5119	-0.452	-0.218	0.528	0.573	0.464	0.246	-0.125	-0.622
b0044	b0044 fixX putative ferredoxin [b0044]	1.25469	0.0896175	0.333067	-0.714173	0.974436	0.452099	0.370535	0.581581	-0.476	-0.337	0.385	0.6	0.293	0.194	-0.669	-0.799
b0045	b0045 yaaU putative transport protein [b0045]	0.459361	0.013011	0.206354	0.0470443	0.603954	0.327661	0.128788	0.123045	0.075	0.099	0.21	-0.025	-0.087	-0.059	0.1	-0.395
b0046	b0046 kefF putative NAD [b0046]	-0.784974	-0.0774295	-0.670579	0.0257774	-0.271428	-0.0292856	-0.934417	-1.04143	-0.509	-0.244	-0.799	-0.345	-1.177	-0.573	0.232	0.291
b0047	b0047 kefC K+ efflux antiporter, glutathione-regulated [b0047]	0.300354	-0.209455	0.476328	0.0445281	0.601992	0.313799	-0.18115	-0.615758	-0.129	0.178	0.143	0.419	-0.304	-0.148	0.562	0.784
b0048	b0048 folA dihydrofolate reductase type I; trimethoprim resistance [b0048]	-0.372097	-0.264057	-0.609472	-0.534307	-0.910999	-0.668015	-1.17863	-1.0449	-0.19	-0.3	-0.241	0.135	0.152	0.323	0.273	0.089
b0049	b0049 apaH diadenosine tetraphosphatase [b0049]	-0.252735	-0.347975	0.107157	0.0338293	0.509157	0.380623	-0.210807	-0.485167	-0.154	0.074	-0.037	0.104	0.295	0.515	0.698	0.705
b0050	b0050 apaG orf, hypothetical protein [b0050]	-0.473977	-0.344606	0.112864	-0.0529226	0.395239	0.203458	0.025078	-0.093736	-0.12	-0.029	0.008	0.201	0.573	0.379	0.737	0.818
b0051	b0051 ksgA S-adenosylmethionine-6-N,N-adenosyl [b0051]	-0.200155	-0.314181	0.139094	0.142615	1.37723	1.17341	0.17714	-0.0804805	-0.178	-0.084	-0.042	0.169	0.479	0.529	0.634	0.609
b0052	b0052 pdxA pyridoxine biosynthesis [b0052]	-0.374915	-0.0613271	0.0247759	-0.0171832	1.20398	1.22105	-0.401806	-0.424859	-0.196	-0.204	-0.154	0.004	0.241	0.298	0.551	0.49
b0053	b0053 surA survival protein [b0053]	-0.465631	-0.432825	-0.136763	-0.114445	1.38604	1.48204	-0.380639	-0.365231	-0.269	0.014	-0.053	0.069	0.012	0.143	0.536	0.703
b0054	b0054 imp organic solvent tolerance [b0054]	-0.283545	-0.202745	-0.0664446	0.0171142	1.72463	1.88329	-0.662392	-0.435506	-0.156	-0.146	-0.152	-0.058	0.086	0.237	0.526	0.528
b0055	b0055 djlA putative DNA binding protein [b0055]	0.373714	-0.161757	0.301821	0.17818	0.827179	0.701257	0.368975	0.272784	-0.005	0.11	0.232	0.088	0.142	0.17	0.097	0.199
b0056	b0056 yabP orf, hypothetical protein [b0056]	-0.633541	0.173722	-0.869295	0.0732784	-0.467249	0.368932	0.0733849	-0.271049	0.113	0.18	-0.092	0.123	-0.878	-0.703	0.113	0.246
b0057	b0057 b0057 orf, hypothetical protein [b0057]	-0.501809	-0.0435897	-0.331059	-0.0562449	-0.566469	-0.333075	-0.936381	-0.957856	-0.093	-0.135	-0.402	-0.319	-1.197	-1.131	-0.213	-0.018
b0058	b0058 rluA orf, hypothetical protein [b0058]	-0.934289	-0.452229	-0.49459	-0.325705	-1.98353	-2.0308	-1.35133	-1.34387	-0.418	-0.199	-0.575	-0.197	-0.638	-0.462	-0.31	-0.169
b0059	b0059 hepA probable ATP-dependent RNA helicase [b0059]	-0.660209	-0.62147	0.1311	-0.0364888	-1.24078	-1.14218	-0.794888	-1.10089	-0.184	0.137	-0.322	0.137	-0.296	0.208	-0.19	0.167
b0060	b0060 polB DNA polymerase II [b0060]	0.514526	0.316872	0.280587	0.043712	-0.426596	-0.689165	-0.538907	-0.652948	0.891	1.238	0.479	0.207	0.649	0.515	-0.064	0.229
b0061	b0061 araD L-ribulose-5-phosphate 4-epimerase [b0061]	0.133785	-0.242965	-0.160787	-0.624315	-0.544905	-0.914801	-0.545838	-0.837111	0.365	0.258	-0.067	0.16	0.31	0.766	0.287	0.804
b0062	b0062 araA L-arabinose isomerase [b0062]	-0.339825	-0.777011	-0.665521	-1.08447	-1.41846	-1.70207	-1.84942	-2.00983	0.104	0.256	0.28	0.228	0.386	0.35	0.33	0.58
b0063	b0063 araB L-ribulokinase [b0063]	-0.164349	-0.495265	-0.869666	-0.873433	-0.774657	-0.930778	-1.07529	-1.61772	0.056	0.231	-0.056	-0.086	0.016	-0.1	0.098	0.498
b0064	b0064 araC transcriptional regulator for ara operon [b0064]	0.13585	0.0858655	-0.368831	-0.283343	-0.0520547	-0.0772447	0.0859273	0.0340811	0.202	0.306	-0.055	0.087	-0.069	0.107	-0.085	0.203
b0065	b0065 yabI orf, hypothetical protein [b0065]	-0.64864	-0.156341	-0.641925	-0.298054	1.92028	2.34723	-0.440342	-0.126673	-0.12	-0.14	-0.371	-0.171	-0.505	-0.316	0.528	0.622
b0066	b0066 thiQ putative ATP-binding component of a transport system [b0066]	0.303235	-0.236032	0.607414	0.167347	0.5058	0.184591	-0.0666053	0.0534076	0.0406	0.0354	0.522	0.2044	0.7766	0.5638	0.2592	0.173
b0067	b0067 thiP putative transport system permease protein [b0067]	0.672508	-0.408741	0.495923	0.371009	1.03307	0.511559	0.363516	0.331602	0.227	0.095	0.748	0.386	1.154	0.63	0.44	0.319
b0068	b0068 tbpA thiamin-binding periplasmic protein [b0068]	-0.382845	0.18302	-0.352897	-0.0913017	-0.709924	-0.550919	-0.250912	0.0299492	0.167	-0.054	-0.013	-0.383	0.047	-0.076	0.033	-0.158
b0069	b0069 sgrR putative transport protein [b0069]	0.783767	-0.0622859	0.53804	0.00997136	0.22473	0.166155	-0.0536688	-0.326462	0.503	0.48	0.428	0.25	0.492	0.43	0.056	0.173
b0070	b0070 setA putative transport protein [b0070]	0.037489	-0.0315929	0.0882456	0.0373041	0.207016	0.140554	0.035354	0.175168	0.093	0.143	0.505	-0.073	0.089	-0.332	-0.05	-0.155
b0071	b0071 leuD isopropylmalate isomerase subunit [b0071]	0.32994	0.288937	-3.53857	-3.49297	-0.24643	-0.26312	-0.863881	-0.821901	0.606	0.283	-1.323	-0.287	-0.154	-0.163	0.124	0.126
b0072	b0072 leuC 3-isopropylmalate isomerase [b0072]	0.343347	0.246656	-3.69039	-3.63071	-0.838705	-0.744388	-0.986011	-0.969145	0.591	0.121	-1.374	-0.544	-0.39	-0.462	0.072	0.013
b0073	b0073 leuB 3-isopropylmalate dehydrogenase [b0073]	0.109648	0.156332	-3.88637	-3.6996	-1.14331	-0.940724	-1.37476	-1.27819	0.41	0.233	-1.371	-0.348	-0.139	-0.533	-0.296	-0.061
b0074	b0074 leuA 2-isopropylmalate synthase [b0074]	0.0105091	0.0571952	-3.8365	-3.72401	-1.41292	-1.25242	-1.4798	-1.53519	0.498	0.145	-1.467	-0.365	-0.148	-0.377	-0.179	-0.018
b0076	b0076 leuO probable transcriptional activator for leuABCD operon [b0076]	-0.0409439	0.0208805	0.124773	-0.144929	-0.189106	-0.587673	-0.146916	0.44927	-0.222	-0.092	-0.612	-0.405	-1.166	-1.465	-0.229	0.065
b0077	b0077 ilvI acetolactate synthase III, valine sensitive, large subunit [b0077]	0.357415	0.360378	-3.42809	-3.78805	0.308023	0.367576	0.554915	0.430473	0.452	0.297	0.236	-0.233	0.158	-0.071	0.216	-0.035
b0078	b0078 ilvH acetolactate synthase III, valine sensitive, small subunit [b0078]	0.182282	0.426518	-3.48547	-3.37367	0.11865	0.329408	0.087925	0.487718	0.269	0.129	-0.027	-0.376	-0.01	-0.222	-0.012	-0.316
b0080	b0080 fruR transcriptional repressor of fru operon and others [b0080]	-0.230949	0.0679267	-0.739244	-0.492405	-0.35693	-0.0179973	-0.771164	-0.527081	-0.148	-0.069	-0.146	-0.003	-0.093	-0.168	-0.251	-0.157
b0081	b0081 mraZ orf, hypothetical protein [b0081]	0.134649	0.245058	0.0477564	0.213057	-0.190507	0.0593821	-0.597698	-0.486208	-0.076	0.063	-0.224	-0.181	-0.259	-0.193	0.589	0.465
b0082	b0082 mraW putative apolipoprotein [b0082]	0.202524	-0.0648281	0.166669	-0.067291	-0.00600803	-0.188004	-0.574616	-0.493575	0.08	0.347	0.279	-0.006	0.256	0.009	0.595	0.566
b0083	b0083 ftsL cell division protein; ingrowth of wall at septum [b0083]	0.136269	-0.0718485	0.0281991	-0.117726	-0.425236	-0.248489	-0.859199	-0.530005	-0.176	-0.119	-0.013	-0.006	-0.158	-0.227	0.322	0.377
b0084	b0084 ftsI septum formation; penicillin-binding protein 3; peptidoglycan synthetase [b0084]	-0.0347521	0.0922864	-0.154251	0.00236735	0.00689297	0.0460796	-0.231993	-0.22113	-0.185	0.056	-0.112	-0.198	-0.33	-0.37	0.17	0.258
b0085	b0085 murE meso-diaminopimelate-adding enzyme [b0085]	0.685382	0.494029	0.441447	0.350447	0.51744	0.314677	0.220321	0.413261	0.144	0.256	-0.009	-0.067	0.025	0.016	0.382	0.475
b0086	b0086 murF D-alanine:D-alanine-adding enzyme [b0086]	-0.0320642	0.429065	-0.0333935	0.24518	0.182924	0.432208	-0.220153	0.180158	-0.179	0	-0.256	-0.134	-0.32	-0.145	0.49	0.404
b0087	b0087 mraY phospho-N-acetylmuramoyl-pentapeptide transferase? [b0087]	0.298839	0.302868	0.13843	0.162883	0.658616	0.733415	0.333246	0.24856	-0.022	-0.06	0.057	-0.03	0.037	0.009	0.511	0.478
b0088	b0088 murD UDP-N-acetylmuramoylalanine-D-glutamate ligase [b0088]	0.614609	0.330258	0.445888	0.305574	0.873664	0.634587	0.455781	0.22728	0.168	0.157	0.097	-0.152	0.167	0.055	0.506	0.525
b0089	b0089 ftsW cell division; membrane protein involved in shape determination [b0089]	-0.0363485	0.0874947	-0.101725	0.212583	0.556621	0.560169	-0.281034	-0.353828	-0.247	-0.162	0.048	-0.088	0.104	-0.002	0.494	0.47
b0090	b0090 murG UDP-N-acetylglucosamine:N-acetylmuramyl- [b0090]	0.0876019	0.0352216	0.140983	0.182677	0.562435	0.457791	-0.0305617	-0.0576947	0	0.044	0.094	-0.033	0.209	0.065	0.386	0.319
b0091	b0091 murC L-alanine adding enzyme, UDP-N-acetyl-muramate:alanine ligase [b0091]	0.329092	0.259082	0.312749	0.294262	0.552401	0.502178	0.322582	0.345512	0.126	0.167	0.181	-0.056	0.259	0.13	0.438	0.304
b0092	b0092 ddlB D-alanine-D-alanine ligase B, affects cell division [b0092]	-0.216491	-0.0320153	-0.126567	0.254682	0.281997	0.393699	-0.073845	-0.0995532	-0.344	-0.248	-0.448	-0.31	-0.322	-0.372	0.085	-0.029
b0093	b0093 ftsQ cell division protein; ingrowth of wall at septum [b0093]	0.37718	-0.176771	0.572747	0.267613	0.536414	0.33658	-0.243764	-0.285044	-0.102	0.02	0.092	-0.006	-0.058	-0.105	0.434	0.308
b0094	b0094 ftsA ATP-binding cell division protein, septation process, complexes with FtsZ, associated with junctions of inner and outer membranes [b0094]	-0.114768	-0.131304	0.195483	0.138096	1.0852	1.15082	-0.19865	-0.207083	-0.199	0.029	-0.036	-0.181	0.111	0.007	0.332	0.329
b0095	b0095 ftsZ cell division; forms circumferential ring; tubulin-like GTP-binding protein and GTPase [b0095]	-0.0808918	-0.155583	0.236322	0.219482	0.816166	0.925363	0.125087	-0.0766362	-0.092	0.103	-0.13	-0.24	-0.141	-0.064	0.273	0.323
b0096	b0096 lpxC UDP-3-O-acyl N-acetylglucosamine deacetylase; lipid A biosynthesis [b0096]	-1.18366	-0.986561	-0.671319	-0.358027	-1.56265	-1.34167	-0.829801	-0.793511	-0.442	-0.356	-0.434	-0.265	-0.479	-0.252	0.114	0.26
b0097	b0097 secM orf, hypothetical protein [b0097]	-0.157012	-0.122846	0.143874	0.108172	-0.090538	0.00660033	-0.397997	-0.542649	-0.132	-0.214	-0.159	-0.047	-0.189	-0.2	-0.21	-0.136
b0098	b0098 secA preprotein translocase; secretion protein [b0098]	0.106179	0.00706355	-0.0655024	-0.119539	0.563557	0.493798	-0.208398	0.178442	0.017	-0.313	-0.246	-0.265	-0.333	-0.342	-0.237	-0.383
b0099	b0099 mutT 7,8-dihydro-8-oxoguanine-triphosphatase, prefers dGTP, causes AT-GC transversions [b0099]	0.520294	0.342507	0.675028	0.271529	0.941759	0.875228	0.0500351	-0.104407	0.299	-0.016	0.422	0.333	0.586	0.375	0.327	0.264
b0101	b0101 yacG orf, hypothetical protein [b0101]	0.384135	0.0796627	0.321648	0.102343	-0.309737	-0.462325	0.300247	0.281167	0.18	0.306	0.096	0.179	0.196	0.352	0.001	0.237
b0102	b0102 yacF orf, hypothetical protein [b0102]	0.0759284	-0.106157	0.0458062	-0.0689385	-0.482697	-0.623615	0.0689467	-0.0259071	0.086	0.152	-0.025	0.059	0.039	0.2	0.062	0.098
b0103	b0103 coaE putative DNA repair protein [b0103]	-0.180052	-0.392241	-0.12135	-0.241612	-0.957333	-0.922005	-0.870756	-1.12929	0.058	0.177	-0.021	0.028	-0.059	-0.124	-0.247	-0.082
b0104	b0104 guaC GMP reductase [b0104]	0.371903	0.300905	0.492177	0.422143	0.108228	0.00156962	0.611501	0.578904	0.237	0.31	0.206	0.017	0.351	0.205	0.524	0.412
b0106	b0106 hofC putative integral membrane protein involved in biogenesis of fimbriae, protein transport, DNA uptake [b0106]	1.1518	-0.784591	0.755596	-1.70323	1.2754	0.212734	0.752494	-0.333914	0.238	0.24	-0.053	-0.05	0.863	1.502	-0.584	0.624
b0107	b0107 hofB putative integral membrane protein involved in biogenesis of fimbriae, protein transport, DNA uptake [b0107]	0.0383	-0.324522	0.227963	-0.510372	-0.075258	-0.405735	-0.0504724	0.124343	0.061	-0.383	0.035	-0.46	0.321	-0.01	-0.429	-0.239
b0108	b0108 ppdD prelipin peptidase dependent protein [b0108]	-1.37795	-0.598064	-0.735913	-1.10557	-0.0843682	-0.605449	-0.425054	-1.77622	-0.104	-0.258	-0.437	-0.398	-1.34	-1.486	-1.768	-1.737
b0109	b0109 nadC quinolinate phosphoribosyltransferase [b0109]	0.295721	-0.109717	0.41359	0.0641352	-0.121119	-0.245073	-0.324848	-0.189674	0.151	0.006	0.175	-0.058	0.28	0.276	-0.34	-0.189
b0110	b0110 ampD regulates ampC [b0110]	-0.0316128	0.132555	-0.245248	-0.0182482	-0.254846	-0.19061	0.164111	0.00172857	-0.006	-0.018	-0.072	-0.103	-0.193	0.066	0.074	-0.054
b0111	b0111 ampE regulates ampC [b0111]	0.0975825	0.205579	-0.0150924	0.231597	0.0909243	0.0408573	0.708331	0.387746	0.109	0.092	0.127	-0.202	-0.122	0.046	0.421	0.176
b0112	b0112 aroP aromatic amino acid transport protein [b0112]	0.114675	0.239516	0.259993	0.307191	0.551963	0.588801	-0.822387	-0.658006	-0.267	-0.397	0.255	0.183	1.09	0.81	-0.338	-0.446
b0113	b0113 pdhR transcriptional regulator for pyruvate dehydrogenase complex [b0113]	-0.491757	-0.0652035	-0.485573	-0.350124	-0.115888	0.191105	-0.537711	-0.437803	-0.826	-0.724	-0.55	-0.522	-0.837	-0.845	-0.484	-0.873
b0114	b0114 aceE pyruvate dehydrogenase [b0114]	0.12095	0.0628371	0.141421	0.107689	0.515847	0.380278	0.184954	-0.21267	-0.581	-0.473	0.081	0.051	-0.584	-0.579	-0.398	-0.451
b0115	b0115 aceF pyruvate dehydrogenase [b0115]	0.192879	-0.00158187	0.14173	0.110052	0.476187	0.648683	0.295036	0.162802	-0.688	-0.514	-0.17	-0.099	-0.831	-0.737	-0.33	-0.526
b0116	b0116 lpd lipoamide dehydrogenase [b0116]	0.573605	0.0833867	0.563963	-0.00228705	0.782564	0.82179	1.37335	1.55031	0.092	0.085	0.209	0.084	-0.189	-0.04	-0.403	-0.429
b0117	b0117 yacH putative membrane protein [b0117]	-0.241783	-0.646799	0.125178	-0.431122	-0.627248	-0.808997	-0.59605	-0.877668	-0.249	-0.185	-0.468	-0.083	-0.466	-0.856	0.076	-0.217
b0118	b0118 acnB aconitate hydrase B [b0118]	0.499913	0.841888	0.359413	0.198246	0.797617	1.14199	1.41101	2.09602	-0.219	-0.574	-0.298	-0.78	0.104	0.23	-0.646	-1.57
b0119	b0119 yacL orf, hypothetical protein [b0119]	-0.227964	-0.00707865	-0.124343	-0.0456311	0.0155051	-0.183542	-0.492606	-0.497422	-0.071	-0.135	0.072	-0.042	0.215	0.228	0.081	0.008
b0120	b0120 speD S-adenosylmethionine decarboxylase [b0120]	0.64567	0.536927	0.275401	0.0624489	-0.276363	-0.243921	0.826888	1.00046	0.086	-0.082	0.313	0.302	0.847	0.982	0.26	0.326
b0121	b0121 speE spermidine synthase = putrescine aminopropyltransferase [b0121]	-0.127458	-0.0823127	-0.0123417	-0.0212432	-0.149841	-0.116576	0.422723	0.339601	-0.042	-0.109	-0.323	-0.206	-0.227	0.029	-0.014	-0.186
b0122	b0122 yacC orf, hypothetical protein [b0122]	-0.0555073	0.0440587	-0.0532154	-0.0295366	-0.1116	-0.00485867	0.11374	0.349965	-0.225	-0.3702	-0.3946	-0.4416	-0.2742	-0.1522	-0.5248	-0.5536
b0123	b0123 cueO orf, hypothetical protein [b0123]	-0.202578	-0.197429	-0.0509849	-0.00587065	-0.624594	-0.389821	-0.208769	-0.236501	-0.527	-0.346	-0.272	-0.165	-0.325	-0.516	-0.074	-0.401
b0124	b0124 gcd glucose dehydrogenase [b0124]	-0.141177	-0.087028	0.233036	0.114529	-1.15899	-1.19896	-1.06526	-1.50071	-0.525	-0.012	-0.06	0.462	-2.675	-2.426	0.053	0.364
b0125	b0125 hpt hypoxanthine phosphoribosyltransferase [b0125]	-0.219345	0.274965	0.046384	0.457031	0.685632	0.691687	1.02215	1.05159	-0.176	-0.148	-0.203	-0.147	-0.025	0.11	0.154	-0.193
b0126	b0126 can putative carbonic anhdrase [b0126]	0.122803	0.337618	0.0767665	0.274893	-0.227449	0.0188539	1.22823	1.28886	-0.1	-0.0508	-0.4058	-0.0886	-0.2586	-0.0476	-0.158	0.1012
b0127	b0127 yadG putative ATP-binding component of a transport system [b0127]	0.357744	-0.110484	0.394456	0.2234	0.453749	0.318309	0.539663	0.616408	0.021	0.04	0.376	0.005	0.431	0.04	0.051	-0.036
b0128	b0128 yadH orf, hypothetical protein [b0128]	0.240251	-0.162567	0.33388	0.115748	0.219922	0.244788	0.468186	0.331784	0.083	-0.016	0.372	0.004	0.288	0.145	0.168	-0.087
b0129	b0129 yadI putative PTS enzyme II B component [b0129]	-0.923166	0.0355132	-1.10979	-0.498774	-1.18741	-0.614545	-1.76482	-1.2093	-0.251	-0.357	-0.484	-0.346	-0.338	-0.52	-0.491	-0.435
b0130	b0130 yadE orf, hypothetical protein [b0130]	0.316712	0.335092	0.157862	-0.155775	0.189492	0.245922	-0.23898	0.400914	-0.247	-0.115	-0.301	0.116	0.258	0.146	-0.157	0.014
b0131	b0131 panD aspartate 1-decarboxylase [b0131]	-0.334015	-0.217656	-0.195165	0.173837	-0.565254	-0.429227	0.0761595	-0.0349708	-0.199	-0.051	-0.823	-0.351	-0.38	-0.237	-0.125	-0.04
b0132	b0132 yadD orf, hypothetical protein [b0132]	-0.220882	-0.450398	-0.0858561	-0.506779	-0.33444	-0.49646	-0.41333	-0.276215	0.075	0.008	0.648	0.234	0.295	-0.096	-0.314	-0.274
b0133	b0133 panC pantothenate synthetase [b0133]	-0.216033	0.320112	0.414152	0.380988	-0.0165631	0.0974551	0.76528	0.702541	0.244	0.283	0.479	0.242	0.561	0.591	0.264	0.279
b0134	b0134 panB 3-methyl-2-oxobutanoate hydroxymethyltransferase [b0134]	0.430697	-0.0340301	-0.073869	0.080461	0.104027	-0.0103748	0.45437	0.0651718	0.152	-0.007	-0.063	-0.229	-0.283	-0.392	-0.278	-0.429
b0135	b0135 yadC putative fimbrial-like protein [b0135]	-1.70885	-0.69019	-1.70395	0.166331	-0.455423	0.78664	0.0185165	-0.5841	0.022	0.194	0.209	-0.422	-1.7	-2.273	-0.338	-0.599
b0136	b0136 yadK putative fimbrial protein [b0136]	-2.07335	-0.324647	-1.90038	0.143207	-1.17094	0.410524	-0.483587	-0.0387359	-0.394	-0.029	-0.963	0.361	-1.1	-0.688	-0.597	0.269
b0137	b0137 yadL putative fimbrial protein [b0137]	-1.35143	0.196615	-1.53351	0.261546	-1.08616	0.240658	0.34195	0.490167	0.181	0.342	0.722	0.247	-0.92	-0.421	0.382	0.247
b0138	b0138 yadM putative fimbrial-like protein [b0138]	-1.6388	-0.117255	-1.66139	-0.598351	-1.00123	0.0252611	0.0285236	-0.697658	0.178	0.146	-1.258	-0.014	-1.591	-2.647	-0.589	-0.171
b0139	b0139 htrE probable outer membrane porin protein involved in fimbrial assembly [b0139]	-0.84422	-0.31538	-1.5931	-0.855986	-0.382854	0.220363	-0.0127537	-0.308773	-0.224	0.109	-0.588	-0.967	-1.514	-1.588	-0.877	-0.637
b0140	b0140 ecpD probable pilin chaperone similar to PapD [b0140]	-1.16195	-2.35036	-1.22258	-2.17183	0.56611	0.644767	0.194774	-0.99493	0.434	0.412	-1.807	-0.896	-0.741	-0.479	-2.046	0.123
b0141	b0141 yadN putative fimbrial-like protein [b0141]	-0.64737	-0.486442	-0.791392	-1.69972	0.0248315	-0.0195383	0.32871	-1.58977	-0.645	0.362	-1.287	-0.781	-0.676	-0.95	-1.41	-1.067
b0142	b0142 folK 7,8-dihydro-6-hydroxymethylpterin- pyrophosphokinase [b0142]	0.650704	0.240223	0.736673	0.398451	1.51078	1.37033	0.94105	0.704603	0.191	-0.026	0.224	0.251	0.797	0.539	0.162	0.193
b0143	b0143 pcnB poly [b0143]	0.0858398	0.0577154	0.271457	0.200956	0.670619	0.485026	0.373852	0.418329	-0.046	-0.079	-0.14	-0.103	-0.009	0.034	0.039	-0.012
b0144	b0144 yadB putative tRNA synthetase [b0144]	-0.19455	-0.434218	0.123632	-0.171713	-0.310197	-0.544518	-0.978506	-0.987284	-0.133	-0.196	0.186	0.342	0.472	0.489	0.235	0.302
b0145	b0145 dksA dnaK suppressor protein [b0145]	-0.298407	0.192586	-0.634287	-0.503156	-0.744028	-0.439591	-1.53846	-0.384235	-0.16	0.108	0.106	0.323	0.212	0.284	-0.017	0.189
b0146	b0146 sfsA probable regulator for maltose metabolism [b0146]	-0.273395	-0.265769	-0.0807017	-0.33137	-1.26489	-1.35592	-1.6434	-1.51157	-0.396	-0.063	-0.013	0.36	0.058	0.188	0.629	0.969
b0147	b0147 ligT orf, hypothetical protein [b0147]	-1.84612	0.0911964	-1.62477	0.266961	-0.89016	-0.13208	-0.196774	0.00040463	-0.947	-1.163	-2.103	-1.355	-1.992	-1.54	-0.309	-0.565
b0148	b0148 hrpB helicase, ATP-dependent [b0148]	0.384778	-0.152657	0.618952	0.194381	0.274856	-0.0342369	0.225912	0.230791	0.266	0.225	0.298	0.122	0.458	0.335	0.161	0.236
b0149	b0149 mrcB peptidoglycan synthetase; penicillin-binding protein 1B [b0149]	-0.492072	-0.269918	-0.146655	0.0598999	-0.269096	-0.0416501	-0.486838	-0.359476	-0.227	-0.317	-0.286	-0.164	-0.25	-0.222	0.039	0.133
b0150	b0150 fhuA outer membrane protein receptor for ferrichrome, colicin M, and phages T1, T5, and phi80 [b0150]	0.280276	-0.0709094	0.175255	0.265067	0.43856	0.358683	0.601806	-0.182448	-0.251	-0.131	-0.407	-0.382	-0.366	-0.2	-0.169	-0.232
b0151	b0151 fhuC ATP-binding component of hydroxymate-dependent iron transport [b0151]	-0.471846	-0.606366	-0.0945284	0.143733	-0.374653	-0.246968	-0.184527	-0.914023	-0.641	-0.258	-0.647	-0.271	-0.458	-0.424	-0.381	-0.442
b0152	b0152 fhuD hydroxamate-dependent iron uptake, cytoplasmic membrane component [b0152]	0.818564	0.14959	0.558409	0.397055	0.99083	0.737501	1.36334	0.808739	-0.105	-0.015	-0.318	-0.109	0.151	-0.033	0.023	0.117
b0153	b0153 fhuB hydroxamate-dependent iron uptake, cytoplasmic membrane component [b0153]	0.639779	-0.0392408	0.978662	0.590629	0.752989	0.551911	0.838765	0.632208	-0.064	-0.05	-0.023	0.217	0.333	0.163	0.1	-0.003
b0154	b0154 hemL glutamate-1-semialdehyde aminotransferase [b0154]	0.440129	0.131543	0.00523306	0.00530993	0.121979	-0.0235356	0.787194	0.561884	-0.003	0.06	0.091	-0.035	-0.057	0.006	0.061	-0.046
b0155	b0155 clcA putative channel transporter [b0155]	0.0713759	-0.480062	0.0807287	-0.185975	-0.536625	-0.758405	-0.688977	-0.77776	-0.099	0.374	0.201	0.288	-0.056	-0.05	0.163	0.52
b0156	b0156 erpA orf, hypothetical protein [b0156]	0.0608898	-0.166748	-0.0399421	-0.424669	-0.366173	-0.453341	0.149081	0.109153	-0.18	-0.012	-0.01	-0.184	0.079	-0.107	-0.222	-0.104
b0157	b0157 yadS orf, hypothetical protein [b0157]	-0.492773	-0.386587	-0.357558	-0.228679	-0.0274602	0.00212359	-0.422049	-0.392415	-0.192	-0.27	-0.226	-0.066	-0.299	-0.43	-0.239	-0.315
b0158	b0158 btuF orf, hypothetical protein [b0158]	0.616426	0.503728	0.758982	0.592443	0.819508	0.556708	0.891576	0.760687	0.258	-0.02	0.531	0.444	0.875	0.763	0.601	0.606
b0159	b0159 mtn orf, hypothetical protein [b0159]	0.500105	-0.0720839	0.433286	-0.10514	0.16325	-0.112813	0.772593	0.902071	0.039	-0.026	0.185	-0.042	0.038	-0.072	0.064	-0.129
b0160	b0160 dgt deoxyguanosine triphosphate triphosphohydrolase [b0160]	0.556819	0.204763	0.35089	0.168164	1.07373	1.10257	0.606549	0.494222	-0.028	0.063	0.35	0.082	0.534	0.457	0.062	-0.065
b0161	b0161 degP periplasmic serine protease Do; heat shock protein HtrA [b0161]	0.110124	-0.131285	0.0991467	0.0807605	3.46056	3.40171	0.2283	-0.138133	0.267	0.298	0.502	0.333	3.105	3.229	2.534	2.696
b0162	b0162 cdaR orf, hypothetical protein [b0162]	0.193088	0.285774	-0.275098	-0.295399	0.53756	0.325121	-0.125751	-0.190296	0.189	-0.059	0.208	-0.049	0.566	0.426	0.235	0.163
b0163	b0163 yaeH putative structural protein [b0163]	0.030177	0.0474038	-0.48034	-0.595667	-0.490417	-0.265891	-0.710732	-0.483246	-0.04	0.239	0.288	0.308	0.046	-0.088	-0.072	-0.044
b0164	b0164 yaeI orf, hypothetical protein [b0164]	0.648554	-0.351178	0.162368	0.0290364	-0.00477805	-0.0700565	0.549116	-0.151588	0.057	-0.026	-0.428	-0.056	1.026	0.912	-0.14	0.032
b0166	b0166 dapD 2,3,4,5-tetrahydropyridine-2-carboxylate N-succinyltransferase [b0166]	0.0938715	0.696113	0.00602638	0.0305912	-0.368374	-0.0476113	0.403572	1.4756	-0.088	0.006	-0.109	-0.33	0.402	0.696	-0.205	-0.096
b0167	b0167 glnD protein PII; uridylyltransferase acts on regulator of glnA [b0167]	0.280113	-0.311179	0.0630562	-0.0359591	-0.470135	-0.793007	-0.219042	-0.55551	0.082	0.083	0.082	-0.192	0.018	0.084	-0.114	-0.01
b0168	b0168 map methionine aminopeptidase [b0168]	-0.169642	-0.0868785	-0.0924806	-0.198533	-0.554881	-0.476939	0.0721543	0.231914	-0.176	-0.393	-0.633	-0.259	-0.606	-0.463	-0.463	-0.428
b0169	b0169 rpsB 30S ribosomal subunit protein S2 [b0169]	-0.0771897	-0.280895	0.3816	0.359054	-0.27927	-0.409441	-0.25465	-0.455443	0.135	0.066	0.157	0.158	0.462	0.388	0.358	0.278
b0170	b0170 tsf protein chain elongation factor EF-Ts [b0170]	0.486715	0.44112	0.569967	0.223384	-0.0312946	-0.0950188	0.240672	0.325251	0.246	-0.031	-0.251	0.108	0.227	0.492	-0.157	0.065
b0171	b0171 pyrH uridylate kinase [b0171]	0.1396	0.166083	0.1887	0.584803	0.729545	0.688296	0.838661	0.523227	-0.005	-0.175	-0.028	0.069	0.414	0.465	0.292	0.128
b0172	b0172 frr ribosome releasing factor [b0172]	-0.133183	-0.19024	0.0991129	-0.0476222	-0.517288	-0.669056	-0.409859	-0.472147	-0.032	0.039	-0.164	-0.058	0.322	0.289	0.137	0.058
b0173	b0173 dxr putative ATP-binding component of a transport system [b0173]	-0.625425	-0.162867	-0.426018	-0.360137	-0.775737	-0.593674	-0.801561	-0.539388	-0.252	-0.319	-0.228	-0.108	0.12	0.146	0.42	0.329
b0174	b0174 ispU orf, hypothetical protein [b0174]	0.791383	0.189163	0.637085	0.0805404	0.825035	0.50697	0.185701	0.0719963	0.385	0.198	0.879	0.486	0.849	0.552	0.648	0.537
b0175	b0175 cdsA CDP-diglyceride synthetase [b0175]	-0.144988	0.188055	0.0155005	0.133953	0.405685	0.52158	-0.0937663	-0.0799542	-0.218	-0.284	0.131	0.002	0.165	0.003	0.356	0.345
b0176	b0176 rseP orf, hypothetical protein [b0176]	-0.0387441	-0.0462486	0.11314	0.23137	1.88088	1.68659	-0.0872519	-0.122561	-0.082	-0.168	0.118	-0.094	0.185	-0.033	0.858	0.835
b0177	b0177 bamA orf, hypothetical protein [b0177]	0.178803	0.333748	0.149998	0.318509	1.51102	1.67792	0.537436	0.342202	-0.049	-0.071	-0.011	-0.002	0.223	0.194	0.622	0.644
b0178	b0178 skp histone-like protein, located in outer membrane or nucleoid [b0178]	-0.595352	-0.242864	0.0640479	-0.0639385	0.351203	0.609679	-0.484274	-0.178961	-0.465	-0.185	-0.378	-0.041	-1.464	-1.427	-0.337	-0.13
b0179	b0179 lpxD UDP-3-O- [b0179]	0.370445	0.180984	0.41459	0.349242	0.92192	0.841852	0.435588	0.373346	0.009	0.024	0.213	0.1	-0.069	-0.169	0.477	0.5
b0180	b0180 fabZ (3R)-hydroxymyristol acyl carrier protein dehydratase [b0180]	0.273838	0.0929526	0.458733	0.432277	0.929925	0.871184	0.839986	0.795566	-0.084	-0.221	0.166	-0.075	-0.415	-0.431	0.033	-0.016
b0181	b0181 lpxA UDP-N-acetylglucosamine acetyltransferase; lipid A biosynthesis [b0181]	0.125676	-0.0531459	0.291103	0.141668	0.385797	0.334756	0.564768	0.710771	0.082	0.03	0.258	-0.004	-0.044	-0.302	-0.085	-0.135
b0182	b0182 lpxB tetraacyldisaccharide-1-P; lipid A biosynthesis, penultimate step [b0182]	-0.131999	-0.00705198	0.261698	0.290638	0.664637	0.650607	0.548753	0.575349	-0.01	0.01	0.205	0.069	0.038	-0.011	0.194	0.144
b0183	b0183 rnhB RNAse HII, degrades RNA of DNA-RNA hybrids [b0183]	0.378701	0.434447	0.655864	0.517316	0.940819	0.814504	0.824067	0.894969	0.052	0.062	0.074	0.246	0.638	0.519	0.3	0.259
b0184	b0184 dnaE DNA polymerase III, alpha subunit [b0184]	-0.0537004	-0.114041	0.0840552	0.307198	0.299178	0.204087	0.228374	0.205607	0.011	-0.074	-0.032	0.111	0.468	0.465	0.525	0.42
b0185	b0185 accA acetylCoA carboxylase, carboxytransferase component, alpha subunit [b0185]	-0.768031	0.444711	-0.829135	-0.0717576	-0.702128	-0.030787	-0.543459	0.226905	-0.252	-0.531	-0.553	-0.169	-0.225	-0.022	-0.465	-0.537
b0186	b0186 ldcC lysine decarboxylase 2, constitutive [b0186]	-0.28022	-0.133344	-0.208513	-0.19071	-1.36725	-1.45416	-0.945781	-1.17952	-0.725	-0.094	-0.212	0.52	-0.696	-0.051	0.455	0.95
b0187	b0187 yaeR orf, hypothetical protein [b0187]	0.213633	-0.0524493	0.237616	0.0661022	-0.0593465	-0.461343	0.0635232	-0.175862	-0.08	0.293	0.238	0.351	0.146	0.272	0.616	0.906
b0188	b0188 tilS cell cycle protein [b0188]	0.289386	-0.0725289	0.171736	0.187311	0.0781152	-0.0128615	0.317883	0.633428	-0.119	0.061	0.097	0.073	0.385	0.593	0.482	0.619
b0189	b0189 rof orf, hypothetical protein [b0189]	-0.435664	-0.212657	-0.169961	-0.17679	-0.98443	-0.884197	-0.556254	-0.278189	-0.3	0.033	-0.336	-0.027	-0.284	-0.027	0.039	0.341
b0190	b0190 yaeQ orf, hypothetical protein [b0190]	-0.729696	-0.323062	-0.536781	-0.00141157	-0.600627	-0.468177	-0.880646	-0.8307	-0.467	-0.161	-0.323	0.075	0.02	0.033	0.036	0.122
b0191	b0191 yaeJ orf, hypothetical protein [b0191]	-0.604313	-0.344521	-0.501453	-0.163874	-0.639192	-0.583782	-0.712193	-0.844284	-0.361	-0.318	-0.349	-0.214	-0.189	-0.141	0.401	0.318
b0192	b0192 nlpE copper homeostasis protein [b0192]	-0.236694	-0.428271	-0.112911	-0.218116	-0.140246	-0.304747	-0.494411	-0.498586	-0.135	-0.024	-0.099	0.029	-0.906	-0.673	0.732	0.841
b0193	b0193 yaeF orf, hypothetical protein [b0193]	0.302229	-1.18075	0.274597	-0.763181	0.35216	0.316963	0.0838492	-0.282063	0.077	0.186	0.538	0.211	0.496	0.017	0.283	0.109
b0194	b0194 proS proline tRNA synthetase [b0194]	-0.329599	0.498293	-0.196831	0.174644	0.0082766	0.516309	-0.3664	0.651561	-0.023	-0.557	-0.732	-0.25	-0.516	-0.206	-0.223	-0.313
b0195	b0195 yaeB orf, hypothetical protein [b0195]	0.0727392	-0.0030688	0.329964	0.371433	0.435348	0.248247	-0.210423	0.138167	-0.048	-0.021	-0.109	0.102	0.305	0.442	0.321	0.3
b0196	b0196 rcsF regulator in colanic acid synthesis; interacts with RcsB [b0196]	-0.301931	-0.31376	-0.235309	-0.180366	-0.726959	-0.490241	-0.205837	-0.0793079	-0.228	-0.15	-0.272	-0.253	-0.397	-0.327	-0.347	-0.199
b0197	b0197 metQ putative lipoprotein [b0197]	0.913247	0.636146	0.304302	0.152988	1.42494	1.43473	2.47185	2.37541	0.072	-0.023	-0.289	0.024	-0.384	-0.256	-0.595	-0.715
b0198	b0198 metI putative transport system permease protein [b0198]	0.678504	0.480825	-0.134602	-0.120201	0.986386	0.868324	1.91338	2.01237	0.031	-0.111	-0.43	-0.283	-0.396	0.02	-0.188	-0.16
b0199	b0199 metN ATP-binding component of a transporter [b0199]	0.68839	0.397232	-0.416829	-0.300396	0.174745	-0.0350922	1.53965	1.72289	0.214	-0.318	-0.186	0.092	-0.03	-0.096	-0.335	-0.215
b0200	b0200 gmhB putative phosphatase [b0200]	0.675499	0.269826	0.480462	0.240709	0.348817	0.1411	0.437569	0.534564	0.323	0.073	0.437	0.129	0.615	0.478	0.267	0.189
b0207	b0207 dkgB putative aldose reductase [b0207]	-0.483614	-0.767816	0.134783	-0.0292414	-0.860043	-0.766678	-0.0372714	0.0537643	-0.05	-0.254	0.079	0.007	-0.295	-0.656	-0.906	-0.955
b0208	b0208 yafC putative transcriptional regulator LYSR-type [b0208]	0.319994	0.153212	-0.141762	-0.117483	0.041416	-0.0736167	0.410224	-0.108707	0.367	0.286	0.391	0.019	0.104	-0.029	-0.008	-0.272
b0209	b0209 yafD orf, hypothetical protein [b0209]	-0.160911	0.00262929	-0.104137	0.0847103	-0.304872	-0.340636	0.396212	0.448271	-0.117	-0.108	-0.352	-0.404	-0.078	-0.071	-0.051	-0.234
b0210	b0210 yafE putative biotin synthesis protein [b0210]	0.345009	-0.369505	0.176674	-0.442606	0.168884	-0.481924	-0.172967	-0.233576	-0.107	-0.79	0.009	-0.215	-0.049	-0.674	-0.501	-0.62
b0211	b0211 mltD transcriptional regulator for nitrite reductase [b0211]	0.156617	-0.0625735	-0.0112157	-0.516416	1.0526	1.10826	0.528926	0.724966	0.163	0.157	0.257	0.274	0.205	-0.05	-0.094	-0.061
b0212	b0212 gloB probable hydroxyacylglutathione hydrolase [b0212]	0.206695	-0.116556	-0.317412	-0.368468	0.46983	0.30436	0.0372065	-0.228227	0.121	0.014	0.044	-0.132	0.409	0.29	-0.151	-0.196
b0213	b0213 yafS orf, hypothetical protein [b0213]	-0.0356128	0.0013293	0.146349	0.00656055	0.0753861	0.365664	0.281223	0.0722053	-0.153	0.012	-0.187	-0.058	0.183	0.356	-0.268	-0.131
b0214	b0214 rnhA RNase HI, degrades RNA of DNA-RNA hybrids, participates in DNA replication [b0214]	0.566665	0.139713	0.412197	0.268562	0.69506	0.387932	0.693992	0.734895	0.09	0.314	0.264	0.266	0.514	0.383	-0.088	0.035
b0215	b0215 dnaQ DNA polymerase III, epsilon subunit [b0215]	-0.289807	-0.0694299	-0.150312	-0.0178266	-0.500195	-0.538819	-0.194271	-0.220029	-0.231	-0.094	-0.421	-0.172	-0.741	-0.348	0.052	0.018
b0217	b0217 yafT putative aminopeptidase [b0217]	-0.830351	-0.684849	-0.524453	-0.131126	0.062517	0.398349	-0.630289	-0.0703703	0.009	0.203	-0.205	0.159	-0.55	-0.338	-0.372	-0.161
b0218	b0218 yafU orf, hypothetical protein [b0218]	-0.628856	-1.2306	-1.53832	-1.50117	0.660872	0.749099	0.0260683	-2.01496	-0.577	0.36	-1.188	-1.342	-1.07	-1.574	-1.404	-0.166
b0219	b0219 yafV putative EC 3.5. amidase-type enzyme [b0219]	-0.119779	-0.226534	-0.0301431	-0.0329782	-0.517747	-0.583617	-0.241124	-0.485953	0.004	0.096	-0.343	-0.2	-0.257	-0.148	0.135	-0.042
b0220	b0220 ivy orf, hypothetical protein [b0220]	-0.401802	-0.693227	0.197696	-0.330693	1.18461	0.876821	-0.640665	-0.668044	-0.376	0.046	0.168	0.479	-1.414	-1.414	2.963	3.645
b0221	b0221 fadE putative acyl-CoA dehydrogenase [b0221]	-0.267261	-0.285083	-0.244046	-0.384667	0.280315	0.786423	-0.274571	0.0369728	0.066	0.046	-0.271	-0.099	-0.778	-0.565	0.03	0.278
b0222	b0222 lpcA phosphoheptose isomerase [b0222]	-0.0510801	-0.217688	0.143171	0.0697697	-0.199588	0.0092421	-0.0261272	0.0223852	-0.041	0.109	0.236	0.201	0.013	0.024	-0.149	0.073
b0223	b0223 yafJ putative amidotransferase [b0223]	0.489903	0.186112	0.45934	0.347408	0.444111	0.261195	1.02688	1.04876	0.381	0.326	0.29	-0.031	0.51	0.246	-0.007	-0.011
b0224	b0224 yafK orf, hypothetical protein [b0224]	0.466341	0.347976	0.365909	0.648738	-0.380766	-0.352584	0.417825	0.442576	0.222	0.201	-0.337	-0.275	1.1	0.923	-1.057	-1.044
b0225	b0225 yafQ orf, hypothetical protein [b0225]	0.179494	0.179261	0.357415	0.128504	0.0229105	0.0590901	0.553454	0.669946	0.301	0.41	-0.162	0.08	0.327	0.258	-0.229	0.034
b0226	b0226 dinJ damage-inducible protein J [b0226]	0.453429	-0.136174	0.493567	-0.266677	-0.0483358	-0.331127	0.00151669	0.289001	0.166	0.26	0.201	0.254	0.477	0.313	-0.209	0.084
b0227	b0227 yafL putative lipoprotein [b0227]	0.124197	-0.544097	0.486878	-0.559912	0.699721	0.0155899	0.435136	0.126293	0.46	0.563	-0.086	0.12	0.758	-0.1	0.032	-0.57
b0228	b0228 yafM orf, hypothetical protein [b0228]	0.358579	0.374066	-0.0750181	-0.123709	0.329983	0.315937	0.235338	0.287628	0.195	-0.053	0.187	0.111	0.33	0.199	0.019	-0.087
b0229	b0229 lfhA flagellar biosynthesis [b0229]	0.390908	-1.31508	-0.109935	-1.97638	0.932218	1.39064	-0.107012	-1.557	-0.324	0.153	-0.446	-1.256	-0.243	-1.166	-1.971	-1.462
b0230	b0230 lafU putative motility protein [b0230]	-0.237427	-2.59797	-0.484647	0.138008	0.460273	0.496981	0.637416	-0.132337	-0.422	-0.472	-0.018	-1.163	0.636	-0.435	-1.187	-1.063
b0231	b0231 dinB damage-inducible protein P; putative tRNA synthetase [b0231]	0.178725	-0.196925	0.548071	0.118412	0.47913	-0.0626716	0.51042	0.454779	0.274	0.358	0.371	0.477	0.476	0.315	0.517	0.469
b0232	b0232 yafN orf, hypothetical protein [b0232]	-0.255382	-0.124943	0.055239	-0.159715	-0.656901	-0.704257	0.160015	0.160645	-0.241	-0.177	-0.178	-0.01	-0.5	0.057	-0.209	0.013
b0233	b0233 yafO orf, hypothetical protein [b0233]	0.248751	0.404072	0.0953546	0.32903	-0.249316	-0.222298	0.678442	0.930331	-0.003	0.128	-0.343	0.151	-0.514	-0.057	-0.171	0.152
b0234	b0234 yafP orf, hypothetical protein [b0234]	-0.16891	0.0587773	-0.64566	-0.231353	-0.178104	-0.486843	-0.0299971	0.642322	-0.068	-0.169	-0.444	-0.414	-0.856	-0.366	-0.097	-0.108
b0235	b0235 ykfJ orf, hypothetical protein [b0235]	-0.00248583	-0.860085	-0.533448	-2.30973	0.538905	0.46484	0.471047	0.321463	-0.197	0.323	-2.245	-1.43	-0.494	-0.724	-0.186	-0.006
b0236	b0236 prfH probable peptide chain release factor [b0236]	-0.490604	-0.79932	-1.03355	-0.677514	0.0598072	0.269074	0.0423706	0.322101	0.031	0.234	0.227	-0.354	0.226	-0.037	-0.736	0.382
b0237	b0237 pepD aminoacyl-histidine dipeptidase [b0237]	0.183091	-0.357978	0.931614	0.549752	-0.20456	-0.40598	0.295324	0.027463	0.29	0.119	0.451	0.066	0.736	0.592	-0.04	-0.189
b0238	b0238 gpt guanine-hypoxanthine phosphoribosyltransferase [b0238]	-0.127917	-0.00955632	0.375582	0.308551	-0.0622376	0.0554231	0.410755	0.764032	0.165	-0.101	-0.062	-0.056	0.227	0.235	-0.02	-0.09
b0239	b0239 frsA orf, hypothetical protein [b0239]	-0.127102	-0.236815	-0.0395733	-0.0874942	-0.546071	-0.788542	-0.0827876	-0.00187516	-0.073	0.038	-0.171	-0.126	-0.024	0.227	0.026	0.112
b0240	b0240 crl transcriptional regulator of cryptic csgA gene for curli surface fibers [b0240]	-0.745407	-0.70855	-0.188977	-0.11924	0.0412866	0.132865	0.319086	0.721214	0.148	-0.018	0.065	-0.33	-0.287	0.053	-0.764	-0.892
b0241	b0241 phoE outer membrane pore protein E [b0241]	0.0368767	-0.12944	-0.494727	-0.628127	0.863789	1.04777	0.147158	-0.0329079	-0.172	-0.191	-0.452	-0.209	-1.021	-1.144	-1.055	-1.169
b0242	b0242 proB gamma-glutamate kinase [b0242]	0.173738	-0.250383	0.332036	-0.240706	-0.0960529	-0.297914	0.164301	0.0223959	0.139	0.205	0.107	-0.204	0.293	0.048	-0.287	-0.173
b0243	b0243 proA gamma-glutamylphosphate reductase [b0243]	0.115657	-0.122658	0.114323	0.0403815	-0.320283	-0.212301	0.209723	0.0716082	-0.092	0.025	0.069	-0.15	0.228	0.281	-0.045	0.044
b0245	b0245 ykfI orf, hypothetical protein [b0245]	-0.196515	-0.319662	0.110836	-1.56383	0.0572366	0.0458942	-0.296136	-0.530553	0.153	0.527	-0.998	-0.473	0.716	-0.893	-2.193	-1.38
b0246	b0246 yafW orf, hypothetical protein [b0246]	-0.293292	-0.262202	-0.191117	-0.183819	-0.275509	-0.0171475	-0.406477	-0.588636	-0.266	-0.364	-0.504	-0.351	0.058	-0.184	-0.62	-0.141
b0247	b0247 ykfG putative DNA repair protein [b0247]	0.369145	-0.767067	-0.135078	-0.533792	1.11724	0.196804	0.223656	-1.2699	0.857	0.683	1.206	-0.232	-0.178	-0.197	-0.23	-0.642
b0248	b0248 yafX orf, hypothetical protein [b0248]	-0.778944	-0.154553	-1.09058	-0.551939	0.674353	0.253486	0.355106	-1.08969	-0.578	-0.323	-1.066	-2.768	-0.868	-1.556	0.197	-0.758
b0249	b0249 ykfF orf, hypothetical protein [b0249]	-0.827805	-0.229122	-1.24151	-0.293221	-0.218949	-0.339309	-0.0753707	-0.460642	-0.26	-0.15	0.11	-0.223	0.158	0.002	-0.725	-1.037
b0250	b0250 ykfB orf, hypothetical protein [b0250]	-0.102513	-0.0826143	-0.59451	-0.661455	-0.827959	-0.579298	0.137614	0.362314	-0.889	-1.237	0.382	0.136	-0.658	-1.299	-2.65	-2.836
b0251	b0251 yafY orf, hypothetical protein [b0251]	1.23281	0.415281	0.523268	-0.117486	0.909666	0.422098	1.27131	0.806119	-0.551	-0.99	0.443	0.205	-0.531	-0.816	-1.63	-1.682
b0252	b0252 yafZ orf, hypothetical protein [b0252]	-0.516601	-0.499406	-0.108208	-0.268583	0.363415	-0.306165	-0.65327	-1.95242	0.077	0.009	-1.209	-1.601	0.351	-0.642	-0.123	-0.438
b0253	b0253 ykfA putative GTP-binding protein [b0253]	0.31906	-0.217348	0.168522	-0.121353	0.145588	-0.116681	-0.0327091	-0.309303	0.181	0.36	0.292	0.153	0.121	-0.04	-0.065	-0.003
b0254	b0254 perR putative transcriptional regulator LYSR-type [b0254]	-0.190511	-0.121493	0.0685487	0.0187272	0.458342	-0.00126461	-0.301221	-0.170458	-0.091	-0.056	-0.168	-0.087	-0.013	0.136	-0.19	0.05
b0255	b0255 b0255 IS911 hypothetical protein, variant [b0255]	0.06218	-0.24302	0.0211155	-0.215029	0.75165	0.282763	0.126779	-0.0446872	0.066	0.202	-0.07	0.132	0.007	0.056	-0.111	0.221
b0256	b0256 insI IS30 transposase [b0256]	0.27557	-0.107052	-0.067814	0.105266	0.900006	0.504911	0.807978	0.399068	0.133	0.124	-0.078	-0.153	0.254	0.208	-0.231	-0.342
b0257	b0257 b0257 putative transposase [b0257]	-0.508195	0.0751799	-0.332146	0.0550151	-0.449187	-0.287592	-0.421321	0.138068	-0.103	0.023	0.041	0.189	-0.138	-0.071	-0.151	-0.181
b0258	b0258 ykfC orf, hypothetical protein [b0258]	0.053323	0.261953	0.0672065	0.0918868	0.0937397	0.0798439	0.316034	0.561099	-0.174	0.031	-0.004	-0.24	0.099	0.034	-0.446	-0.146
b0260	b0260 mmuP putative amino acid/amine transport protein [b0260]	1.10035	0.478797	0.162233	-0.207922	0.666179	0.206286	2.18086	2.37966	0.509	0.353	0.189	0.644	-0.024	-0.126	-0.1	0.147
b0261	b0261 mmuM putative enzyme [b0261]	0.770629	0.537479	-0.156389	-0.368077	0.0424412	-0.0668004	1.48546	1.63756	0.447	0.111	0.234	0.218	0.209	0.207	0.037	-0.17
b0262	b0262 afuC putative ATP-binding component of a transport system [b0262]	1.30082	0.11756	0.665657	-0.216003	1.02367	0.20541	1.1894	0.409951	0.674	0.106	0.689	-1.012	1.588	-0.487	-1.292	0.494
b0263	b0263 afuB putative transport system permease protein [b0263]	0.300354	0.0361385	0.202554	-0.123009	0.564286	0.221655	0.388677	0.759724	-0.251	0.149	-0.287	-0.596	0.144	-0.606	-1.074	-0.468
b0265	b0265 insA IS1 protein InsA [b0265]	-0.639284	-0.392957	-0.38765	-0.226218	0.407451	0.149881	0.46482	0.217408	-0.286	-0.042	-0.238	-0.239	-0.118	-0.445	-0.64	-0.481
b0266	b0266 yagB orf, hypothetical protein [b0266]	-0.0748934	0.173159	-0.179402	0.00377137	-0.00364419	0.152259	0.314121	0.507382	-0.066	-0.178	-0.392	-0.365	-0.109	-0.031	-0.306	-0.487
b0267	b0267 yagA orf, hypothetical protein [b0267]	0.390156	-0.513595	-0.602156	-0.69732	1.76943	0.671373	1.07968	0.805524	-0.212	-0.069	1.254	0.455	1.087	-0.473	-0.048	-0.901
b0268	b0268 yagE putative lyase/synthase [b0268]	-0.197333	-0.607714	-0.241087	-0.529919	-0.206803	-0.608342	-0.851341	-1.20431	-0.046	-0.005	-0.17	-0.182	-0.317	-0.411	-0.4	-0.485
b0269	b0269 yagF putative dehydratase [b0269]	0.0515367	-0.362848	-0.0637345	-0.468857	0.100165	-0.577472	-0.915479	-0.808391	-0.05	-0.091	0.118	-0.137	0.233	-0.063	-0.378	-0.188
b0270	b0270 yagG putative permease [b0270]	0.306538	0.0752493	0.499233	0.571757	0.471142	0.407757	-0.165079	-0.185108	0.332	0.083	0.176	-0.385	-0.149	-0.385	0.11	-0.225
b0271	b0271 yagH putative beta-xylosidase [b0271]	1.15896	0.189087	0.635961	0.268517	0.607133	0.043246	0.946386	0.371544	0.553	0.704	0.728	0.096	0.542	0.51	0.479	0.464
b0272	b0272 yagI putative regulator [b0272]	-0.387626	-0.14835	0.03833	-0.167886	0.125374	0.180983	-0.231697	-0.239508	0.147	-0.119	-0.256	0.377	0.81	0.638	0.179	0.14
b0273	b0273 argF ornithine carbamoyltransferase 2, chain F [b0273]	0.0506773	0.0895927	0.556621	0.396968	-0.243172	-0.162836	-0.378661	-0.584866	-0.033	-0.431	-0.717	0.88	0.538	0.952	0.089	0.464
b0276	b0276 yagJ orf, hypothetical protein [b0276]	-0.572597	-0.140414	-0.780827	-0.41331	-0.164932	0.103017	-0.536402	-0.192284	-0.385	-0.265	-0.27	-0.174	-0.045	-0.29	-0.272	-0.31
b0277	b0277 yagK orf, hypothetical protein [b0277]	-0.316569	-0.41313	-0.410536	-0.448696	-0.841351	-0.679844	-0.150613	0.0769899	0.041	0.486	-0.101	0.013	-0.783	-0.772	-0.561	-0.792
b0278	b0278 yagL DNA-binding protein [b0278]	0.513482	0.624082	0.570961	0.787215	0.70828	0.78385	0.465432	0.486325	0.445	0.55	0.085	-0.037	-0.721	-0.507	-0.818	0.59
b0279	b0279 yagM orf, hypothetical protein [b0279]	-0.623073	-0.497572	-0.485305	-0.302246	0.767376	0.786476	-0.117931	-1.09989	-0.104	0.407	-0.39	0.4	-0.079	-0.262	-0.269	0.088
b0280	b0280 yagN orf, hypothetical protein [b0280]	-0.520236	-0.460243	-0.573172	-0.455904	-1.21825	-1.06574	-1.09768	-1.38728	-0.519	-0.147	-0.708	-0.321	-0.275	-0.39	-0.881	-0.69
b0281	b0281 intF putative phage integrase [b0281]	-0.332637	0.211213	-0.388054	-0.00738941	-0.0497833	0.149418	0.69444	0.666945	0.314	0.317	-0.71	-0.173	-0.705	-0.232	-0.56	-0.091
b0282	b0282 yagP putative transcriptional regulator LYSR-type [b0282]	-0.43871	-0.457309	0.0624642	-0.0146391	-0.655428	-0.471826	-0.942548	-0.711923	-0.462	-0.171	-0.237	0.389	0.264	0.239	0.582	0.378
b0283	b0283 yagQ orf, hypothetical protein [b0283]	-0.176905	-0.369445	0.134801	-0.093061	-1.18536	-1.06155	-0.984521	-1.13151	-0.035	0.112	-0.026	0.128	0.374	0.381	0.998	0.884
b0284	b0284 yagR orf, hypothetical protein [b0284]	-0.0443112	-0.226259	0.216787	0.0215584	-0.672824	-1.05432	-0.429016	-0.560933	0.569	0.095	0.123	0.263	-0.123	0.383	0.953	1.019
b0285	b0285 yagS orf, hypothetical protein [b0285]	-0.406497	-0.446665	0.239975	-0.0262643	-0.780484	-1.27886	-1.21289	-1.46853	-0.463	0.185	-0.143	0.464	-0.16	-0.039	0.992	1.261
b0286	b0286 yagT putative xanthine dehydrogenase [b0286]	0.158383	-0.298606	0.0558764	-0.193329	-0.378546	-1.02427	-0.898987	-0.686157	-0.415	0.015	-0.324	0.817	-1.197	-1.512	0.848	0.978
b0287	b0287 yagU orf, hypothetical protein [b0287]	0.0584107	-0.00173803	0.505545	0.145172	-1.06134	-0.818042	0.740039	0.346382	0.308	0.209	-0.314	-0.224	-5.784	-5.794	-1.743	-1.56
b0288	b0288 ykgJ putative ferredoxin [b0288]	0.587609	-0.489807	0.936199	0.45475	0.451619	-0.0282372	0.650887	0.274	0.196	0.207	0.138	0.086	0.378	0.383	0.059	-0.293
b0289	b0289 yagV orf, hypothetical protein [b0289]	-0.675384	-0.269466	-0.547628	-0.0634992	-0.733923	-0.211525	-0.268083	0.166205	-0.081	-0.076	-0.163	-0.367	-0.005	0.23	-0.208	-0.135
b0290	b0290 yagW putative receptor [b0290]	0.0881977	-0.168054	0.285136	0.128864	0.0102988	0.0668702	-0.0126652	-0.395562	0.092	0.348	0.205	0.097	0.218	0.553	0.15	0.25
b0291	b0291 yagX putative enzyme [b0291]	0.234652	-0.321185	0.401487	-0.332019	0.31045	-0.231153	0.0623991	-0.479584	-0.211	0.284	-0.141	0.431	-0.233	1.17	0.195	0.383
b0292	b0292 matC orf, hypothetical protein [b0292]	0.363945	-0.785125	-0.427567	-0.805888	-0.0515031	0.543871	0.0756181	-0.5181	-0.134	0.45	-0.482	-0.388	-0.841	-1.793	0.358	0.468
b0293	b0293 matB orf, hypothetical protein [b0293]	0.160758	0.277988	-0.236493	-0.296287	0.109803	0.0383397	0.381647	0.0336704	0.477	0.696	-0.451	-0.206	-0.893	-1.146	-0.057	0.038
b0294	b0294 matA putative regulator [b0294]	-1.03685	-0.635993	-1.94466	-0.24828	0.0211438	0.608629	-0.34862	-0.362469	0.123	0.054	-0.474	-0.291	-0.543	-1.228	-0.012	-0.163
b0295	b0295 ykgL orf, hypothetical protein [b0295]	-0.709899	0.0640204	-0.799608	-0.522832	-0.700948	-0.303978	-0.63658	0.158502	-0.251	-0.149	0.112	-0.125	0.078	-0.14	-0.172	0.005
b0296	b0296 ykgM putative ribosomal protein [b0296]	-0.705863	-0.430913	-0.468232	-0.219959	0.145724	0.674708	0.254663	-0.757372	-0.098	0.19	-0.393	-0.463	-0.392	-0.62	-0.272	-0.086
b0297	b0297 eaeH attaching and effacing protein, pathogenesis factor [b0297]	0.587827	0.546648	0.963903	-0.0840396	0.788267	0.504958	0.00229919	0.109875	0.147	0.499	-0.612	-0.465	0.842	-0.947	-0.826	-0.321
b0298	b0298 insE putative factor [b0298]	-1.42994	-0.703469	-0.680722	-0.40642	-0.804864	-0.59979	-0.993436	-0.739427	-0.76	-0.554	-0.844	-0.667	-1	-0.867	-1.017	-0.854
b0299	b0299 insF IS3 putative transposase [b0299]	0.3428	0.208436	0.117822	0.188681	0.698883	0.265493	0.83065	0.680216	0.293	0.179	0.276	-0.004	0.374	0.094	-0.018	0.035
b0300	b0300 ykgA putative ARAC-type regulatory protein [b0300]	0.127039	-0.724881	0.491196	0.0552518	0.201445	-0.161728	-0.466584	-0.656572	-0.099	-0.043	-0.327	-0.049	-1.413	-0.538	-0.746	-0.545
b0301	b0301 ykgB orf, hypothetical protein [b0301]	-0.321071	-0.0799041	-0.49639	-0.115167	-0.326164	-0.171082	-0.00315701	0.33634	0.347	0.098	-0.073	-0.287	-0.662	-0.721	0.089	-0.146
b0302	b0302 b0302 orf, hypothetical protein [b0302]	-1.11257	-1.53811	-0.965815	-0.81244	0.275216	0.390666	0.45761	0.358918	0.343	0.195	-1.279	-0.73	-0.54	0.44	0.022	-0.984
b0303	b0303 ykgI orf, hypothetical protein [b0303]	0.637693	0.395794	0.0369754	0.293149	0.476909	0.563383	1.10949	0.713963	0.434	0.765	0.226	0.428	-0.829	-0.651	-0.245	0.509
b0304	b0304 ykgC putative oxidoreductase [b0304]	-0.578216	-0.283218	-0.18901	-0.347434	-1.10904	-0.723027	-0.626233	-0.925509	-0.677	-0.156	-0.553	0.546	-2.834	-1.73	-0.407	0.267
b0305	b0305 ykgD putative ARAC-type regulatory protein [b0305]	0.227246	0.0662433	-0.105339	-0.1143	-0.430462	-0.145026	-0.326319	0.104395	0.01	0.328	0.196	0.235	0.311	-0.026	-0.379	-0.059
b0306	b0306 ykgE putative dehydrogenase subunit [b0306]	0.360889	0.129325	-0.083104	-0.120606	0.532978	0.502293	0.30375	0.137279	0.411	0.117	0.085	-0.154	-0.589	-0.73	0.086	-0.246
b0307	b0307 ykgF orf, hypothetical protein [b0307]	0.415309	0.171609	-0.197324	-0.390036	0.104067	0.206748	-0.299806	-0.276059	0.26	0.16	0.262	-0.08	-0.553	-0.788	-0.13	-0.061
b0308	b0308 ykgG putative transporter [b0308]	0.0810727	0.0680244	-0.159427	-0.243884	-0.526518	-0.0201875	-0.493506	-0.297361	0.186	0.285	-0.006	0.119	-0.458	-0.61	0.068	-0.028
b0309	b0309 b0309 orf, hypothetical protein [b0309]	-0.776031	-0.0100546	-1.15395	-1.03226	0.168979	0.871376	0.0362606	-1.37561	0.506	0.949	-1.271	-1.045	-0.711	-0.599	-1.207	0.174
b0310	b0310 ykgH orf, hypothetical protein [b0310]	0.695427	-0.0507113	-0.891914	-0.722547	0.555892	0.535531	0.139072	0.191582	0.389	0.583	0.011	0.29	0.307	0.248	-0.058	-0.49
b0311	b0311 betA choline dehydrogenase, a flavoprotein [b0311]	1.84987	1.178	1.60685	1.03216	1.43322	0.399671	2.32921	2.14135	1.485	1.592	0.401	0.291	0.794	0.743	0.282	0.336
b0312	b0312 betB NAD+-dependent betaine aldehyde dehydrogenase [b0312]	0.899539	0.578374	0.868201	0.491239	0.613443	0.173466	0.828259	0.576536	1.315	1.332	-0.115	-0.31	-0.23	-0.281	-0.188	-0.075
b0313	b0313 betI probably transcriptional repressor of bet genes [b0313]	1.0731	0.763844	0.663639	0.635955	1.0481	0.661955	0.680502	0.802041	1.209	1.293	-0.279	-0.366	-0.846	-0.613	-0.28	-0.143
b0314	b0314 betT high-affinity choline transport [b0314]	0.461295	0.20979	-0.133471	-0.458603	0.606045	0.584281	0.216123	0.568898	1.065	1.213	0.197	0.271	0.422	0.632	0.122	0.342
b0315	b0315 yahA orf, hypothetical protein [b0315]	0.920103	0.202404	0.947245	0.48812	0.176026	-0.131854	0.297334	0.23847	1.133	1.742	0.131	0.774	-1.948	-1.883	0.261	0.776
b0316	b0316 yahB putative transcriptional regulator LYSR-type [b0316]	0.104648	0.162621	-0.0970226	-0.292044	0.351046	0.133563	-0.220587	-0.248483	0.24	0.298	0.139	-0.098	0.3	0.005	-0.088	0.044
b0317	b0317 yahC orf, hypothetical protein [b0317]	0.18937	-0.29807	0.279422	-0.25368	0.773222	0.381355	-0.218512	-0.781894	-0.057	0.5	0.316	-0.295	0.011	-0.537	0.075	0.389
b0318	b0318 yahD putative transcription factor [b0318]	0.315633	-0.525431	0.694054	-0.106745	0.574951	0.189416	0.0554167	-0.414166	-0.564	-0.348	0.911	0.204	-0.795	-1.042	0.261	0.067
b0319	b0319 yahE orf, hypothetical protein [b0319]	0.39784	0.0736941	-0.233428	-1.12426	1.5736	0.842089	-0.276536	-0.835636	0.064	1.289	0.796	0.267	0.676	-1.126	-1.634	-1.241
b0320	b0320 yahF putative oxidoreductase subunit [b0320]	1.03077	-0.146744	0.748561	-0.261774	1.02226	0.414866	-0.263254	0.134943	0.1	-0.044	-0.651	-0.372	-0.143	-0.812	-0.223	-0.816
b0321	b0321 yahG orf, hypothetical protein [b0321]	0.831409	0.674466	1.00209	-0.147399	0.998084	0.20126	-0.299933	0.167476	0.398	0.577	0.646	-0.008	0.289	-0.727	-0.269	1.153
b0322	b0322 b0322 orf, hypothetical protein [b0322]	0.42114	0.192493	0.462065	0.0507015	0.603358	0.478615	0.19462	0.157891	0.073	-0.095	0.009	0.032	0.495	0.186	-0.294	0.073
b0323	b0323 yahI putative kinase [b0323]	-0.161005	-1.2851	1.13675	-1.93084	0.923772	0.491135	0.980366	0.740639	-0.18	0.923	1.58	-0.856	0.468	0.715	0.543	1.166
b0324	b0324 yahJ putative deaminase [b0324]	0.340751	-0.101178	0.439799	0.247744	0.174133	-0.0375478	0.181412	-0.0202211	0.076	0.163	0.158	-0.192	0.513	0.23	0.188	0.064
b0325	b0325 yahK putative oxidoreductase [b0325]	-0.8606	-1.34198	-0.0468344	-0.55461	-3.01962	-3.26539	-4.2774	-4.88492	-0.903	0.062	-0.438	0.781	-0.743	-0.41	-0.049	0.73
b0326	b0326 yahL orf, hypothetical protein [b0326]	1.85943	-1.03748	0.43927	0.363068	1.16538	0.489401	-0.403877	0.795606	-0.287	0.266	-0.738	-0.64	-0.323	0.507	0.875	0.037
b0327	b0327 yahM orf, hypothetical protein [b0327]	-0.0742647	0.147903	0.0770055	-0.2257	0.108977	0.545999	-0.15593	-0.720692	0.344	0.562	0.234	0.038	0.12	-0.737	0.254	0.533
b0328	b0328 yahN putative cytochrome subunit of dehydrogenase [b0328]	0.431627	-0.286452	-0.101906	-0.498425	0.724113	0.379883	-0.261874	-0.235264	0.302	0.461	-0.199	-0.402	-0.809	-0.592	-0.381	-0.096
b0329	b0329 yahO orf, hypothetical protein [b0329]	-1.43401	-0.106354	-1.18434	-0.620842	-3.19282	-1.85926	-3.52597	-2.74941	-1.925	-0.818	-1.511	0.388	-3.675	-3.143	-0.418	0.643
b0330	b0330 prpR regulator for prp operon [b0330]	0.882507	0.140848	-0.122835	-0.447301	-0.0581568	-0.140852	-0.869172	-1.27443	-0.369	0.234	-0.258	0.786	-0.337	0.293	0.338	0.963
b0331	b0331 prpB putative phosphonomutase 2 [b0331]	-0.369695	-1.02908	0.247429	-0.172333	-2.00236	-2.26699	-2.47814	-2.33567	-3.497	-3.382	0.555	1.538	-2.704	-1.357	1.057	1.622
b0332	b0332 b0332 orf, hypothetical protein [b0332]	-0.483601	-0.685948	-0.404725	-0.0398044	0.0519925	-0.154933	-0.760966	-1.26311	-0.543	0.107	-0.11	0.374	-0.247	-1.029	0.397	0.403
b0333	b0333 prpC putative citrate synthase; propionate metabolism? [b0333]	-0.580378	-0.650725	0.279147	-0.047467	-1.57759	-1.64404	-1.33442	-1.29062	-1.875	-1.606	0.598	1.578	-1.376	-1.302	0.997	1.492
b0334	b0334 prpD orf, hypothetical protein [b0334]	0.072975	-0.543189	0.685377	0.255984	-0.950586	-1.30069	-0.998916	-1.01432	-3.457	-2.557	0.835	1.616	-3.016	-1.175	1.412	1.793
b0335	b0335 prpE putative propionyl-CoA synthetase [b0335]	0.787918	-0.243573	1.17405	0.530113	0.233763	-0.257727	-0.747499	-1.10075	-2.34	-2.235	1.121	1.745	-1.738	-1.177	1.896	2.332
b0336	b0336 codB cytosine permease/transport [b0336]	0.161465	0.0821902	0.826374	0.843135	1.02628	1.26696	-0.569517	-0.627202	-0.336	-0.886	-0.514	-0.113	-0.258	-0.006	0.301	0.011
b0337	b0337 codA cytosine deaminase [b0337]	-0.171618	-0.0603996	0.657614	0.419618	-0.00625514	0.11888	-0.378981	-0.485246	-0.247	-0.523	-0.101	-0.013	0.157	0.295	0.371	0.127
b0338	b0338 cynR cyn operon positive regulator [b0338]	1.24025	0.0786313	0.746604	-0.141197	0.924316	0.140816	0.528676	0.26196	0.725	0.894	0.572	0.311	0.792	0.774	0.007	0.277
b0339	b0339 cynT carbonic anhydrase [b0339]	0.671801	-0.354604	0.848406	-0.504489	0.300772	0.416983	-0.706931	-2.07873	-0.382	0.075	1	0.203	0.484	-0.739	0.056	-0.892
b0340	b0340 cynS cyanate aminohydrolase, cyanase [b0340]	0.552968	-0.686359	0.61121	-0.283506	0.382757	-0.351479	-0.218848	-0.650087	0.136	-0.107	0.124	0.232	0.242	0.065	-0.063	0.41
b0341	b0341 cynX cyanate transport [b0341]	0.900758	-0.232551	1.10424	0.209733	0.927521	0.190639	0.349561	-0.0237645	-0.058	0.128	0.256	0.012	0.839	0.198	0.204	0.272
b0342	b0342 lacA thiogalactoside acetyltransferase [b0342]	0.0873481	0.308921	-0.138166	0.148081	0.385821	0.2141	0.397723	0.332723	0.084	0.148	0.238	0.062	-0.565	-0.684	0.14	0.067
b0343	b0343 lacY galactoside permease [b0343]	0.669392	0.171909	0.29962	-0.119587	1.32418	1.0691	0.0193072	0.073936	0.36	0.217	0.491	0.214	-0.863	-0.592	0.031	0.079
b0344	b0344 lacZ beta-D-galactosidase [b0344]	0	0	0	0.625365	0	0	0.67611	0	0	0	0	0	-0.455	0	1.919	0
b0345	b0345 lacI transcriptional repressor of the lac operon [b0345]	-0.132469	0.025134	-0.27018	-0.304291	0.366861	0.475935	0.245922	0.267052	0.241	0.104	0.002	-0.143	0.309	0.332	-0.05	-0.133
b0346	b0346 mhpR transcriptional regulator for mhp operon [b0346]	0.921597	0.338389	0.0780829	-0.351005	1.43217	0.948105	0.523502	0.324765	0.937	0.56	0.515	-0.05	0.817	0.628	-0.228	0.029
b0347	b0347 mhpA 3- [b0347]	0.508174	-0.397816	0.524478	-0.451064	1.52761	1.86494	0.985577	0.432089	0.035	0.667	0.073	0.145	0.888	0.906	0.516	-0.183
b0348	b0348 mhpB 2,3-dihydroxyphenylpropionate 1,2-dioxygenase [b0348]	0.54913	-0.30709	0.103924	-0.283806	1.48161	1.44624	1.29968	-0.432855	-0.119	0.307	0.4	0.24	1.133	0.735	-0.399	-0.533
b0349	b0349 mhpC 2-hydroxy-6-ketonona-2,4-dienedioic acid hydrolase [b0349]	0.279849	-0.693859	-0.120715	-0.284891	0.81605	0.107542	0.754767	0.450999	0.124	0.056	0.75	0.173	0.673	0.361	0.179	-0.521
b0350	b0350 mhpD 2-keto-4-pentenoate hydratase [b0350]	0.404851	-0.105222	0.303858	-0.0884423	0.388325	0.0561932	0.320709	0.601139	-0.078	-0.094	0.625	-0.115	0.455	0.022	-0.293	-0.535
b0351	b0351 mhpF acetaldehyde dehydrogenase [b0351]	0.650621	-0.291639	0.526201	0.488024	0.293771	0.0374777	0.379914	0.27742	-0.086	0.384	0.263	0.15	0.297	0.485	-0.178	-0.192
b0352	b0352 mhpE 4-hydroxy-2-ketovalerate aldolase [b0352]	0.330963	-0.299262	0.763741	0.00692716	0.223657	-0.518544	0.127662	0.138712	-0.277	-0.173	0.229	0.07	0.366	-0.235	-0.128	-0.235
b0353	b0353 mhpT putative transport protein [b0353]	-0.0908853	-0.585645	-0.0990838	-0.170038	-0.0275106	-0.212144	-0.213766	-0.228672	-0.125	-0.243	-0.155	-0.344	-0.135	0.046	-0.225	-0.121
b0354	b0354 yaiL nucleoprotein/polynucleotide-associated enzyme [b0354]	-0.229559	-0.207188	0.0524935	-0.0750849	-0.545646	-0.287583	-0.69932	-0.582472	-0.25	-0.144	-0.127	-0.008	-0.22	-0.407	-0.265	-0.188
b0355	b0355 frmB putative esterase [b0355]	0.0339733	-0.142342	0.00308594	-0.228409	0.0182842	-0.0682795	1.06511	1.15778	-0.165	-0.149	1.048	1.215	0.438	0.366	-0.209	-0.386
b0356	b0356 frmA alcohol dehydrogenase class III; formaldehyde dehydrogenase, glutathione-dependent [b0356]	0.728017	-0.269183	0.142397	-0.268073	0.579637	0.418171	1.57691	0.775659	0.354	0.392	1.347	1.353	0.476	0.514	0.327	0.208
b0357	b0357 frmR putative alpha helix chain [b0357]	-0.332133	-0.476913	-0.604363	-0.696349	0.41187	0.393098	1.34786	0.924426	-0.216	-0.202	0.562	0.81	-0.474	-0.4	-0.156	-0.178
b0358	b0358 yaiO orf, hypothetical protein [b0358]	-0.674377	-0.584346	-0.374508	-0.396197	-0.545519	-0.896549	-0.459957	-1.16316	-0.316	-0.272	-0.72	-0.524	-1.735	-1.373	-0.183	-0.321
b0359	b0359 b0359 putative transferase [b0359]	-0.150583	-0.983856	-0.233633	-0.769081	0.366202	-0.305589	0.123837	-1.43422	-0.031	0.649	-0.124	-1.0025	-1.736	-1.659	-0.7155	-0.7385
b0361	b0361 insD IS2 hypothetical protein [b0361]	-1.13598	0.089946	-1.24924	-0.132191	-0.497634	0.374354	0.258935	0.550894	0.001	0.223	-0.053	-0.065	-0.285	-0.169	-0.186	-0.074
b0362	b0362 b0362 orf, hypothetical protein [b0362]	0.328317	-0.0150232	0.514696	0.0924852	-0.0151326	0.0578109	0.178855	-0.291081	-0.066	0.395	-0.036	-0.066	-1.142	-1.67	-0.117	0.267
b0363	b0363 yaiP polysaccharide metabolism [b0363]	-0.5357	-0.563502	-0.333045	-0.581421	0.489774	0.353535	0.270403	-0.172657	-0.283	-0.018	-0.51	-0.314	-0.59	-0.689	-0.269	-0.12
b0364	b0364 yaiS orf, hypothetical protein [b0364]	-0.498499	-1.87126	-0.81255	-0.630491	0.678104	0.541107	0.356884	-1.00776	1.201	0.485	-0.967	-0.732	-1.532	-1.438	-0.789	-0.394
b0365	b0365 tauA taurine transport system periplasmic protein [b0365]	0.764059	0.522826	1.06393	0.57306	1.00872	1.12425	0.650906	0.332285	0.238	0.092	-0.102	0.435	-0.82	1.058	0.661	0.47
b0366	b0366 tauB taurine ATP-binding component of a transport system [b0366]	0.715832	0.0879179	0.684625	0.0750221	0.325118	0.112557	0.413381	-0.168749	0.277	0.331	0.58	0.58	0.391	0.089	0.524	0.654
b0367	b0367 tauC taurine transport system permease protein [b0367]	1.28263	0.681086	1.45719	0.821965	0.980054	0.329735	0.445591	-0.652039	0.094	0.223	0.108	0.248	0.714	-0.572	0.912	0.709
b0368	b0368 tauD taurine dioxygenase, 2-oxoglutarate-dependent [b0368]	1.14263	0.0240945	1.01077	0.124539	0.703605	-0.169054	0.794075	0.214695	0.573	0.559	0.707	0.644	0.973	0.749	0.381	0.507
b0369	b0369 hemB 5-aminolevulinate dehydratase = porphobilinogen synthase [b0369]	-0.0553869	0.149456	0.00621095	0.326245	-0.3139	-0.383017	0.19325	0.54091	0.177	0.178	0.091	0.044	-0.128	0.129	0.202	0.163
b0370	b0370 b0370 orf, hypothetical protein [b0370]	-1.68605	-0.506935	-1.96043	-0.486489	-0.61823	0.334017	-1.15483	-1.53446	0.028	0.696	-1.55	-1.126	-0.923	-1.478	-1.101	-1.008
b0371	b0371 yaiT orf, hypothetical protein [b0371]	-0.0912182	-0.158635	-0.02555	-0.253675	0.480137	0.494366	-0.107978	0.112426	-0.115	0.231	-0.496	-0.296	-0.729	-1.094	-0.245	-0.129
b0374	b0374 b0374 putative flagellin structural protein [b0374]	-0.812638	-0.645816	-0.409334	-0.437661	-0.55416	-0.521104	-0.397561	-0.0563924	-0.615	-0.295	-0.616	-0.516	-0.774	-0.772	-0.645	-0.755
b0375	b0375 yaiV orf, hypothetical protein [b0375]	-0.170628	-1.93035	-2.38619	-2.15671	0.869143	0.0498759	0.577383	-0.928662	0.845	0.317	0.19	-0.358	0.427	0	-1.083	-0.767
b0376	b0376 ampH putative enzyme [b0376]	-0.30277	-0.212224	-0.32998	-0.234475	-0.857517	-0.852806	-0.824293	-0.756852	-0.155	-0.13	-0.399	-0.148	0.222	0.337	0.136	0.295
b0377	b0377 sbmA sensitivity to microcin B17, possibly envelop protein [b0377]	0.303284	0.274274	0.271467	0.175552	3.72791	3.81902	0.407998	0.285385	-0.116	-0.306	0.14	0.198	1.049	1.151	0.668	0.733
b0378	b0378 yaiW orf, hypothetical protein [b0378]	0.153429	-0.256587	0.19488	0.113988	1.04893	0.81839	0.351366	0.469556	0.021	0.259	0.178	0.272	0.773	0.575	0.221	0.274
b0379	b0379 yaiY orf, hypothetical protein [b0379]	-0.505341	-0.573454	-0.459898	-0.688687	0.875078	0.355333	-1.42696	-1.62334	0.283	0.247	0.362	0.573	0.533	0.713	4.725	4.835
b0380	b0380 yaiZ orf, hypothetical protein [b0380]	-0.309977	0.99659	-0.887547	0.29533	0.99135	1.39498	0.306764	0.186153	0.212	0.056	-0.198	-0.113	-0.098	-0.468	0.211	-0.012
b0381	b0381 ddlA D-alanine-D-alanine ligase A [b0381]	-0.522399	0.189397	0.598839	0.913467	0.229252	0.411157	-0.0462904	0.125327	0.216	0.047	0.127	0.038	-0.158	-0.398	-0.011	-0.176
b0382	b0382 iraP orf, hypothetical protein [b0382]	-0.676738	-0.556108	-0.280308	0.0347277	-0.0457751	0.346423	0.0246155	-0.30185	-1.377	-0.945	-0.418	-0.525	-2.07	-1.746	-0.106	0.11
b0383	b0383 phoA alkaline phosphatase [b0383]	0.940884	0.125151	0.938965	0.18326	0.508425	0.190679	0.570115	0.0516235	-0.411	-0.284	0.346	-0.162	-0.225	-0.533	0.365	0.248
b0384	b0384 psiF induced by phosphate starvation [b0384]	-0.650636	-0.326003	-0.597107	-0.838085	-2.37641	-1.90785	-2.14038	-1.94743	-1.152	-0.388	-0.553	0.488	-2.715	-2.193	-0.124	0.576
b0385	b0385 adrA orf, hypothetical protein [b0385]	0.203344	-0.421992	0.500104	-0.0176106	0.590247	0.0513748	-0.0272259	-0.246293	0.02	0.25	-0.322	0.026	0.389	0.25	0.161	0.496
b0386	b0386 proC pyrroline-5-carboxylate reductase [b0386]	-0.1108	-0.116557	0.0272642	-0.00207851	-0.316706	-0.314469	-0.018064	0.18307	-0.455	-0.43	-0.067	-0.433	-0.738	-1.086	-0.019	-0.616
b0387	b0387 yaiI orf, hypothetical protein [b0387]	-0.561333	0.142613	-0.798902	0.3586	0.519666	0.621248	0.144018	0.0748588	-0.515	-0.952	-1.702	-1.459	-1.518	-1.288	-0.171	-1.114
b0388	b0388 aroL shikimate kinase II [b0388]	-0.0384884	-0.0702396	0.132708	-0.0404352	1.22233	1.20684	-0.289181	0.225271	-0.321	-0.656	0.157	0.297	0.846	0.436	-0.763	-0.915
b0389	b0389 yaiA orf, hypothetical protein [b0389]	-0.824786	-0.453908	-0.209523	-0.273446	-0.440205	-0.749589	-1.57787	-1.5564	-0.907	-0.828	-0.233	0.297	0.188	0.171	0.027	-0.085
b0390	b0390 aroM protein of aro operon, regulated by aroR [b0390]	-0.344591	-0.066394	-0.0325197	-0.161068	-2.2347	-2.02649	-2.40579	-2.06036	-0.665	-0.061	-0.684	0.453	-0.174	0.232	0.262	0.885
b0391	b0391 yaiE orf, hypothetical protein [b0391]	-0.522131	-0.129903	-0.24865	-0.154984	-1.6765	-1.52108	-1.71987	-1.47242	-0.591	-0.194	-0.92	-0.2	-0.733	-0.379	-0.196	-0.004
b0392	b0392 ykiA orf, hypothetical protein [b0392]	-0.632761	0.0733106	-0.440122	-0.160923	-1.32917	-1.05837	-0.2551	-0.0145838	-0.277	-0.189	-0.576	-0.327	-1.683	-1.578	-0.13	-0.119
b0393	b0393 rdgC orf, hypothetical protein [b0393]	0.377829	0.112953	0.490931	0.0565598	0.0351022	-0.171462	0.442065	0.560655	0.025	0.107	0.328	0.314	0.692	0.514	0.152	0.257
b0394	b0394 mak possible NAGC-like transcriptional regulator [b0394]	0.308004	-0.00638106	-0.428844	-0.599434	-0.300986	-0.308525	-0.974668	-1.05458	0.062	0.173	0.368	0.328	0.285	0.167	0.136	0.39
b0395	b0395 b0395 orf, hypothetical protein [b0395]	0.00283391	-0.123371	-0.553982	-0.743157	-0.63923	-0.317094	-1.16961	-0.963735	-0.161	0.137	0.336	0.35	0.156	0.206	-0.054	0.213
b0396	b0396 araJ involved in either transport or processing of arabinose polymers [b0396]	0.411476	-0.312077	0.475437	0.0320927	0.7501	0.185984	0.319848	0.121443	0.026	-0.068	-0.371	-0.212	-0.723	-0.359	0.285	0.393
b0397	b0397 sbcC ATP-dependent dsDNA exonuclease [b0397]	0.320958	-0.0992074	0.37146	0.00280145	0.471425	0.269177	0.439198	0.240552	0.057	0.0072	0.1736	0.123	0.6288	0.4778	0.051	-0.0812
b0398	b0398 sbcD ATP-dependent dsDNA exonuclease [b0398]	0.178885	-0.229793	0.0469283	0.0411066	0.00735034	-0.131013	0.0892	0.155333	0.108	0.027	0.032	-0.026	0.672	0.519	-0.104	-0.076
b0399	b0399 phoB positive response regulator for pho regulon, sensor is PhoR [b0399]	0.0581344	-0.0149593	0.177	-0.0868308	0.232632	-0.00249442	-0.0312469	-0.290854	0.147	0.291	-0.141	-0.007	-0.417	-0.311	0.1	0.189
b0400	b0400 phoR positive and negative sensor protein for pho regulon [b0400]	-0.250137	-0.212689	-0.131252	-0.24416	-0.0822382	0.0264706	-0.294792	-0.189407	-0.293	-0.2	-0.464	-0.208	-0.761	-0.349	-0.391	-0.178
b0401	b0401 brnQ branched chain amino acid transport system II carrier protein [b0401]	-0.53182	-0.697784	1.07667	1.3107	-0.35661	-0.418151	0.170331	-0.0307302	-0.137	-0.149	-0.372	-0.269	-0.473	-0.312	-0.219	-0.238
b0402	b0402 proY proline permease transport protein [b0402]	-0.463435	-0.35456	0.319506	0.208214	-0.0449782	0.0101005	-0.180638	-0.0170963	-0.037	-0.285	-0.077	-0.118	-0.792	-0.833	-0.096	-0.167
b0403	b0403 malZ maltodextrin glucosidase [b0403]	0.820031	-0.0098988	0.737523	0.318694	0.432764	-0.0954027	0.739274	0.5266	0.148	0.026	0.441	0.077	0.744	0.435	1.03	0.794
b0404	b0404 acpH putative glycoprotein [b0404]	-0.469362	-0.365053	-0.223796	-0.145385	-0.739676	-0.992725	-0.407706	-0.431581	-0.107	-0.15	-0.073	0.209	0.038	0.366	0.235	0.558
b0405	b0405 queA synthesis of queuine in tRNA; probably S-adenosylmethionine:tRNA ribosyltransferase-isomerase [b0405]	0.39589	-0.0840368	0.671083	0.301471	0.170124	0.0329981	0.301254	0.555064	-0.136	-0.314	0.183	0.018	0.838	0.956	0.159	0.021
b0406	b0406 tgt tRNA-guanine transglycosylase [b0406]	-0.280037	0.380008	-0.306236	0.370251	0.990978	1.18429	0.342816	0.42499	-0.281	-0.38	-0.183	-0.04	2.193	2.514	0.794	0.564
b0407	b0407 yajC orf, hypothetical protein [b0407]	0.0560844	-0.304749	0.0692032	-0.0451917	0.332206	0.21938	0.133409	0.157749	-0.257	0.048	0.126	0.069	1.361	1.536	-0.104	0.034
b0408	b0408 secD protein secretion; membrane protein, part of the channel [b0408]	-0.146397	0.30752	-0.234895	0.308861	0.767736	0.978685	0.40682	0.444621	-0.215	-0.313	-0.021	-0.194	0.41	0.383	0.084	-0.095
b0409	b0409 secF protein secretion, membrane protein [b0409]	-0.552769	-0.139996	-0.4021	-0.120735	-0.0968425	0.0591084	-0.01663	0.0829428	-0.283	-0.272	-0.171	-0.269	0.258	0.413	-0.247	-0.273
b0410	b0410 yajD orf, hypothetical protein [b0410]	-0.626923	0.358481	-0.674476	0.295891	-0.653336	-0.181548	0.0963973	-0.0740813	-0.534	-0.669	-1.038	-0.681	-0.72	-0.788	-0.258	-0.503
b0411	b0411 tsx nucleoside channel; receptor of phage T6 and colicin K [b0411]	0.154846	0.0955168	-0.155091	-0.277519	1.38702	1.56312	-0.754691	-0.522968	0.079	0.145	0.328	0.027	-0.24	-0.589	-0.709	-1.029
b0412	b0412 yajI orf, hypothetical protein [b0412]	-0.626872	-0.636483	-0.368811	-0.331839	-0.380326	-0.384729	-0.765735	-0.516806	-0.327	-0.124	-0.004	0.075	0.098	-0.052	1.155	1.264
b0413	b0413 nrdR orf, hypothetical protein [b0413]	0.121262	-0.072958	0.326095	0.169866	0.0730224	0.0293473	0.132087	0.107329	0.071	0.138	0.35	0.067	0.415	0.12	0.117	0.054
b0414	b0414 ribD bifunctional pyrimidine deaminase/reductase in pathway of riboflavin synthesis [b0414]	0.391412	0.04257	0.511703	0.269427	0.352936	0.0483931	0.424107	0.126585	0.202	0.145	0.408	0.205	0.468	0.379	0.248	0.184
b0415	b0415 ribE riboflavin synthase, beta chain [b0415]	0.314258	0.000657039	0.485339	0.324975	0.559013	0.301421	0.322965	0.122354	0.1214	0.0562	0.2564	0.0708	0.2868	0.2114	0.0766	-0.0402
b0416	b0416 nusB transcription termination; L factor [b0416]	0.240066	0.0830523	0.459386	0.4764	0.36727	0.301924	0.326781	0.310198	0.134	0.097	0.219	0.018	0.483	0.272	0.08	-0.035
b0417	b0417 thiL thiamin-monophosphate kinase [b0417]	0.309468	-0.175336	0.568918	0.375878	0.42812	-0.0138793	0.262696	0.0898178	0.197	0.276	0.11	0.191	0.185	0.275	0.171	0.359
b0418	b0418 pgpA phosphatidylglycerophosphatase [b0418]	0.331455	0.200976	0.226228	0.285688	0.654314	0.334155	0.509559	0.487518	0.081	0.129	0.286	0.077	0.241	0.144	0.063	0.097
b0419	b0419 yajO putative NAD [b0419]	0.363168	-0.23543	0.190426	-0.115927	-1.07775	-1.43474	-1.02679	-1.16668	-0.041	0.361	0.305	0.484	0.169	0.231	0.211	0.56
b0420	b0420 dxs 1-deoxyxylulose-5-phosphate synthase; flavoprotein [b0420]	0.45902	0.603933	0.194598	0.267866	0.585626	0.623687	0.650514	0.985535	0.088	-0.23	-0.11	-0.146	0.274	0.294	-0.076	-0.381
b0421	b0421 ispA geranyltranstransferase [b0421]	0.119909	0.0488455	-0.00453134	-0.110777	0.0118164	-0.0070104	-0.139194	0.0335813	-0.187	-0.199	0.018	-0.049	0.207	0.186	0.177	0.061
b0422	b0422 xseB exonuclease VII, small subunit [b0422]	-0.383794	-0.392667	-0.293877	-0.543134	-0.881347	-1.01791	-1.16523	-0.843103	-0.114	0.035	0.096	0.161	0.272	0.104	-0.307	-0.114
b0423	b0423 thiI putative oxidoreductase [b0423]	0.241454	0.0618933	0.617006	0.206555	0.516009	0.186106	0.568584	0.735861	0.306	0.212	0.382	0.366	1.104	1.038	0.209	0.164
b0424	b0424 yajL 4-methyl-5 [b0424]	0.365752	-0.0890865	0.292046	-0.121929	-0.207571	-0.403417	0.611523	0.65379	0.15	0.335	0.176	0.187	-0.031	-0.018	-0.489	-0.336
b0425	b0425 panE involved in thiamin biosynthesis, alternative pyrimidine biosynthesis [b0425]	0.0167805	-0.338866	0.0439243	-0.0699763	-0.0895633	-0.333297	0.392672	0.181053	-0.116	0.193	0.261	0.161	0.086	0.002	0.012	-0.019
b0426	b0426 yajQ orf, hypothetical protein [b0426]	0.0825895	-0.386872	0.35667	-0.0144003	-0.0489224	-0.310672	0.634113	0.56046	0.114	0.179	0.498	0.198	1.002	0.693	0.062	0.306
b0427	b0427 yajR putative transport protein [b0427]	0.0481546	-0.194038	0.187761	0.064763	0.86533	0.729958	-0.0531898	0.100526	-0.308	-0.241	-0.117	-0.011	0.105	0.214	0.093	0.059
b0428	b0428 cyoE protoheme IX farnesyltransferase [b0428]	0.242291	0.289094	-0.468949	-0.118724	0.313605	0.459075	0.637749	0.793707	-0.099	-0.185	0.306	0.149	-0.144	-0.272	0.57	0.507
b0429	b0429 cyoD cytochrome o ubiquinol oxidase subunit IV [b0429]	0.375852	0.0960941	-0.196638	-0.245699	0.277935	0.356126	0.274155	0.0221517	-0.015	-0.199	0.192	0.008	-0.307	-0.412	0.558	0.304
b0430	b0430 cyoC cytochrome o ubiquinol oxidase subunit III [b0430]	0.576519	0.241332	-0.224044	-0.00864381	0.478784	0.555979	0.479585	0.230103	-0.014	-0.129	0.264	0.129	-0.155	-0.274	0.354	0.312
b0431	b0431 cyoB cytochrome o ubiquinol oxidase subunit I [b0431]	0.463387	0.208747	-0.289802	-0.302921	0.130332	0.308	0.111286	-0.0227591	-0.006	-0.014	0.298	0.097	-0.029	-0.215	0.172	0.175
b0432	b0432 cyoA cytochrome o ubiquinol oxidase subunit II [b0432]	0.128779	0.0516667	-0.54901	-0.296027	0.0958552	0.156411	-0.164411	-0.354772	-0.087	-0.209	-0.072	-0.124	-0.35	-0.58	0.022	-0.007
b0433	b0433 ampG regulates beta-lactamase synthesis [b0433]	-0.280308	0.0521295	-0.155276	0.527661	0.38462	1.00241	0.0249786	0.103821	-0.122	-0.366	0.03	0.01	0.307	0.47	0.519	0.35
b0434	b0434 yajG putative polymerase/proteinase [b0434]	-0.108829	-0.165861	-0.043216	-0.127377	0.7364	0.362422	0.259763	-0.139603	0.063	-0.149	0.099	-0.172	0.446	0.043	-0.087	-0.349
b0435	b0435 bolA possible regulator of murein genes [b0435]	-0.782326	-0.508685	-0.547518	-0.311079	-1.70691	-1.70178	-2.09329	-2.30173	-0.648	-0.252	-0.52	0.121	-1.148	-0.717	0.455	0.637
b0436	b0436 tig trigger factor; a molecular chaperone involved in cell division [b0436]	0.372454	0.767211	0.204925	0.292266	0.587196	0.851628	0.0819047	0.803059	0.231	-0.083	-0.129	-0.022	0.192	0.422	-0.089	-0.261
b0437	b0437 clpP ATP-dependent proteolytic subunit of clpA-clpP serine protease, heat shock protein F21.5 [b0437]	0.871383	0.521842	0.462431	0.120784	-0.218674	-0.256077	0.355345	0.350227	0.29	0.297	0.207	-0.043	-0.092	0.03	-0.119	-0.168
b0438	b0438 clpX ATP-dependent specificity component of clpP serine protease, chaperone [b0438]	-0.440272	0.633526	-0.489102	0.100136	-0.336005	0.079579	-0.705618	-0.0339084	-0.027	0.223	-0.165	0.042	0.045	0.034	0.234	0.385
b0439	b0439 lon DNA-binding, ATP-dependent protease La; heat shock K-protein [b0439]	1.16144	1.58073	0.134336	0.0831105	0.238634	0.410332	-0.173295	0.387844	0.612	0.678	-0.15	-0.248	-0.375	0.072	-0.461	-0.363
b0440	b0440 hupB DNA-binding protein HU-beta, NS1 [b0440]	-0.0194684	0.516322	-0.292636	-0.49329	0.618319	0.779878	-0.190534	0.197451	-0.066	0.542	0.285	0.478	-0.739	-0.774	-0.467	-0.266
b0441	b0441 ppiD putative protease maturation protein [b0441]	-0.189889	-0.273002	0.238113	-0.073163	0.0749241	0.104855	-0.363028	-0.0851993	0.003	0.014	-0.05	-0.168	0.003	-0.135	-0.5	-0.433
b0442	b0442 ybaV orf, hypothetical protein [b0442]	0.717097	-0.0385529	-0.281529	-0.849761	-0.0526022	-0.786079	0.126865	-0.00905877	0.379	0.102	0.532	-0.09	0.789	0.15	-0.212	-0.241
b0443	b0443 ybaW orf, hypothetical protein [b0443]	0.212808	-0.102926	0.375247	0.0698159	1.28221	1.10793	-0.427719	-0.940115	-0.31	-0.241	-0.082	0.378	-0.983	-0.543	0.54	0.864
b0444	b0444 queC orf, hypothetical protein [b0444]	0.191163	-0.0904181	0.0515554	-0.0415945	0.0119323	-0.115295	0.302781	0.245865	0.091	0.137	-0.029	-0.006	0.152	0.076	-0.113	-0.081
b0445	b0445 ybaE orf, hypothetical protein [b0445]	0.467435	0.0979836	-0.262189	-0.41355	-0.483787	-0.795415	-0.607511	-0.625258	0.892	0.695	-0.055	0.017	0.737	0.461	-0.093	0.224
b0446	b0446 cof orf, hypothetical protein [b0446]	0.0596816	-0.205034	-0.0808626	-0.195184	-0.139281	-0.109815	-0.127741	0.0604991	0.306	0.183	0.466	0.114	0.559	0.067	0.064	0.166
b0447	b0447 ybaO putative LRP-like transcriptional regulator [b0447]	-0.366707	-0.159237	-0.0969916	0.139371	-0.491381	-0.0960112	-0.622103	-0.339854	-0.004	0.21	-0.129	-0.089	0.214	0.098	0.109	0.062
b0448	b0448 mdlA ATP-binding component of a transport system [b0448]	0.289739	-0.0962723	0.189953	-0.121305	0.231387	-0.110513	0.0244282	0.0369791	0.364	0.261	-0.072	-0.203	0.304	0.19	0.202	0.125
b0449	b0449 mdlB putative ATP-binding component of a transport system [b0449]	0.501779	0.0168724	0.808967	0.0202571	0.445474	0.248393	0.260081	0.60896	0.122	0.234	-0.288	0.071	0.238	0.341	0.178	0.089
b0450	b0450 glnK nitrogen regulatory protein P-II 2 [b0450]	-0.392533	-1.46599	0.315503	-1.07487	0.934827	0.0736644	0.33877	-0.743666	0.346	-0.096	2.214	1.743	4.852	3.854	0.787	0.41
b0451	b0451 amtB probable ammonium transporter [b0451]	0.498642	-0.443304	0.19698	-0.0677278	1.07042	0.795366	0.496525	0.161703	-0.005	-0.266	1.077	0.889	3.095	2.109	0.306	-0.079
b0452	b0452 tesB acyl-CoA thioesterase II [b0452]	-0.260721	-0.180477	0.0638944	0.0871408	-0.298957	-0.217536	-0.672039	-0.378017	-0.033	-0.043	-0.668	-0.309	-0.517	-0.162	0.124	0.19
b0453	b0453 ybaY glycoprotein/polysaccharide metabolism [b0453]	-0.532676	-0.686072	1.46045	1.36796	-1.06883	-1.44288	-1.26772	-2.04536	-0.981	-0.002	-0.316	0.724	-1.981	-1.41	0.547	1.013
b0454	b0454 ybaZ orf, hypothetical protein [b0454]	-0.270701	0.00251375	-0.337963	-0.199778	-0.309221	-0.462456	-0.230844	-0.448175	-0.064	-0.116	-0.193	-0.466	-0.049	-0.021	-0.352	-0.637
b0456	b0456 ybaA orf, hypothetical protein [b0456]	-1.22991	-0.378231	-0.881878	-0.368348	-2.78389	-2.4395	-2.45153	-2.75945	-1.191	-0.479	-0.775	0.357	-1.197	-0.969	0.442	0.747
b0457	b0457 ylaB orf, hypothetical protein [b0457]	0.250253	0.138846	0.319564	0.33986	-0.525308	-0.614911	-0.0350952	-0.559552	-0.044	0.214	-0.059	0.198	-0.22	0.139	0.211	0.573
b0458	b0458 ylaC orf, hypothetical protein [b0458]	-0.589732	-0.45243	-0.0370554	0.0677034	-0.879178	-0.721063	-0.323985	0.173925	-0.106	-0.313	-0.619	-0.538	-0.7	-0.572	-0.748	-0.591
b0459	b0459 maa putative transferase [b0459]	0.294962	0.229613	-0.12087	-0.276662	-0.0636205	-0.360232	0.550804	0.54289	0.067	0.087	-0.433	-0.335	0.367	0.652	-0.447	-0.289
b0460	b0460 hha haemolysin expression modulating protein [b0460]	-0.897934	-0.475135	-0.262617	0.224008	-1.53097	-1.09395	-0.980432	-0.764296	-0.542	-0.219	-0.7	-0.123	0.439	0.678	-0.028	0.349
b0461	b0461 ybaJ orf, hypothetical protein [b0461]	-0.495062	-0.267458	-0.365442	-0.0792775	-1.00436	-0.774763	-0.709244	-0.291246	-0.337	-0.328	-0.543	-0.482	0.593	0.63	0.222	0.304
b0462	b0462 acrB acridine efflux pump [b0462]	-0.278439	0.226836	-0.148183	0.0169041	-0.284031	0.0891849	0.022397	0.51545	-0.072	-0.246	-0.274	-0.266	-0.718	-0.752	0.321	0.064
b0463	b0463 acrA acridine efflux pump [b0463]	-0.46813	-0.338462	-0.0501694	-0.0806074	-0.688842	-0.651144	-0.311366	-0.363058	-0.18	-0.128	-0.36	-0.373	-0.908	-0.872	-0.085	-0.185
b0464	b0464 acrR acrAB operon repressor [b0464]	-0.093975	0.107565	-0.390733	-0.318675	-0.0140155	0.411496	0.116528	0.41457	0.317	0.35	-0.353	0.147	-0.194	0.134	-0.58	-0.317
b0465	b0465 kefA putative alpha helix protein [b0465]	-0.449659	-0.467192	0.0731996	0.169312	0.970752	0.86537	-0.0488854	0.110446	-0.115	-0.253	-0.07	0.021	-0.438	-0.531	0.687	0.728
b0466	b0466 ybaM orf, hypothetical protein [b0466]	0.249698	-0.0608281	0.320886	0.0160654	0.12867	-0.392009	0.0759787	-0.128645	-0.03	-0.026	0.409	0.13	0.752	0.513	0.1	0.025
b0467	b0467 priC primosomal replication protein N [b0467]	0.217632	-0.34092	0.0933417	-0.201951	0.109483	-0.434479	0.13645	0.058867	0.236	0.153	0.126	-0.132	0.262	0.034	-0.068	-0.145
b0468	b0468 ybaN putative gene 58 [b0468]	-0.164664	0.18	-0.213394	0.27891	0.290825	0.542214	0.0845944	-0.43248	-0.413	-0.193	-0.605	0.025	-0.589	-0.342	-0.104	0.145
b0469	b0469 apt adenine phosphoribosyltransferase [b0469]	-0.267499	-0.0685912	0.412625	0.416348	0.20296	0.0598141	-0.206644	-0.398176	0.129	-0.068	-0.236	0.031	-0.092	0.164	0.041	-0.022
b0470	b0470 dnaX DNA polymerase III, tau and gamma subunits; DNA elongation factor III [b0470]	-0.195251	0.124974	0.0077529	0.321351	0.280487	0.396047	-0.463841	-0.0846803	-0.088	-0.144	-0.293	-0.252	-0.114	-0.072	0.026	-0.052
b0471	b0471 ybaB orf, hypothetical protein [b0471]	0.225281	-0.159489	0.326215	0.221629	0.0527431	-0.216706	-0.00158178	-0.120908	0.021	0.086	0.004	0.048	0.348	0.227	-0.023	0.136
b0472	b0472 recR recombination and repair [b0472]	0.172447	0.112821	0.614659	0.534633	0.162782	-0.0555124	0.279173	0.185338	0.016	0.171	0.051	0.201	0.655	0.594	0.294	0.382
b0473	b0473 htpG chaperone Hsp90, heat shock protein C 62.5 [b0473]	2.03868	2.00068	0.0802353	-0.314325	0.530172	0.470521	-0.0996219	-0.370175	1.308	1.454	0.137	-0.464	-0.008	0.375	-0.275	-0.24
b0474	b0474 adk adenylate kinase activity; pleiotropic effects on glycerol-3-phosphate acyltransferase activity [b0474]	0.096103	0.239075	0.0951965	0.0238606	-0.178316	0.229395	-0.577056	-0.344284	0.29	0.239	-0.094	-0.228	0.366	0.276	-0.128	-0.193
b0475	b0475 hemH ferrochelatase: final enzyme of heme biosynthesis [b0475]	1.11278	0.554892	0.885829	0.594115	-0.152231	-0.293008	-0.147951	0.693149	-0.321	-0.129	0.747	0.116	0.206	0.344	0.143	-0.316
b0476	b0476 aes putative lipase [b0476]	0.537975	-0.0781046	-0.306432	-0.741696	-0.080543	-0.282804	-0.377198	-0.352449	0.362	0.306	0.367	0.064	0.586	0.489	-0.074	-0.187
b0477	b0477 gsk inosine-guanosine kinase [b0477]	-0.277779	-0.26176	0.194629	0.0243646	-0.00439737	0.0351597	0.160194	0.413247	-0.071	-0.198	0.076	0.101	0.533	0.34	-0.128	-0.212
b0478	b0478 ybaL putative transport protein [b0478]	0.429576	-0.15499	0.0426832	-0.27628	0.221189	0.0459029	0.506264	0.19617	-0.398	-0.096	0.326	0.238	-0.77	-1.08	-1.146	-1.167
b0479	b0479 fsr fosmidomycin resistance protein [b0479]	0.0901565	-0.00838959	-0.0019431	-0.263279	1.04322	1.01108	-0.848537	-0.745934	-0.015	-0.003	0.292	0.155	-2.934	-3.242	-1.181	-1.232
b0480	b0480 ushA UDP-sugar hydrolase [b0480]	0.37864	0.181354	0.101776	-0.0749204	0.500576	0.407269	0.384759	0.18415	0.072	0.148	0.348	0.112	-0.215	-0.455	-0.219	-0.105
b0481	b0481 ybaK orf, hypothetical protein [b0481]	0.178434	0.546292	0.7463	0.579303	1.22331	0.987283	1.15993	0.728861	0.29	-0.09	-0.397	-0.359	-1.246	-1.526	-0.095	-0.434
b0482	b0482 ybaP putative ligase [b0482]	-0.116803	0.192816	0.699426	0.605226	0.630232	0.242226	0.514233	0.907203	-0.045	0.22	-0.298	-0.151	0.5	0.569	-0.146	-0.157
b0483	b0483 ybaQ orf, hypothetical protein [b0483]	-0.25319	-0.385107	0.148262	0.117002	0.437847	0.260131	0.230061	-0.0703486	-0.476	-0.424	-0.683	-0.484	-0.329	-0.316	-0.258	-0.246
b0484	b0484 copA putative ATPase [b0484]	0.49716	0.195502	0.348911	0.178353	0.271543	0.10629	0.611338	0.410404	0.165	0.181	0.077	-0.223	-0.188	-0.218	0.206	-0.027
b0485	b0485 ybaS putative glutaminase [b0485]	-1.21708	-1.545	1.12289	1.27163	-1.35866	-1.54193	-1.97937	-2.71905	-2.39	-0.837	-0.927	0.415	-1.968	-1.306	0.723	1.518
b0486	b0486 ybaT putative amino acid/amine transport protein [b0486]	-0.73745	-1.11714	0.727966	1.0395	-0.403964	-0.170502	-0.636343	-0.638273	-1.428	-0.679	-0.68	0.065	-1.57	-0.919	0.655	1.366
b0487	b0487 cueR putative transcriptional regulator [b0487]	-0.0664936	0.0683001	-0.0662503	0.240501	-0.245054	-0.294751	0.21814	0.0446139	-0.229	-0.026	-0.438	-0.192	-0.643	-0.205	0.158	0.135
b0488	b0488 ybbJ orf, hypothetical protein [b0488]	-0.598614	-0.462958	-0.286008	-0.314175	-1.08402	-1.03651	-0.443576	-0.333992	-0.26	0.116	0.269	0.262	-0.75	-0.902	-0.16	0.053
b0489	b0489 qmcA putative protease [b0489]	-0.756867	-0.441659	-0.588444	-0.0558731	-1.10651	-0.652328	-0.435639	-0.471575	-0.404	-0.069	-0.446	-0.249	-1.339	-1.146	-0.155	-0.198
b0490	b0490 ybbL putative ATP-binding component of a transport system [b0490]	0.53641	0.189408	0.339596	0.318316	0.306047	0.147815	0.343823	0.165969	0.066	0.145	0.187	0.14	-0.675	-0.715	-0.224	-0.174
b0491	b0491 ybbM putative metal resistance protein [b0491]	0.637063	0.106364	0.730935	0.22129	0.111378	-0.201886	0.612528	0.387091	-0.025	-0.03	0.395	0.108	-0.633	-0.626	-0.227	-0.311
b0492	b0492 ybbN putative thioredoxin-like protein [b0492]	0.906572	1.08782	0.0459709	0.0201464	-0.00658072	0.176392	0.667235	0.682758	0.55	0.56	0.001	-0.424	-0.087	0.147	-0.239	-0.321
b0493	b0493 ybbO putative oxidoreductase [b0493]	0.397292	0.151594	0.347651	0.453346	0.856986	0.744199	0.911648	1.0128	0.077	-0.105	-0.101	-0.417	-0.082	-0.208	-0.439	-0.52
b0494	b0494 tesA acyl-CoA thioesterase I; also functions as protease I [b0494]	0.0728718	0.184819	-0.00793284	0.416345	0.386951	0.709195	0.645658	0.736086	-0.053	-0.337	-0.391	-0.573	-0.339	-0.178	-0.433	-0.727
b0495	b0495 ybbA putative ATP-binding component of a transport system [b0495]	0.0262692	-0.206774	0.109169	-0.158296	-0.0855949	-0.0538523	0.11278	0.354349	-0.047	-0.064	0.174	-0.38	2.475	2.197	0.232	0.038
b0496	b0496 ybbP putative oxidoreductase [b0496]	0.786953	0.0652607	0.618544	0.359297	0.929343	0.584858	0.895514	0.936258	0.26	0.263	0.264	-0.119	2.633	2.533	0.374	0.297
b0497	b0497 rhsD rhsD protein in rhs element [b0497]	-0.333513	-0.104945	-0.025581	-0.13342	0.118858	0.0693958	0.190143	0.465921	-0.395	-0.316	-0.762	-0.357	-0.813	-0.755	-0.29	-0.087
b0498	b0498 ybbC orf, hypothetical protein [b0498]	1.41335	1.20437	0.73279	0.487839	0.80567	1.01094	1.74083	1.88521	0.548	0.549	-0.071	0.089	-0.754	-0.627	-0.079	0.065
b0499	b0499 ylbH orf, hypothetical protein [b0499]	-0.0839867	0.397135	-0.220923	-0.286915	-0.171948	-0.17313	0.259589	0.702647	0.233	0.415	-0.168	0.173	-0.666	-0.324	0	0.084
b0500	b0500 ybbD orf, hypothetical protein [b0500]	-1.04199	0.657262	-1.07866	0.348518	-0.615961	0.701355	-0.599016	-0.133263	0.175	0.272	0.776	-0.171	-0.712	-0.95	0.391	0.188
b0501	b0501 b0501 orf, hypothetical protein [b0501]	-0.593144	0.71457	-0.982256	-0.0286052	-0.401742	0.374941	0.410247	0.372623	0.107	0.694	-0.118	0.324	-0.187	-1.691	-0.445	0.056
b0502	b0502 ylbG orf, hypothetical protein [b0502]	-0.520996	-0.0341529	-0.412092	-0.112972	0.131267	0.268578	0.128214	0.104503	0.08	0.13	-0.571	-0.395	-0.196	-0.062	-0.617	-0.563
b0503	b0503 ybbB putative capsule anchoring protein [b0503]	0.221593	-0.137032	0.359281	0.313146	0.834848	0.378096	0.812625	0.342642	0.162	0.238	0.359	0.178	0.872	0.716	0.439	0.277
b0504	b0504 allS putative transcriptional regulator LYSR-type [b0504]	0.239483	-1.08962	-0.687243	-0.572511	0.929125	0.118766	0.373293	-0.859189	-0.308	0.093	0.26	-1.262	-0.447	-1.089	-1.657	-0.007
b0505	b0505 allA orf, hypothetical protein [b0505]	-0.068501	-0.454801	-0.611479	-0.95431	0.908002	0.628829	0.313186	-0.540304	-0.23	0.057	-0.902	-1.727	-0.591	-0.874	-0.002	-0.397
b0506	b0506 allR putative regulator [b0506]	-1.05573	-0.0180866	-0.797717	-0.745584	-1.81803	-1.63857	-1.08303	-0.445626	-0.035	0.015	-0.15	-0.23	0.113	-0.006	-0.334	-0.173
b0507	b0507 gcl glyoxylate carboligase [b0507]	0.275636	-0.306653	0.117869	-0.248122	0.408751	-0.136501	0.493091	0.0739283	0.016	0.349	0.037	-0.085	0.077	0.193	0.178	0.459
b0508	b0508 hyi glyoxylate-induced protein [b0508]	0.189328	0.400263	-0.173976	-0.199571	-0.724015	-0.878637	-0.29611	-0.0883784	0.217	0.508	0.082	0.363	0.14	0.357	-0.077	-0.213
b0509	b0509 glxR putative oxidoreductase [b0509]	0.248871	0.360397	-0.542677	-0.0826013	-0.209403	-0.697385	-0.193975	0.112603	0.099	0.198	0.069	0.085	-0.23	-0.004	-0.14	-0.266
b0510	b0510 b0510 orf, hypothetical protein [b0510]	0.714303	-1.82367	0.0874585	-0.435981	1.20985	1.47445	0.487153	-1.08246	0.129	2.132	0.155	0.359	-0.771	-0.328	-1.48	0.111
b0511	b0511 ybbW putative transport protein [b0511]	-0.0759222	0.28832	-0.586315	-0.911666	1.31249	0.356754	0.916286	-1.15572	0.357	0.065	-1.628	-0.153	-1.394	-0.479	-1.348	-0.152
b0512	b0512 allB putative hydrolase [b0512]	0.623831	0.453277	-0.150834	-0.175477	0.293285	0.6081	-0.376924	-0.481638	0.759	0.715	0.385	0.214	-0.551	-0.642	-0.678	-0.319
b0513	b0513 ybbY putative transport [b0513]	-0.443288	-0.575223	0.230039	-0.0548181	0.373591	-0.113895	-0.477646	-1.3539	-0.253	0.593	-1.284	-0.629	-0.4	-1.332	-0.209	0.176
b0514	b0514 glxK orf, hypothetical protein [b0514]	1.01935	0.0403753	0.807351	0.0451103	0.360187	0.08783	0.181739	0.150849	0.412	0.336	0.315	0.252	0.441	0.409	0.463	0.205
b0515	b0515 ylbA orf, hypothetical protein [b0515]	0.263727	0.609391	-0.422528	-0.383707	0.0741281	0.0885343	0.441277	0.871225	0.091	0.111	-0.171	-0.432	-1.384	-1.285	-0.635	-0.688
b0516	b0516 allC putative hydantoin utilization protein [b0516]	0.875143	0.143023	0.614777	-0.128088	0.630472	0.304003	0.274663	0.375416	0.233	0.291	0.401	-0.069	-0.057	-0.594	-0.37	-0.25
b0517	b0517 allD putative malate dehydrogenase [b0517]	0.329628	-0.27921	0.465573	-0.822264	0.236674	-0.584493	0.188594	-0.294472	0.565	0.376	0.645	0.04	0.915	-0.22	0.919	0.357
b0518	b0518 fdrA involved in protein transport; multicopy suppressor of dominant negative ftsH mutants [b0518]	0.536782	-0.44814	0.375643	-0.626806	0.29169	-0.11396	-0.136638	-0.232407	0.308	0.456	-0.283	0.025	0.336	0.668	0.196	-0.042
b0519	b0519 ylbE orf, hypothetical protein [b0519]	0.718331	-0.175126	0.929751	0.479441	0.334407	0.146312	-0.0188283	-0.335092	0.135	0.289	-0.296	0.267	0.277	-0.05	0.247	0.111
b0520	b0520 ylbF putative carboxylase [b0520]	0.079884	-0.0454376	0.0758658	-0.23592	0.0833911	-0.12767	-0.255929	-0.0627353	-0.27	0.092	-0.464	0.002	0.353	-0.265	-0.089	0.181
b0521	b0521 ybcF putative carbamate kinase [b0521]	0.857636	0.227588	1.08592	0.237982	1.29796	0.109476	0.0983225	0.296261	0.283	-0.051	0.133	-0.345	0.409	0.633	0.068	-0.575
b0522	b0522 purK phosphoribosylaminoimidazole carboxylase = AIR carboxylase, CO [b0522]	-0.0995802	-0.447597	0.170789	0.175531	0.867194	0.653812	0.194464	0.0046053	-0.143	-0.098	0.223	0.351	0.184	0.337	0.09	0.136
b0523	b0523 purE phosphoribosylaminoimidazole carboxylase = AIR carboxylase, catalytic subunit [b0523]	-0.0988527	-0.205202	-0.0187044	0.0842826	0.783109	0.522871	0.0339941	-0.109344	-0.056	-0.174	-0.098	-0.001	-0.181	-0.123	-0.126	-0.289
b0524	b0524 lpxH orf, hypothetical protein [b0524]	0.0186496	0.118663	0.170492	0.115547	-0.0645093	-0.184875	-0.106685	0.217106	0.03	-0.064	-0.106	0.008	0.454	0.378	0.014	-0.045
b0525	b0525 ppiB peptidyl-prolyl cis-trans isomerase B [b0525]	-0.302211	-0.309818	-0.180673	-0.122575	-0.324514	-0.368396	0.429923	0.278624	0.008	-0.037	-0.684	-0.383	-0.43	-0.225	-0.186	-0.181
b0526	b0526 cysS cysteine tRNA synthetase [b0526]	0.397045	0.398686	0.162321	0.389798	0.251643	0.183195	1.22765	1.38328	0.005	-0.076	-0.084	-0.181	0.041	0.075	-0.096	-0.296
b0527	b0527 ybcI orf, hypothetical protein [b0527]	0.311723	-0.036553	0.625971	0.108951	0.995061	0.120549	0.227059	0.400705	0.002	-0.203	-0.253	0.012	0.263	0.36	1.467	1.148
b0528	b0528 ybcJ orf, hypothetical protein [b0528]	0.00607657	0.193346	0.0656951	0.0794538	-0.373016	-0.15757	0.316835	0.723561	-0.023	-0.074	0.011	-0.039	0.142	0.223	-0.179	-0.271
b0529	b0529 folD 5,10-methylene-tetrahydrofolate dehydrogenase; 5,10-methylene-tetrahydrofolate cyclohydrolase [b0529]	0.309753	0.202373	0.245447	0.115695	-0.00780067	0.0234677	0.603839	0.725932	0.182	0.016	0.06	-0.151	0.1	0.077	-0.103	-0.302
b0530	b0530 sfmA putative fimbrial-like protein [b0530]	0.881528	-0.0898486	0.666091	-0.328496	0.0382449	-1.09	-0.809896	-0.924802	0.338	0.685	-2.236	-0.421	-2.285	-1.012	-0.059	0.151
b0531	b0531 sfmC putative chaperone [b0531]	0.00121276	-0.89282	-0.112217	-1.80157	0.876594	0.559765	0.31626	-0.734806	0.006	0.806	-2.35	0.18	-0.987	-0.053	-1.335	0.214
b0532	b0532 sfmD putative outer membrane protein, export function [b0532]	-0.945747	0.461997	-1.12763	0.653768	-0.332666	-0.789535	0.335797	-0.0845653	-0.148	-0.368	-0.155	-1.303	-0.342	-1.711	-0.642	-0.587
b0533	b0533 sfmH involved in fimbrial asembly [b0533]	-0.336388	-0.267933	-0.0628248	-0.946579	0.795514	-0.154541	0.306178	-0.779221	0.141	0.332	0.325	-0.725	-1.645	-0.746	-0.879	0.55
b0534	b0534 sfmF putative fimbrial-like protein [b0534]	0.431472	-0.50529	-0.387348	-0.965988	-0.0904424	-0.207717	-0.141444	-0.848695	0.231	0.542	0.356	0.674	-0.601	-0.474	-0.741	-0.39
b0535	b0535 fimZ fimbrial Z protein; probable signal transducer [b0535]	-0.149548	-1.32468	0.0973881	0.0390706	-0.249111	0.343723	0.38541	0.265328	0.849	0.223	-0.612	-1.266	-1.012	-1.482	-1.093	-0.752
b0537	b0537 intD prophage DLP12 integrase [b0537]	0.489044	0.127969	0.186784	-0.25497	0.0908985	-0.0955107	0.128835	0.407004	0.106	0.073	0.21	-0.177	0.025	-0.187	-0.382	-0.294
b0538	b0538 b0538 putative sensory transduction regulator [b0538]	-0.660452	-0.39659	-0.0139507	0.155531	-0.984873	-0.521982	-0.212212	-0.226677	-0.416	-0.187	-0.298	-0.087	-0.063	0.226	-0.442	-0.454
b0539	b0539 exoD putative exonuclease [b0539]	-0.721019	0.276453	-0.923172	0.0307888	0.0948339	0.625541	0.096955	0.262881	0.134	-0.116	-0.27	-0.804	0.061	-0.213	0.101	-0.334
b0543	b0543 emrE methylviologen resistance [b0543]	-0.235542	0.354609	-0.493898	0.147446	-0.0603636	0.449774	0.185406	0.308804	-0.216	-0.216	-0.611	-0.268	-1.391	-1.248	0.141	0.069
b0544	b0544 ybcK orf, hypothetical protein [b0544]	0.23666	-0.666876	0.309695	-0.7838	1.89328	1.71379	0.442015	0.0967706	0.222	0.768	-0.738	-0.679	-1.713	-0.376	-0.072	-0.305
b0545	b0545 ybcL orf, hypothetical protein [b0545]	-0.236867	-0.127938	0.444905	0.555263	-0.522974	-0.524205	-0.362366	-0.387906	-0.14	0.026	-0.542	-0.498	-0.827	-0.659	0.211	0.382
b0546	b0546 ybcM putative ARAC-type regulatory protein [b0546]	0.0211349	0.0311322	0.226875	0.224877	-0.687958	-0.961142	-0.326349	-0.374693	0.127	0.09	-0.21	-0.139	-0.942	-1.225	0.29	0.538
b0547	b0547 ybcN orf, hypothetical protein [b0547]	-1.15877	-1.11816	0.132728	-1.61402	1.31793	0.133049	-0.149901	-0.443086	-0.173	-0.102	-0.281	-0.673	-0.076	0.24	-1.016	-1.241
b0548	b0548 ninE similar to phage 82 and lambda proteins [b0548]	-0.593618	-1.80268	-1.3054	-1.01369	1.05905	0.898119	-0.238673	-0.965438	-0.001	0.339	-0.085	-0.375	-0.443	-0.669	-1.312	-0.932
b0549	b0549 ybcO orf, hypothetical protein [b0549]	0.32272	0.17222	0.219803	-0.243713	1.00041	0.686888	0.314013	0.0270039	0.432	0.801	-0.041	-0.52	-0.224	-0.231	-0.52	-0.002
b0550	b0550 rusA endodeoxyribonuclease RUS [b0550]	0.316845	-0.283779	0.416327	0.0107434	0.911705	0.998564	-0.137742	-0.679627	0.298	0.64	0.274	-1.015	0.648	-1.541	-0.453	-0.173
b0551	b0551 quuD orf, hypothetical protein [b0551]	0.622515	0.246162	0.123081	0.138406	0.983357	0.611926	0.235384	0.759049	0.268	0.222	0.18	-0.051	0.244	-0.215	-0.007	0.347
b0553	b0553 nmpC outer membrane porin protein; locus of qsr prophage [b0553]	0.130793	-0.146335	-0.242717	-0.221532	-0.0741285	-0.126787	1.63007	1.40433	0.114	0.027	-0.157	-0.324	0.121	-0.048	-1.493	-1.503
b0554	b0554 essD orf, hypothetical protein [b0554]	0.0637439	-0.861602	-0.0204697	-0.141865	0.637167	0.712265	0.890401	0.721157	-0.313	-0.251	-0.512	-0.258	0.4	-1.106	-0.13	-1.495
b0555	b0555 arrD bacteriophage lambda lysozyme homolog [b0555]	-0.418976	0.310752	-0.569038	-0.0942217	-0.703657	-0.725331	-0.280102	0.18738	0.085	-0.141	-0.311	-0.501	-0.308	-0.275	-0.084	-0.491
b0556	b0556 rzpD bacteriophage lambda endopeptidase homolog [b0556]	-0.381522	-0.327472	-0.496292	-0.457579	0.0145268	0.125761	0.220573	0.202343	0.076	-0.0955	-0.193	-0.3045	0.0755	-0.088	-0.1335	-0.387
b0557	b0557 borD bacteriophage lambda Bor protein homolog [b0557]	0.231537	0.232586	-1.51405	-0.998723	1.33892	1.87529	1.63923	1.46194	0.069	-0.057	-0.06	0.433	0.615	0.917	0.056	0.265
b0558	b0558 ybcV putative an envelop protein [b0558]	-0.877321	-1.11636	-2.617	-2.01971	1.26157	-0.137041	0.565975	-0.373094	0.09	1.53	0	0.021	-0.282	-0.223	-1.21	-0.875
b0559	b0559 ybcW orf, hypothetical protein [b0559]	-0.666428	-0.127466	-0.862778	0.0702613	-0.126845	0.274072	0.712933	1.55232	0.233	0.637	-0.557	-0.204	-0.656	-0.574	-0.697	-0.387
b0560	b0560 nohB bacteriophage DNA packaging protein [b0560]	0.228687	0.155495	0.123143	-0.124938	0.463092	0.340147	0.379742	0.412199	0.258	0.401	0.384	-0.025	0.304	0.432	-0.294	0.071
b0561	b0561 tfaD orf, hypothetical protein [b0561]	-0.385056	0.140337	-0.406004	0.148335	0.250469	0.512828	0.326593	0.604613	0.389	-0.287	-1.303	-0.441	-0.07	-1.276	-0.326	-1.039
b0562	b0562 ybcY orf, hypothetical protein [b0562]	-0.136595	-0.0691185	-0.484297	0.0502974	-0.0851855	0.693223	-0.151765	-0.863312	-0.506	-0.12	-0.53	-0.197	-1.127	-2.999	-0.708	-0.612
b0563	b0563 tfaX orf, hypothetical protein [b0563]	-0.608657	-0.170281	-0.636976	-0.349683	-0.0604026	0.353607	0.1271	-0.183755	-0.829	-0.445	-0.749	-0.755	-1.437	-1.767	-0.786	-0.767
b0564	b0564 appY regulatory protein affecting appA and other genes [b0564]	-1.00343	0.125887	0.306958	1.02546	-1.55158	-1.20061	-1.15905	-1.52777	-0.367	0.137	-1.092	-0.103	-2.37	-2.053	0.791	1.557
b0565	b0565 ompT outer membrane protein 3b [b0565]	0.705368	0.0499656	-2.83935	-3.23011	0.661273	0.671942	1.89477	1.14175	0.326	0.556	-0.196	0.053	-0.98	-0.91	-0.079	0.366
b0566	b0566 envY envelope protein; thermoregulation of porin biosynthesis [b0566]	-0.850242	-0.0134025	-1.03255	-0.318444	-1.07362	-0.258669	-0.0114119	-0.318027	-0.177	-0.447	-0.5	-0.537	-0.096	0.199	-0.124	0.112
b0567	b0567 ybcH orf, hypothetical protein [b0567]	-1.1122	-0.431136	-1.13081	-0.438346	-1.13172	-0.422084	-0.50936	-0.40259	-0.328	-0.245	-0.631	-0.373	-0.614	-0.344	-0.604	-0.347
b0568	b0568 nfrA bacteriophage N4 receptor, outer membrane protein [b0568]	0.27438	-0.529744	0.520279	-0.216586	-0.342967	-0.30656	-0.163392	0.0536249	0.059	0.006	-0.333	-0.271	-0.059	-0.169	-0.322	-0.017
b0569	b0569 nfrB bacteriophage N4 receptor, outer membrane protein [b0569]	0.226677	-0.353512	0.194574	-0.234918	0.153569	-0.0483236	0.287283	-0.124777	-0.06	-0.232	-0.419	-0.36	-0.702	-0.426	-0.078	-0.478
b0570	b0570 cusS putative 2-component sensor protein [b0570]	-0.435011	-0.214325	-0.162494	-0.198398	-0.38323	-0.0768729	-0.667244	-1.02161	-0.33	-0.213	-0.628	-0.224	0.13	0.484	-0.331	-0.064
b0571	b0571 cusR putative 2-component transcriptional regulator [b0571]	0.183939	0.440067	-0.164441	-0.0392462	0.436058	0.464119	-0.0218697	0.369678	0.191	0.099	-0.414	-0.434	-0.198	-0.256	-0.234	-0.402
b0572	b0572 cusC putative resistance protein [b0572]	0.788487	-0.241164	-0.468222	-1.08094	0.154547	-0.0904132	0.12597	-0.0408009	0.733	0.397	-0.807	-1.757	-0.005	-0.56	-3.329	-2.896
b0573	b0573 cusF orf, hypothetical protein [b0573]	0.873976	-0.220548	0.269493	-0.581329	0.523686	0.0657322	0.328264	0.150747	1.393	1.091	0.488	-0.906	0.558	-0.152	-1.019	-1.748
b0574	b0574 cusB putative resistance protein [b0574]	1.13043	0.196301	0.64377	-0.00869036	1.06203	0.532942	0.447071	0.730988	0.952	0.938	0.039	-0.772	-0.04	-0.682	-1.631	-1.972
b0575	b0575 cusA putative inner membrane component for iron transport [b0575]	-0.153064	-0.318433	-0.171772	-0.280309	-0.0762138	-0.156907	-0.213526	0.158632	0.479	0.485	-0.169	-0.637	0.179	-0.305	-0.826	-1.095
b0576	b0576 pheP phenylalanine-specific transport system [b0576]	-0.145122	-0.299515	-0.0620074	-0.0890396	0.584393	0.649028	0.403986	0.40729	0.045	-0.186	0.149	-0.166	0.147	0.462	-0.095	-0.308
b0577	b0577 ybdG putative transport [b0577]	0.121892	0.027283	0.307854	0.257008	0.499374	0.383714	0.677566	0.80686	-0.062	-0.148	-0.208	-0.245	-0.563	-0.51	0.39	0.259
b0578	b0578 nfsB oxygen-insensitive NAD [b0578]	0.266149	-0.126221	0.325176	0.0108494	-0.398886	-0.324772	0.465759	0.401369	0.11	0.097	0.265	-0.091	0.505	0.352	0.1	-0.014
b0579	b0579 ybdF orf, hypothetical protein [b0579]	0.0990909	-0.330908	0.29213	0.0529087	-0.532395	-0.448262	-0.137056	-0.226225	0.31	0.128	-0.262	0.004	-0.087	0.067	-0.358	-0.303
b0580	b0580 ybdJ orf, hypothetical protein [b0580]	-0.109638	-0.425989	0.168519	0.16633	-0.268828	-0.43168	-0.373079	-0.55632	-0.312	-0.116	-0.128	0.011	-0.183	-0.151	0.2	0.189
b0581	b0581 ybdK orf, hypothetical protein [b0581]	-0.500627	-0.355796	-0.003995	-0.0699729	-1.98896	-1.87442	-1.92386	-2.22482	-0.974	-0.171	-0.582	0.399	-1.348	-0.326	0.918	1.456
b0583	b0583 entD enterochelin synthetase, component D [b0583]	0.836275	-0.638813	0.20631	-0.152537	2.55399	2.33051	0.141241	-1.63549	0.136	1.238	0.055	1.474	0.417	-0.308	0.137	1.806
b0584	b0584 fepA outer membrane receptor for ferric enterobactin [b0584]	0.964086	-0.346637	0.170095	-0.306394	3.11325	2.7655	0.00672076	-2.48661	0.726	2.024	0.906	1.87	1.1	0.147	0.531	2.086
b0585	b0585 fes enterochelin esterase [b0585]	0.847981	-0.43356	0.290758	-0.257589	1.75569	1.04394	0.418209	-2.33673	0.3148	1.314	0.3744	1.2452	0.3918	-0.2528	-0.1812	1.0718
b0586	b0586 entF ATP-dependent serine activating enzyme [b0586]	0.94028	-0.2777	0.447562	-0.17848	2.05448	1.47436	0.338315	-1.98798	0.507	1.26	0.224	1.432	-0.315	-1.056	-0.231	1.165
b0587	b0587 fepE ferric enterobactin [b0587]	-0.546682	-0.116261	-0.352161	0.207364	0.624786	0.599781	0.0553081	0.16328	0.202	0.842	-0.594	0.83	0.443	0.668	0.035	0.356
b0588	b0588 fepC ATP-binding component of ferric enterobactin transport [b0588]	0.735244	-0.0692129	0.517588	0.120272	2.01775	1.72663	0.934396	-0.466112	0.046	0.483	0.264	0.786	0.366	0.005	-0.174	0.439
b0589	b0589 fepG ferric enterobactin transport protein [b0589]	0.0941215	-0.0417724	0.0909958	0.169148	1.54466	1.55188	0.56867	-0.883193	-0.073	0.186	-0.365	0.235	-0.505	-0.373	-0.159	0.163
b0590	b0590 fepD ferric enterobactin [b0590]	0.46731	-0.173342	0.338695	-0.00100752	1.83727	1.54158	0.606245	-0.770991	0.06	0.477	0.007	0.49	-0.108	-0.399	-0.236	0.171
b0591	b0591 entS putative transport [b0591]	0.345568	0.112454	0.0415945	0.118634	1.23584	0.953127	0.584942	-0.579868	0.288	0.509	-0.039	0.458	-0.632	-0.94	-0.005	0.254
b0592	b0592 fepB ferric enterobactin [b0592]	0.496219	-0.349642	0.588583	-0.0986121	0.518179	0.102699	-0.135585	-1.53988	0.243	0.937	0.444	0.849	0.265	-0.067	-0.207	0.536
b0593	b0593 entC isochorismate hydroxymutase 2, enterochelin biosynthesis [b0593]	0.242789	-0.720847	0.0804064	-0.358787	0.844853	0.659658	0.0495944	-2.75137	0.424	1.462	0.176	1.192	0.259	-0.007	0.425	1.764
b0594	b0594 entE 2,3-dihydroxybenzoate-AMP ligase [b0594]	0.93912	-0.32474	0.254523	-0.160159	1.2766	0.863317	0.870486	-2.06573	0.588	1.713	0.357	1.37	0.605	0.153	0.661	1.941
b0595	b0595 entB 2,3-dihydro-2,3-dihydroxybenzoate synthetase, isochroismatase [b0595]	0.777429	-0.59463	0.299333	-0.390536	1.14641	0.552893	0.394161	-2.4327	0.641	1.716	0.662	1.452	1.04	0.196	0.76	1.9
b0596	b0596 entA 2,3-dihydro-2,3-dihydroxybenzoate dehydrogenase, enterochelin biosynthesis [b0596]	0.563107	-0.524118	0.24308	-0.182985	1.00485	0.690985	0.218149	-2.27085	0.502	1.632	0.394	1.376	0.766	-0.039	0.794	2.033
b0597	b0597 ybdB orf, hypothetical protein [b0597]	0.642758	-0.381488	0.266674	-0.206099	1.13099	0.720266	0.328218	-1.77884	0.464	1.546	0.305	1.258	0.768	0.08	0.772	2.014
b0598	b0598 cstA carbon starvation protein [b0598]	1.10662	0.781423	-0.194821	-0.176465	1.53393	1.41464	1.42416	1.26371	0.318	-0.077	0.738	0.04	0.273	0.045	-0.456	-0.747
b0599	b0599 ybdH putative oxidoreductase [b0599]	0.717761	0.33476	0.0429136	-0.241694	0.615643	0.37443	1.65166	1.60404	0.497	0.408	0.046	0.298	0.061	0.09	0.105	-0.009
b0600	b0600 ybdL putative aminotransferase [b0600]	1.18547	0.960335	-0.100356	-0.31151	0.749068	0.226575	2.10914	2.23933	0.63	0.469	0.31	0.376	0.262	0.485	0.206	0.035
b0601	b0601 ybdM orf, hypothetical protein [b0601]	0.294277	-0.121934	0.191334	0.0558773	-0.294581	-0.245923	0.00559694	0.0587588	0.311	0.285	0.197	0.059	-0.594	-0.588	-0.065	-0.077
b0602	b0602 ybdN orf, hypothetical protein [b0602]	-1.05193	0.06135	-0.87855	0.136609	0.3067	0.850852	0.666237	0.315238	0.301	0.242	0.684	0.232	0.091	0.766	0.417	0.752
b0603	b0603 ybdO putative transcriptional regulator LYSR-type [b0603]	-0.829845	-0.138315	-0.778116	-0.387801	0.601243	0.849445	0.222761	-0.372801	0.071	-0.03	-0.394	-0.349	-0.817	-0.572	-0.683	-0.15
b0604	b0604 dsbG thiol:disulfide interchange protein [b0604]	0.676324	0.28021	0.368091	0.357302	0.229433	0.0955095	0.53612	0.552351	0.233	0.476	0.422	0.449	0.757	0.725	0.342	0.497
b0605	b0605 ahpC alkyl hydroperoxide reductase, C22 subunit; detoxification of hydroperoxides [b0605]	-0.101341	0.561471	-0.520431	-0.0698787	-0.201948	0.363964	-0.0392961	0.241301	0.181	0.091	-0.122	-0.349	0.01	0.136	-0.071	-0.172
b0606	b0606 ahpF alkyl hydroperoxide reductase, F52a subunit; detoxification of hydroperoxides [b0606]	0.0470035	-0.150396	0.0824973	-0.0516747	-0.075502	-0.211052	0.237919	0.0763656	0.07	0.013	-0.032	-0.385	-0.205	-0.277	-0.395	-0.594
b0607	b0607 uspG orf, hypothetical protein [b0607]	-0.97389	-0.721958	-0.15778	-0.810257	-1.51063	-1.35265	-2.00904	-2.05373	0.075	0.439	0.399	0.115	-0.4	-0.629	0.031	0.104
b0608	b0608 ybdR putative oxidoreductase [b0608]	-0.367717	-0.538793	0.123929	-0.217875	-0.974503	-1.26477	-1.49627	-1.77131	-0.353	-0.056	0.407	0.536	0.114	0.504	2.688	2.753
b0609	b0609 b0609 orf, hypothetical protein [b0609]	-0.587903	-0.627993	0.193572	-0.366263	-1.40927	-1.86896	-2.06799	-2.44859	-0.431	-0.049	0.3	0.499	-0.269	0.025	2.352	2.712
b0610	b0610 rnk regulator of nucleoside diphosphate kinase [b0610]	0.189362	0.505274	0.20393	0.247857	-0.823992	-0.70722	0.348301	0.872828	0.139	0.151	-0.261	-0.241	0.01	-0.157	-0.088	-0.059
b0611	b0611 rna RNase I, cleaves phosphodiester bond between any two nucleotides [b0611]	0.214461	0.0912881	0.090183	0.0532994	-0.514855	-0.626833	0.31928	0.220328	0.066	0.052	-0.175	0.088	0.095	0.063	-0.08	-0.07
b0612	b0612 citT putative a membrane protein [b0612]	-0.110995	-0.834051	-0.141925	-0.492993	0.791707	0.688655	0.314626	0.792764	-0.123	-0.022	0.019	-0.252	0.267	-0.533	-0.597	-0.703
b0613	b0613 citG orf, hypothetical protein [b0613]	-1.48598	-0.349289	-1.40287	-0.0932764	-0.578101	-0.362437	-0.613125	-0.668596	-0.125	0.231	-2.608	-1.54	-0.763	-0.707	-0.495	-0.557
b0614	b0614 citX orf, hypothetical protein [b0614]	0.102713	-0.125685	-0.180757	-0.689002	0.301624	0.0830273	0.219428	0.060807	-0.439	-0.194	0.774	0.304	0.258	-0.61	-0.822	-0.125
b0615	b0615 citF citrate lyase alpha chain [b0615]	0.700962	-0.401043	0.435479	-1.0287	1.06028	0.382798	-0.176605	-1.12525	0.549	0.466	0.097	0.993	0.771	-0.843	-1.785	-0.793
b0616	b0616 citE citrate lyase beta chain [b0616]	0.00457668	-2.45494	0.12318	-2.8085	1.43946	0.286278	0.670325	-1.19015	0.605	0.646	-1.07	1.122	-1.603	1.494	-1.265	-0.485
b0617	b0617 citD citrate lyase acyl carrier protein [b0617]	-0.323503	-2.52365	-0.248485	-0.823138	1.43009	0.3121	0.578715	-0.48453	-0.377	0.838	0.467	-0.301	0.48	-0.291	0.766	-0.418
b0618	b0618 citC citrate lyase synthetase [b0618]	-1.29808	-0.631219	-1.89984	-1.78644	0.01402	0.614522	-0.693424	-0.789219	0.297	0.603	-1.677	-0.612	0.554	-0.584	-1.848	-0.71
b0619	b0619 dpiB putative sensor-type protein [b0619]	-0.2799	-0.32202	-0.30628	0.211474	-0.00930132	-0.0232032	0.360163	0.199266	0.017	0.211	0.337	0.076	0.171	0.032	-0.191	-0.153
b0620	b0620 dpiA sequence similarity to Shigella regulator [b0620]	0.0375749	-0.416609	0.123548	-0.061491	0.105866	-0.432408	0.544911	0.340901	0.095	0.192	-0.098	-0.087	-0.079	-0.282	-0.441	-0.36
b0621	b0621 dcuC transport of dicarboxylates [b0621]	-0.150813	-0.325024	-0.105216	-0.325464	0.399672	0.501599	-0.135291	-0.00929904	-0.021	0.219	0.485	-0.367	0.202	-0.419	-0.398	-0.555
b0622	b0622 pagP orf, hypothetical protein [b0622]	-0.711311	-0.771317	-0.174146	0.387885	-0.543285	-0.188136	-0.414163	-1.33998	0.036	0.253	0.552	1.011	-0.317	-0.939	-0.218	0.745
b0623	b0623 cspE cold shock protein [b0623]	-1.22483	-0.236333	-1.06832	-0.546399	-1.25844	-0.851731	-2.15008	-1.66991	-0.513	-0.921	-1.148	-0.506	-1.181	-0.685	-0.388	-0.247
b0624	b0624 crcB orf, hypothetical protein [b0624]	-0.726416	-0.331245	-0.0840782	0.281727	-0.182532	0.00240263	-0.542094	-0.688154	-0.14	-0.327	-0.492	-0.354	-0.462	-0.819	-0.312	-0.432
b0625	b0625 b0625 orf, hypothetical protein [b0625]	-0.57595	-0.297453	-0.264257	-0.0876429	-1.44447	-1.3807	-1.45482	-1.57554	-0.261	0.23	0.011	0.336	-0.161	0.004	0.19	0.346
b0626	b0626 ybeM putative amidase [b0626]	-0.604007	-0.315073	-0.11797	-0.0811549	-1.62915	-1.44518	-1.46931	-1.4915	-0.356	0.129	-0.023	0.13	-0.365	-0.135	0.15	0.329
b0627	b0627 tatE orf, hypothetical protein [b0627]	-0.343348	-0.233356	-0.128351	-0.394219	-0.259002	-0.208801	-1.16209	-0.741035	0.06	-0.218	-0.327	-0.014	-0.232	-0.169	-0.152	-0.044
b0628	b0628 lipA lipoate synthesis, sulfur insertion? [b0628]	0.814896	0.681358	0.476079	0.114142	0.626814	0.252266	0.654471	1.09049	0.076	-0.3	0.024	-0.405	-0.557	-0.662	-0.175	-0.847
b0629	b0629 ybeF putative transcriptional regulator LYSR-type [b0629]	-1.36482	-0.38333	-0.695543	-0.275172	-0.576434	-0.0949333	-0.830059	-0.228179	-0.18	-0.163	0.365	-0.361	-0.245	-0.01	-0.362	-0.127
b0630	b0630 lipB protein of lipoate biosynthesis [b0630]	0.28682	0.407118	0.401967	0.441645	0.282097	0.34807	0.606945	1.09372	0.171	0.163	0.101	0.256	0.449	0.526	-0.258	-0.063
b0631	b0631 ybeD orf, hypothetical protein [b0631]	0.0611335	0.611499	-0.0679312	-0.0249043	-0.66758	-0.361142	-0.250947	0.101939	0.213	0.386	-0.486	-0.262	-0.521	-0.332	-0.573	-0.467
b0632	b0632 dacA D-alanyl-D-alanine carboxypeptidase, fraction A; penicillin-binding protein 5 [b0632]	0.322471	0.12372	0.654156	0.411317	0.669169	0.514215	0.495168	0.664443	0.325	0.142	0.001	0.044	0.706	0.893	0.378	0.433
b0633	b0633 rlpA a minor lipoprotein [b0633]	0.0275752	0.0262369	-0.0532198	0.128402	-0.269277	-0.350617	0.238755	0.350902	0.069	0.018	-0.127	-0.167	0.44	0.411	0.024	0.031
b0634	b0634 mrdB rod shape-determining membrane protein; sensitivity to radiation and drugs [b0634]	-0.279922	-0.00618008	-0.111467	0.17267	-0.0801865	-0.0290831	-0.043344	-0.171172	-0.028	-0.053	-0.086	0.023	0.751	0.854	0.476	0.461
b0635	b0635 mrdA cell elongation, e phase; peptidoglycan synthetase; penicillin-binding protein 2 [b0635]	-0.310889	0.138695	0.000777673	0.267853	0.36046	0.547662	0.271087	0.685935	-0.153	-0.194	-0.192	-0.017	0.53	0.759	-0.032	0.005
b0636	b0636 ybeA orf, hypothetical protein [b0636]	0.360018	0.138905	0.514692	0.35949	0.469698	0.375556	0.798646	0.969031	0.145	0.132	0.193	0.029	1.096	0.842	0.013	-0.115
b0637	b0637 ybeB orf, hypothetical protein [b0637]	0.344218	0.205634	0.343376	0.283312	0.511616	0.550608	0.86608	0.808326	0.088	0.055	0.185	0.029	0.824	0.829	0.125	0.023
b0638	b0638 cobC homolog of Salmonella cobC, a phosphohistidine protein [b0638]	-0.530958	-0.117784	-0.672399	-0.177006	-0.714672	-0.291698	0.0238861	0.520634	0.023	0.064	-0.004	0.077	0.509	0.624	0.355	0.499
b0639	b0639 nadD orf, hypothetical protein [b0639]	-0.117296	-0.100086	0.222525	0.147298	-0.0854432	-0.190007	0.544875	0.573434	-0.038	0.016	0.139	0.214	0.552	0.578	0.43	0.463
b0640	b0640 holA DNA polymerase III, delta subunit [b0640]	-0.352123	0.097921	-0.273443	0.0377479	-0.341849	-0.0417984	0.286484	0.441423	-0.221	-0.136	-0.104	-0.056	0.192	0.215	0.35	0.192
b0641	b0641 rlpB a minor lipoprotein [b0641]	-0.404215	-0.21256	-0.0532131	-0.0416147	-0.567518	-0.279891	-0.238746	0.111568	-0.181	-0.099	-0.157	-0.136	-0.02	-0.109	-0.212	-0.033
b0642	b0642 leuS leucine tRNA synthetase [b0642]	-0.241676	-0.156522	0.0980952	0.183986	-0.529147	-0.400728	-0.310772	-0.247284	-0.15	-0.145	-0.188	-0.308	-0.083	-0.237	-0.112	-0.202
b0643	b0643 ybeL putative alpha helical protein [b0643]	0.124588	-0.276949	-0.13664	-0.330294	-1.06782	-1.27129	-1.11094	-1.50132	-0.333	0.187	-0.133	0.386	0.038	0.316	0.255	0.588
b0644	b0644 ybeQ orf, hypothetical protein [b0644]	-0.487546	0.0814452	-0.466747	-0.121339	-0.252638	-0.217607	0.120351	0.183501	-0.205	0.045	0.016	-0.27	-0.225	-0.072	-0.159	-0.134
b0645	b0645 ybeR orf, hypothetical protein [b0645]	-1.61004	-1.75715	-1.42385	-0.568424	-0.482278	1.23357	-0.0858256	-1.41491	0.858	0.101	-2.023	-1.446	-2.654	-1.157	-0.927	-0.699
b0646	b0646 djlB putative enzyme of polynucleotide modification [b0646]	-1.21622	0.490577	-1.18695	0.516393	-0.0536234	-0.0321615	0.485527	0.298848	-0.342	-0.887	-1.603	-1.714	-2.057	-1.468	0.821	-0.105
b0647	b0647 ybeT orf, hypothetical protein [b0647]	-0.447443	-1.63301	-0.59904	-1.10882	0.0822882	0.631164	0.443081	-0.389959	-0.067	0.402	-0.156	-0.481	-0.934	-1.401	-0.56	-1.67
b0648	b0648 ybeU putative tRNA ligase [b0648]	-1.26156	-0.342562	-1.05954	-0.525407	-0.926826	-0.561195	-0.252086	-0.475011	-0.144	0.631	-0.127	0.223	-0.791	-0.743	-0.144	-0.625
b0649	b0649 djlC orf, hypothetical protein [b0649]	0.160357	-0.0881021	0.226481	-0.422038	-0.864903	-0.615865	-0.637766	-0.123566	0.13	0.135	0.279	-0.059	0.474	0.205	-0.465	-0.474
b0650	b0650 hscC putative dnaK protein [b0650]	0.102725	-0.00600031	0.473857	0.137062	0.257557	0.388524	-0.046442	-0.146099	0.242	0.075	0.191	0.072	0.584	-0.367	-0.029	-0.393
b0651	b0651 rihA putative tRNA synthetase [b0651]	0.589085	0.381682	0.616929	0.538358	1.22811	1.09441	0.665094	0.723308	0.232	-0.077	0.17	0.156	0.521	0.401	0.01	0.015
b0652	b0652 gltL ATP-binding protein of glutamate/aspartate transport system [b0652]	0.629192	0.381119	0.118478	0.0479194	1.64661	1.80439	0.960392	1.36052	0.175	-0.09	0.303	-0.066	0.472	0.451	0.076	-0.076
b0653	b0653 gltK glutamate/aspartate transport system permease [b0653]	0.0253114	0.401772	-0.370804	0.0101602	1.3453	1.79233	0.373769	0.766763	0.046	-0.219	0.159	-0.051	0.229	0.242	0.018	-0.073
b0654	b0654 gltJ glutamate/aspartate transport system permease [b0654]	0.379752	0.476047	0.150197	0.333474	1.45645	1.71991	0.663374	0.747187	0.36	-0.06	0.351	0.153	0.373	0.366	0.264	0.157
b0655	b0655 gltI putative periplasmic binding transport protein [b0655]	0.453369	0.302486	0.0323919	-0.343426	0.414871	0.517913	0.289008	0.471893	0.23	0.108	-0.006	-0.083	0.592	0.447	-0.557	-0.326
b0657	b0657 lnt apolipoprotein N-acyltransferase, copper homeostasis protein, inner membrane [b0657]	-0.257524	0.0806934	-0.237212	0.072933	0.417681	0.425383	0.262127	0.316562	0.134	0.047	0.007	0.061	0.128	0.391	0.321	0.264
b0658	b0658 ybeX putative transport protein [b0658]	0.601362	-0.112858	0.34232	-0.142875	0.260277	-0.259714	-0.167011	-0.461528	0.068	0.376	0.251	0.216	0.324	0.411	0.06	0.307
b0659	b0659 ybeY orf, hypothetical protein [b0659]	0.461208	0.562757	-0.0348864	-0.0447062	-0.674855	-0.607389	-0.64013	-0.675152	0.389	0.599	0.019	0.003	0.097	0.374	0.243	0.271
b0660	b0660 ybeZ putative ATP-binding protein in pho regulon [b0660]	0.177967	0.373568	-0.303207	-0.151413	-0.955394	-0.854108	-0.573945	-0.725567	0.159	0.502	-0.357	-0.25	-0.453	-0.046	-0.254	-0.053
b0661	b0661 miaB orf, hypothetical protein [b0661]	-0.123645	-0.0675615	0.150846	0.251864	0.104336	-0.0275302	0.121896	0.157717	-0.044	-0.222	-0.101	-0.31	0.1	0.244	-0.119	-0.283
b0662	b0662 ubiF orf, hypothetical protein [b0662]	-0.336906	-0.180539	-0.0811225	-0.241312	-0.962923	-0.986522	-0.5345	-0.336405	-0.155	-0.001	-0.2	0.066	-0.263	0.011	0.075	0.147
b0663	b0663 b0663 putative RNA [b0663]	-0.758808	0.742584	-1.57667	-0.646315	0.0522241	-0.296818	0.389996	0.458297	0.013	-0.164	-0.85	-1.023	-0.192	-0.51	-0.803	-1.144
b0671	b0671 b0671 putative RNA [b0671]	-0.783589	0.0762766	-1.08401	-0.244719	0.694776	0.0232342	0.730364	0.39383	-0.425	-0.426	-0.788	-1.112	-0.968	-1.375	-0.151	-0.948
b0674	b0674 asnB asparagine synthetase B [b0674]	0.462003	0.256519	0.235966	0.120099	0.228209	0.0707503	0.789552	0.473223	0.566	0.28	0.268	0.3	0.671	0.427	-0.116	-0.151
b0675	b0675 nagD N-acetylglucosamine metabolism [b0675]	0.107901	0.169124	-0.0887687	0.0606688	0.231661	0.267906	0.773609	0.729447	0.011	-0.071	0.024	-0.115	-0.062	0.032	-0.03	-0.094
b0676	b0676 nagC transcriptional repressor of nag [b0676]	0.390725	0.0676119	0.314063	-0.00705548	0.391261	0.28065	0.723323	0.543036	-0.081	-0.087	0.277	0.059	0.354	0.166	-0.082	-0.086
b0677	b0677 nagA N-acetylglucosamine-6-phosphate deacetylase [b0677]	-0.093083	-0.0485893	-0.176968	-0.231531	0.0189081	-0.119008	-0.050294	-0.186627	-0.019	-0.071	0.162	-0.053	0.01	-0.174	0.027	0.122
b0678	b0678 nagB glucosamine-6-phosphate deaminase [b0678]	0.0609517	-0.194559	0.0167055	-0.301862	-0.391751	-0.482335	-0.851813	-1.24875	-0.002	0.013	-0.249	0.012	-0.114	-0.168	0.047	0.2
b0679	b0679 nagE PTS system, N-acetylglucosamine-specific enzyme IIABC [b0679]	0.190151	0.0965529	-0.28136	-0.279128	0.968699	0.980372	-0.12333	-0.254753	0.458	0.023	0.094	-0.184	-0.835	-0.941	0.135	0
b0680	b0680 glnS glutamine tRNA synthetase [b0680]	0.218936	0.221054	0.181046	0.0914908	-0.12941	0.0850089	0.294627	0.366853	-0.087	-0.117	0.056	-0.065	0.233	0.183	0.122	-0.029
b0681	b0681 ybfM orf, hypothetical protein [b0681]	-0.129571	-0.299289	-0.0443521	-0.260175	4.19236	4.22813	-0.349632	-0.032168	0.486	0.267	0.075	-0.101	0.609	-0.198	-0.917	-0.405
b0682	b0682 ybfN orf, hypothetical protein [b0682]	0.123475	-0.316823	0.044589	-0.350579	5.87567	5.97038	-0.378562	-0.444718	0.04	-0.388	0.021	-0.152	0.442	-0.045	-0.412	-0.137
b0683	b0683 fur negative regulator [b0683]	-0.0906224	0.274841	-0.275442	-0.0675302	-0.108297	0.137068	-0.0463822	0.27225	-0.13	-0.191	-0.319	-0.071	-0.29	-0.27	-0.537	-0.343
b0684	b0684 fldA flavodoxin 1 [b0684]	-0.0857095	-0.264838	-0.147667	-0.0577969	-0.00193325	0.0568382	0.0319621	0.279943	-0.197	-0.019	-0.079	0.195	0.125	0.002	-0.223	-0.129
b0685	b0685 ybfE orf, hypothetical protein [b0685]	0.0125091	-0.121637	0.241984	0.126473	0.176461	0.0233834	0.225324	0.212755	0.048	-0.214	-0.31	-0.104	0.103	0.039	-0.219	-0.355
b0686	b0686 ybfF orf, hypothetical protein [b0686]	0.540077	0.181393	0.445222	0.32595	0.685625	0.431532	0.857472	0.755188	0.401	0.288	0.172	0.178	0.362	0.328	-0.192	-0.261
b0687	b0687 seqA negative modulator of initiation of replication [b0687]	-1.20344	-0.0186562	-0.953923	-0.153369	-0.640021	-0.104725	-0.498041	-0.330703	-0.69	-0.778	-1.123	-0.674	-1.068	-1.007	-0.393	-0.649
b0688	b0688 pgm phosphoglucomutase [b0688]	0.712363	-0.139697	0.670432	-0.330503	0.262629	-0.138052	-0.141402	-0.22626	0.509	0.075	0.083	0.089	0.093	0.111	-0.373	-0.17
b0689	b0689 ybfP putative pectinase [b0689]	-0.472107	0.0563524	-0.577428	0.146092	0.29808	0.349556	-0.0184254	0.0747839	0.132	0.104	-0.173	0.029	0.149	-0.434	-0.078	0.204
b0690	b0690 ybfG orf, hypothetical protein [b0690]	-1.60181	-1.56803	-1.01904	-1.98158	0.0788	0.379669	-0.202873	0.101796	0.311	0.267	-0.672	-0.787	-0.407	-1.392	0.229	0.325
b0691	b0691 ybfG orf, hypothetical protein [b0691]	-0.166668	-0.864602	-0.738845	-0.492373	0.654675	0.725162	0.088093	-1.58197	0.716	1.007	-0.986	0.622	0.053	-0.944	0.545	0.438
b0692	b0692 potE putrescine transport protein [b0692]	-1.01492	-0.75992	-0.709189	-0.664968	-0.779874	-0.551575	-0.407905	-0.185024	-0.29	-0.008	-0.335	-0.28	-0.235	-0.448	-0.111	-0.012
b0693	b0693 speF ornithine decarboxylase isozyme, inducible [b0693]	-0.63448	-0.223161	0.234836	-0.106794	0.0847274	-0.197129	0.291499	0.278304	-0.302	0.224	-0.926	0.46	-1.06	0.084	0.079	-1.11
b0694	b0694 kdpE regulator of kdp operon [b0694]	-0.0495313	-0.576453	0.244999	-0.302425	-0.171526	-0.833804	-0.479445	-0.985988	0.035	0.189	0.239	0.341	0.594	0.495	0.134	0.29
b0695	b0695 kdpD sensor for high-affinity potassium transport system [b0695]	-0.776869	-0.762857	-0.410105	-0.412117	-1.37407	-1.46316	-1.41135	-1.51451	-0.39	-0.051	-0.352	-0.205	-0.366	-0.049	0.078	0.349
b0696	b0696 kdpC high-affinity potassium transport system [b0696]	0.651071	-0.492689	0.281022	-0.337059	0.665577	-0.506291	0.232068	-0.0646263	-0.011	-0.143	0.412	-0.383	1.142	1.154	2.199	1.779
b0697	b0697 kdpB ATPase of high-affinity potassium transport system, B chain [b0697]	0.309328	-0.0580963	0.4804	-0.498352	0.975457	0.22391	0.575059	0.0486499	-0.297	-0.122	0.203	-0.401	1.35	1.195	1.673	1.954
b0698	b0698 kdpA ATPase of high-affinity potassium transport system, A chain [b0698]	-0.188443	0.203199	0.209075	-0.285194	0.848902	0.402301	-0.0668785	-0.213277	0.373	0.289	-0.016	0.394	1.499	1.133	2.612	3.209
b0699	b0699 ybfA orf, hypothetical protein [b0699]	0.190625	-0.889856	0.113771	-0.357343	-0.699743	-0.911745	0.348438	0.167079	-0.321	-0.071	-0.801	-0.395	-1.497	-1.607	-0.4	-0.065
b0700	b0700 rhsC rhsC protein in rhs element [b0700]	0.028368	0.23455	-0.165694	-0.215061	-0.751129	-0.918759	-0.962289	-0.934419	-0.521	0.074	-0.059	0.144	-0.859	-1.005	-0.123	0.48
b0701	b0701 b0701 protein in rhs element [b0701]	-0.448676	0.0224575	-0.449897	-0.338428	-1.02919	-0.922962	-1.11008	-0.803727	-0.555	-0.149	-0.562	0.039	-0.897	-0.488	-0.265	0.022
b0702	b0702 ybfB orf, hypothetical protein [b0702]	0.784912	0.412239	0.428137	0.176579	0.541609	-0.311406	0.258278	0.4246	-0.585	0.197	-1.846	-0.041	-0.034	-0.582	0.055	-0.154
b0703	b0703 ybfO orf, hypothetical protein [b0703]	0.432197	0.298717	-0.0946739	0.263425	0.80225	0.564817	0.337214	0.407233	-0.265	0.588	-0.284	-0.628	0.103	-0.972	0.172	0.126
b0704	b0704 ybfC orf, hypothetical protein [b0704]	-0.83314	0.117077	-0.443646	-0.29336	-0.409207	-0.376829	-1.40506	-0.506004	-0.463	0.034	-0.95	-0.057	-1.698	-0.687	-0.712	-0.128
b0705	b0705 ybfL putative receptor protein [b0705]	-0.0576841	-0.517436	-0.463118	-0.454489	1.09918	0.930812	0.186217	0.0323991	0.083	0.631	-0.163	-0.229	-0.593	-0.573	0.008	0.162
b0706	b0706 ybfD putative DNA ligase [b0706]	0.342431	-0.865753	-0.323694	-0.663023	1.84889	1.11682	0.104963	-0.307496	0.053	0.799	0.729	-0.215	-0.145	0.034	0.263	0.319
b0707	b0707 ybgA orf, hypothetical protein [b0707]	-1.76811	-0.101804	-1.1729	0.168957	-1.58725	-1.53492	-1.44278	-2.08627	-1.438	-1.048	-1.951	-0.899	-2.828	-2.278	0.11	0.23
b0708	b0708 phr deoxyribodipyrimidine photolyase [b0708]	0.685971	0.0511259	0.514133	0.264556	0.382787	0.00335415	0.264797	0.232761	-0.342	-0.178	-0.176	0.201	-0.151	0.125	0.268	0.619
b0709	b0709 ybgH putative transport protein [b0709]	0.397449	-0.253544	0.871808	0.236757	0.126567	0.1471	0.601453	0.605294	0.149	-0.147	-0.125	0.143	0.066	-0.125	0.342	0.338
b0710	b0710 ybgI orf, hypothetical protein [b0710]	0.388149	0.051914	0.111752	-0.0674345	0.472455	0.341432	0.257587	0.164806	0.121	0.191	0.318	-0.121	0.156	-0.083	0.007	-0.176
b0711	b0711 ybgJ putative carboxylase [b0711]	0.242044	0.0787412	0.182819	0.199793	0.481883	0.407189	0.530654	0.344503	0.159	0.198	0.248	-0.266	0.006	-0.092	0.277	0.138
b0712	b0712 ybgK putative carboxylase [b0712]	0.13908	0.00482878	-0.0656861	-0.00483368	0.203278	0.109873	0.499689	0.453397	0.027	0.167	0.136	-0.274	0.085	0.054	0.148	-0.104
b0713	b0713 ybgL putative lactam utilization protein [b0713]	0.264558	0.203138	0.107983	0.0863545	0.17791	0.160346	0.406103	0.551121	0.057	0.228	0.084	-0.127	0.016	-0.033	-0.099	-0.059
b0714	b0714 nei endonuclease VIII and DNA N-glycosylase with an AP lyase activity [b0714]	1.37389	0.502784	1.1422	0.675341	0.834543	0.603495	1.28266	1.21748	0.138	0.26	-0.558	-0.791	0.068	-0.03	-0.304	-0.277
b0715	b0715 abrB putative transport protein [b0715]	-0.0984843	0.217974	0.354501	-0.0554797	-0.190776	-0.0714391	-0.300134	0.0779892	0.265	0.01	-0.083	-0.912	-0.001	-1.322	-0.528	-0.918
b0716	b0716 ybgO orf, hypothetical protein [b0716]	-0.732364	-0.622901	-0.58888	0.0624446	0.218593	0.116713	-0.559433	-0.554304	-0.49	0.13	-1.169	-0.412	-0.905	-2.037	-0.64	-0.07
b0717	b0717 ybgP putative chaperone [b0717]	0.514605	-0.325964	0.207212	-0.25708	0.701784	-0.0380864	0.3281	0.613991	-0.18	-0.17	-0.602	0.201	-0.178	-1.305	-0.37	0.072
b0718	b0718 ybgQ putative outer membrane protein [b0718]	-1.31437	-0.489628	-1.45139	-0.44749	-0.34891	0.142029	0.670887	-1.55467	0.035	0.136	0.223	-0.885	0.316	-1.333	-0.813	-0.902
b0719	b0719 ybgD putative fimbrial-like protein [b0719]	-0.00330528	0.176425	-0.13268	-0.600283	0.953262	0.864014	0.322988	-1.2802	0.157	0.292	-0.028	-1.275	0.96	1.393	0.187	-0.073
b0720	b0720 gltA citrate synthase [b0720]	1.99582	1.68465	0.250871	0.0582205	-0.0607854	-0.0897347	1.44956	1.22173	0.184	0.591	0.127	0.113	0.931	0.984	-0.452	-0.248
b0721	b0721 sdhC succinate dehydrogenase, cytochrome b556 [b0721]	0.520505	0.960225	-0.303657	0.0163351	-0.0907699	0.241217	0.443121	0.658017	-0.062	0.014	-0.312	-0.335	-0.536	-0.432	-0.363	-0.626
b0722	b0722 sdhD succinate dehydrogenase, hydrophobic subunit [b0722]	1.28267	1.3867	0.339229	0.427744	1.28229	1.2053	1.62781	1.57647	0.212	0.032	-0.133	-0.447	-0.268	-0.175	0.04	-0.628
b0723	b0723 sdhA succinate dehydrogenase, flavoprotein subunit [b0723]	1.11646	1.41798	0.0376621	0.199789	0.888846	1.15306	1.81597	1.95444	0.053	-0.097	-0.364	-0.743	-0.432	-0.318	-0.513	-1.016
b0724	b0724 sdhB succinate dehydrogenase, iron sulfur protein [b0724]	1.35032	1.7902	0.195009	0.345777	1.41485	1.59323	2.16989	2.54429	0.08	-0.282	-0.189	-0.674	-0.276	-0.05	-0.32	-1.047
b0725	b0725 b0725 orf, hypothetical protein [b0725]	0.51908	1.29824	-0.31937	0.149066	0.699517	1.26071	0.38395	0.87667	-0.064	-0.089	-0.296	-0.211	-0.21	-0.449	-0.827	-1.047
b0726	b0726 sucA 2-oxoglutarate dehydrogenase [b0726]	1.34379	1.46517	0.430233	0.473027	1.09925	1.22945	1.70498	1.8502	0.312	0.285	0.121	-0.27	0.122	-0.093	-0.122	-0.427
b0727	b0727 sucB 2-oxoglutarate dehydrogenase [b0727]	1.08156	1.08633	0.219132	0.414133	1.25309	1.07031	1.54925	1.48714	0.343	0.349	-0.098	-0.483	-0.06	-0.221	-0.196	-0.516
b0728	b0728 sucC succinyl-CoA synthetase, beta subunit [b0728]	1.31946	1.34708	0.427892	0.31366	1.29226	1.10982	1.93162	1.59795	0.384	0.268	0.018	-0.505	0.045	-0.198	-0.137	-0.462
b0729	b0729 sucD succinyl-CoA synthetase, alpha subunit [b0729]	1.53518	1.66014	0.515097	0.448568	1.09332	1.22701	1.6558	1.76737	0.574	0.396	0.155	-0.23	0.259	0.183	0.114	-0.346
b0730	b0730 mngR transcriptional regulator of succinylCoA synthetase operon [b0730]	-0.298036	-0.391463	-0.214083	-0.336466	0.00962286	-0.0565692	-0.492038	-0.214444	-0.057	-0.027	-0.022	0.074	0.146	0.067	-0.437	-0.309
b0731	b0731 mngA protein modification enzyme, induction of ompC [b0731]	-0.411583	0.0534697	-0.583869	0.302373	0.21305	0.133017	0.074016	0.0529725	-0.612	-0.106	0.228	-1.446	-0.8	-1.878	0.219	-0.636
b0732	b0732 mngB putative sugar hydrolase [b0732]	-6.84583	-0.0765482	-0.36819	-0.0799623	-0.463605	-0.357613	0.0137352	-0.139753	0.029	0.402	0.235	0.335	0.346	0.383	0.004	0.221
b0733	b0733 cydA cytochrome d terminal oxidase, polypeptide subunit I [b0733]	-0.0899065	-0.0280126	0.00772035	0.0827147	-1.11893	-1.02562	-0.34247	-0.708552	-0.072	-0.05	-0.162	-0.322	-0.377	-0.334	0.334	0.149
b0734	b0734 cydB cytochrome d terminal oxidase polypeptide subunit II [b0734]	0.00177517	0.0708221	0.149821	0.0157246	-1.09898	-0.958284	-0.38462	-0.603282	-0.093	-0.144	-0.019	-0.192	-0.443	-0.755	1.17	-0.031
b0735	b0735 ybgE orf, hypothetical protein [b0735]	-0.121963	-0.0560567	0.381782	0.301856	-0.911451	-0.743712	-0.602754	-0.669656	-0.251	-0.325	-0.293	-0.232	-1.049	-1.241	0.08	-0.243
b0736	b0736 ybgC orf, hypothetical protein [b0736]	-0.437388	-0.302139	-0.320505	-0.123258	-0.372653	-0.194454	-0.776412	-0.460023	-0.329	-0.232	-0.376	-0.189	0.222	0.224	-0.246	-0.021
b0737	b0737 tolQ inner membrane protein, membrane-spanning, maintains integrity of cell envelope; tolerance to group A colicins [b0737]	0.00512411	-0.0496306	0.313437	0.333797	1.82196	2.02162	0.261271	0.456948	0.185	0.092	0.208	0.079	0.909	0.891	0.588	0.633
b0738	b0738 tolR putative inner membrane protein, involved in the tonB-independent uptake of group A colicins [b0738]	0.0579542	-0.104183	0.468045	0.111434	1.83411	1.7138	0.120084	0.0629037	0.185	0.064	0.331	0.028	1.269	0.901	0.723	0.782
b0739	b0739 tolA membrane spanning protein, required for outer membrane integrity [b0739]	-0.427278	-0.253131	0.0257356	-0.0838254	0.779212	0.924313	-0.287158	-0.112133	-0.135	-0.211	-0.129	-0.216	0.484	0.317	0.206	0.244
b0740	b0740 tolB periplasmic protein involved in the tonb-independent uptake of group A colicins [b0740]	0.0292256	0.234829	0.341866	0.587737	1.3928	1.11168	1.58438	1.23978	0.281	-0.044	-0.307	-0.573	0.12	-0.018	0.298	0.005
b0741	b0741 pal peptidoglycan-associated lipoprotein [b0741]	0.0156375	-0.246202	0.447774	0.347308	1.30427	1.26376	0.759617	0.592642	0.095	0.052	-0.316	-0.508	0.169	0.181	-0.535	-0.749
b0742	b0742 ybgF orf, hypothetical protein [b0742]	0.378336	0.121213	0.497775	0.411464	1.36662	1.27272	1.07812	1.15786	0.159	-0.031	-0.182	-0.107	0.914	0.78	0.196	0.108
b0750	b0750 nadA quinolinate synthetase, A protein [b0750]	-0.160263	-0.17398	-0.21066	-0.031838	-1.37813	-1.21235	0.83138	0.874547	-0.156	-0.178	0.227	0.26	0.077	0.193	0.174	0.086
b0751	b0751 pnuC required for NMN transport [b0751]	-0.253198	-0.501286	-0.106286	-0.0410314	-0.954754	-1.0062	0.554577	0.555909	-0.29	-0.093	0.476	0.442	0.043	0.338	0.259	0.351
b0752	b0752 zitB putative transport system permease protein [b0752]	0.341047	-0.170578	0.218325	-0.259953	-0.183147	-0.373561	0.534573	0.189118	0.094	0.232	0.12	0.103	-0.285	-0.328	-0.378	-0.291
b0753	b0753 ybgS putative homeobox protein [b0753]	-0.823051	-0.678263	-0.111646	-0.205786	-2.11576	-2.2071	-2.50067	-3.05589	-1.121	0.06	-0.903	0.488	-1.573	-1.01	0.921	1.707
b0754	b0754 aroG 3-deoxy-D-arabinoheptulosonate-7-phosphate synthase [b0754]	1.19822	0.777044	0.111543	-0.0727485	0.552973	0.400738	2.24787	2.3894	0.106	0.075	0.051	-0.254	-1.273	-1.635	-0.329	-0.529
b0755	b0755 gpmA phosphoglyceromutase 1 [b0755]	0.212815	-0.362615	0.343812	-0.102612	0.0233922	-0.416022	0.0824172	-0.441619	0.178	0.339	-0.11	0.309	-0.256	-0.332	-0.319	0.193
b0756	b0756 galM galactose-1-epimerase [b0756]	-0.0979636	-0.147734	-0.0666407	-0.116176	-0.804742	-0.626307	0.0383254	-0.065045	-0.24	-0.226	-0.122	-0.157	-0.469	-0.39	0.1	0.147
b0757	b0757 galK galactokinase [b0757]	0.0552637	-0.199359	-0.0422197	-0.144077	-0.539634	-0.779137	-0.0562861	-0.164812	-0.355	-0.372	-0.058	-0.117	-0.329	-0.595	-0.056	-0.259
b0758	b0758 galT galactose-1-phosphate uridylyltransferase [b0758]	0.663593	0.133626	0.346711	-0.0588394	-0.531864	-0.680043	0.011754	-0.337521	0.305	0.153	0.284	0.265	0.356	0.472	0.636	0.764
b0759	b0759 galE UDP-galactose-4-epimerase [b0759]	-0.0465454	-0.369605	-0.429662	-0.668778	-0.467558	-0.805311	-0.689279	-0.377352	-0.004	-0.182	-0.214	0.006	-0.222	-0.184	0.05	0.269
b0760	b0760 modF ATP-binding component of molybdate transport system [b0760]	0.706142	0.465392	0.337718	0.249455	0.785044	0.70432	0.98463	0.658322	0.619	0.228	0.193	-0.062	0.815	0.659	0.179	0.331
b0761	b0761 modE molybdate uptake regulatory protein [b0761]	0.104354	-0.233327	0.142479	0.0892102	0.463237	0.222517	0.379524	0.346107	0.077	0.04	0.085	0.082	0.189	-0.108	-0.296	-0.334
b0762	b0762 ybhT orf, hypothetical protein [b0762]	-0.991536	0.291549	-0.807947	-0.182489	-1.04784	-0.3826	-1.34301	-0.411048	-0.635	-0.787	-1.152	-0.55	-1.084	-1.149	-0.156	-0.415
b0763	b0763 modA molybdate-binding periplasmic protein; permease [b0763]	0.437205	0.138718	-0.198543	-0.181109	-0.0493497	0.112917	0.358705	0.296635	-0.775	-0.945	0.885	0.584	-0.145	-0.513	-1.67	-1.664
b0764	b0764 modB molybdate transport permease protein [b0764]	0.115416	0.328741	-0.317083	-0.15585	-0.072103	0.0394936	0.542068	0.410165	-0.82	-1.15	0.458	0.168	-0.651	-0.902	-1.631	-1.762
b0765	b0765 modC ATP-binding component of molybdate transport [b0765]	0.632574	0.0569733	-0.0401639	-0.325583	0.0830338	-0.136172	0.777326	0.434521	-0.611	-0.821	0.782	0.523	0.1	-0.427	-1.535	-1.495
b0766	b0766 ybhA putative phosphatase [b0766]	-0.400086	0.025155	-0.220768	0.17263	-0.234521	-0.0856903	0.205291	0.150891	-0.188	-0.112	-0.276	-0.106	0.143	0.212	-0.011	-0.225
b0767	b0767 pgl putative isomerase [b0767]	0.387751	-0.165257	0.248589	-0.169932	-1.00252	-1.27219	-0.14742	-0.60828	0.026	0.476	0.071	0.37	0.027	0.258	0.566	0.697
b0768	b0768 ybhD putative transcriptional regulator LYSR-type [b0768]	0.0116976	-0.352206	-0.197922	-0.40172	-0.101579	-0.134257	-0.126197	-0.349329	-0.092	0.043	-0.028	0.217	-0.117	0.049	-0.2	0.207
b0769	b0769 ybhH orf, hypothetical protein [b0769]	-2.1861	-0.837299	-2.03653	-0.662961	-0.387119	0.609786	-0.107237	-1.58824	-0.255	0.148	-0.327	1.058	0.261	-1.168	-0.859	-1.594
b0770	b0770 ybhI putative membrane pump protein [b0770]	-0.122483	0.109593	-0.421618	0.105381	0.553112	0.820387	0.575373	0.489752	0.127	-0.098	-0.037	-0.382	-0.484	-0.88	-0.219	0.036
b0771	b0771 ybhJ putative enzyme [b0771]	-0.0499178	0.0463159	-0.122224	-0.0630525	0.413045	0.192961	0.18824	0.239703	0.134	-0.074	0.029	-0.559	0.175	0.152	0.265	-0.114
b0772	b0772 ybhC putative pectinesterase [b0772]	0.0361843	-0.134167	0.319746	0.0713556	0.767312	0.553223	0.632313	0.573925	0.029	-0.105	-0.081	-0.261	0.428	0.288	-0.154	-0.188
b0773	b0773 ybhB orf, hypothetical protein [b0773]	-0.647168	-0.428584	-0.502009	-0.659892	-1.51201	-1.38976	-0.614795	-0.321072	-0.435	0.044	-0.156	0.501	-0.454	-0.249	0.167	1.003
b0774	b0774 bioA 7,8-diaminopelargonic acid synthetase [b0774]	0.752557	-0.0294916	-0.103042	-0.476197	-0.459274	-0.959671	0.989882	0.812531	0.528	0.7	0.491	0.572	0.168	-0.065	0.045	0.659
b0775	b0775 bioB biotin synthesis, sulfur insertion? [b0775]	-0.0480807	0.650128	-0.844471	-0.258331	-1.27086	-1.22582	0.953606	1.1468	0.151	0.112	-0.477	-0.172	-0.64	-0.428	-0.323	0.204
b0776	b0776 bioF 8-amino-7-oxononanoate synthase [b0776]	0.366644	0.546095	-0.292445	-0.089102	-0.366408	-0.648442	1.24409	1.39881	0.383	0.369	0.176	-0.016	0.211	0.093	0.025	0.377
b0777	b0777 bioC biotin biosynthesis; reaction prior to pimeloyl CoA [b0777]	-0.192827	0.20752	-0.18866	0.0198446	-0.372827	-0.439796	1.34775	1.47969	0.17	0.364	0.17	0.055	0.312	0.148	0.187	0.504
b0778	b0778 bioD dethiobiotin synthetase [b0778]	0.0225609	0.85232	-0.098108	0.425233	-0.0760089	0.0303322	1.3843	1.89059	0.061	0.061	-0.103	0.035	0.205	0.307	-0.186	0.112
b0779	b0779 uvrB DNA repair; excision nuclease subunit B [b0779]	-0.404511	-0.387926	0.257173	0.176498	-0.900083	-0.990038	-0.493471	-0.446272	-0.148	0.192	-0.021	0.109	-0.148	-0.089	0.08	0.288
b0780	b0780 ybhK putative structural protein [b0780]	0.162133	-0.104923	0.244923	0.123893	0.334801	0.0832671	0.778379	0.678606	-0.159	-0.243	0.07	-0.056	-0.046	-0.218	-0.327	-0.425
b0781	b0781 moaA molybdopterin biosynthesis, protein A [b0781]	0.153403	0.0421016	-0.58055	-0.66406	-1.17717	-1.29472	0.558878	0.537358	0.07	0.13	0.29	0.012	0.173	0.14	0.166	0.056
b0782	b0782 moaB molybdopterin biosynthesis, protein B [b0782]	0.0388476	-0.0470119	-0.544064	-0.681784	-1.11451	-1.35448	1.01185	0.946126	0.224	0.122	0.22	-0.127	0.031	0.018	0.143	0.139
b0783	b0783 moaC molybdopterin biosynthesis, protein C [b0783]	0.539167	-0.0666069	-0.0517287	-0.424429	-0.141156	-0.693203	1.5063	1.10824	0.422	0.467	0.667	0.097	0.194	0.259	0.564	0.546
b0784	b0784 moaD molybdopterin biosynthesis [b0784]	0.184249	-0.0233048	-0.276126	-0.240647	-0.737786	-0.838518	0.974371	0.823176	0.32	0.433	0.406	-0.1	0.098	0.138	0.426	0.323
b0785	b0785 moaE molybdopterin converting factor, subunit 2 [b0785]	0.621882	0.265508	0.126084	-0.22493	-0.713146	-0.88715	1.39402	1.378	0.578	0.742	0.759	0.387	0.776	0.785	0.763	0.76
b0786	b0786 ybhL orf, hypothetical protein [b0786]	-0.978204	0.276407	-0.935682	0.260329	-1.25908	-0.58113	0.137402	-0.075621	-0.411	-0.027	-0.607	0.176	-0.362	0.015	-0.117	0.058
b0787	b0787 ybhM orf, hypothetical protein [b0787]	-0.415226	-0.0457536	-0.41446	-0.318883	0.115443	0.0552297	0.18152	0.072229	-0.21	0.058	-0.591	-0.42	-1.366	-1.235	-0.387	-0.42
b0788	b0788 ybhN orf, hypothetical protein [b0788]	-0.484254	-0.291167	-0.273431	-0.107361	-0.39603	-0.304545	-0.461915	-1.01621	-0.931	-0.36	-0.35	0.313	-1.068	-0.345	1.113	1.47
b0789	b0789 ybhO putative synthetase [b0789]	-0.656458	-0.292926	-0.347157	-0.44891	-1.22182	-1.50021	-0.978696	-1.5972	-1.062	-0.45	-0.501	0.332	-1.183	-0.562	1.076	1.434
b0790	b0790 ybhP orf, hypothetical protein [b0790]	-1.14993	-0.673274	-0.82548	-0.753914	-1.47185	-1.39358	-1.80294	-2.06213	-1.11	-0.454	-1.208	0.082	-1.501	-0.952	0.994	1.442
b0791	b0791 ybhQ orf, hypothetical protein [b0791]	-0.581095	-0.554266	-0.548012	-0.675493	1.42008	1.48708	-1.70418	-1.56486	-0.545	-0.423	0.389	0.558	0.318	0.292	0.639	0.942
b0792	b0792 ybhR orf, hypothetical protein [b0792]	-0.425314	0.0200554	-0.373797	-0.0883381	0.0865436	0.239634	-0.175387	-0.697958	-0.121	-0.047	-0.416	-0.313	-0.276	-0.071	0.007	-0.036
b0793	b0793 ybhS orf, hypothetical protein [b0793]	0.357187	-0.0501897	-0.0892737	-0.0876634	0.552651	0.441597	0.397009	0.312983	0.184	0.299	0.259	0.102	-0.012	0.085	0.119	0.245
b0794	b0794 ybhF putative ATP-binding component of a transport system [b0794]	-0.196839	-0.267869	-0.301906	-0.25757	0.5429	0.421857	0.077892	-0.123215	0.266	0.221	-0.423	-0.368	-0.646	-0.101	0.07	-0.069
b0795	b0795 ybhG putative membrane protein [b0795]	0.483139	-0.160332	0.35365	-0.218437	0.375968	-0.0296647	-0.042798	-0.619317	0.326	0.527	0.229	0.095	-0.147	0.134	0.007	0.024
b0796	b0796 ybiH putative transcriptional regulator [b0796]	0.271969	-0.254651	0.134357	-0.320345	0.360558	-0.132348	-0.192049	-0.549715	0.201	0.542	0.225	0.113	-0.089	0.07	0.1	-0.062
b0797	b0797 rhlE putative ATP-dependent RNA helicase [b0797]	0.611476	-0.0451527	1.50828	0.745431	0.717363	0.28487	0.565401	0.623071	0.234	-0.185	0.198	0.065	1.133	0.894	0.021	-0.291
b0798	b0798 ybiA orf, hypothetical protein [b0798]	0.056603	-0.125318	0.163354	-0.393613	0.381415	-0.036868	-0.397757	-0.508445	0.184	0.132	-0.088	-0.333	0.541	0.122	-0.142	-0.064
b0799	b0799 dinG probably ATP-dependent helicase [b0799]	-1.51741	0.108033	-1.83812	-0.196978	-1.06173	0.433776	-0.62889	0.128317	0.037	-0.114	-0.003	-0.238	0.016	0.273	-0.512	-0.45
b0800	b0800 ybiB putative enzyme [b0800]	0.312108	-0.0320088	0.303588	-0.0462619	-0.072382	-0.257134	0.476797	0.22188	0.202	0.147	-0.024	-0.366	-0.475	-0.608	0.035	-0.194
b0801	b0801 ybiC putative dehydrogenase [b0801]	0.456407	0.539192	0.357693	0.468498	0.499304	0.381131	1.72724	1.4628	0.268	0.14	0.123	-0.382	-0.839	-0.853	-0.27	-0.523
b0802	b0802 ybiJ orf, hypothetical protein [b0802]	-0.881424	-0.923195	0.573347	0.279123	-1.00725	-0.941296	-1.14078	-1.6215	-0.168	0.237	-0.138	0.383	-1.634	-1.123	-0.523	0.148
b0803	b0803 ybiI orf, hypothetical protein [b0803]	-0.380152	-0.310256	-0.251423	-0.205671	-0.39589	-0.614375	-1.255	-1.93752	-0.151	0.784	0.086	1.133	-2.043	-1.573	0.127	1.203
b0804	b0804 ybiX putative enzyme [b0804]	0.611559	-0.224727	0.121505	-0.0913474	1.72369	1.29369	-0.419622	-2.29761	0.492	1.758	0.595	2.029	-2.607	-2.597	0.516	2.126
b0805	b0805 fiu putative outer membrane receptor for iron transport [b0805]	0.844287	-0.492724	0.14446	-0.358337	2.0826	1.65441	-0.674959	-3.42114	0.672	1.971	0.826	2.054	-3.32	-4.081	0.301	1.836
b0806	b0806 ybiM orf, hypothetical protein [b0806]	-1.42336	-0.866311	-0.706608	-0.531378	-2.97837	-2.73283	-2.6194	-2.44543	-0.898	-0.33	-0.894	0.06	1.282	1.818	-0.271	0.2685
b0807	b0807 rlmF orf, hypothetical protein [b0807]	0.565482	0.216726	0.611877	0.253153	-0.0994988	0.0441072	0.449719	0.501235	0.287	0.224	0.163	0.025	0.456	0.606	-0.036	0.032
b0808	b0808 ybiO putative transport protein [b0808]	0.163272	-0.148332	0.337346	-0.00434943	0.206738	-0.343291	-0.583612	-0.638274	-0.474	0.053	0.003	0.289	-0.289	-0.024	0.894	1.131
b0809	b0809 glnQ ATP-binding component of glutamine high-affinity transport system [b0809]	0.190491	-0.0229597	-0.229692	-0.340738	0.463415	0.401081	-0.189887	-0.425813	0.17	0.256	0.239	-0.038	-0.341	-0.503	0.036	-0.048
b0810	b0810 glnP glutamine high-affinity transport system; membrane component [b0810]	0.24421	0.153488	-0.258584	-0.337266	0.515771	0.688597	-0.0515769	-0.342994	0.197	0.185	0.231	-0.08	-0.466	-0.572	0.032	0.018
b0811	b0811 glnH periplasmic glutamine-binding protein; permease [b0811]	0.834667	0.388374	-0.0776809	-0.229519	1.28204	1.2919	0.432175	-0.0672608	0.32	0.4	0.266	0.089	-0.626	-0.754	-0.324	-0.231
b0812	b0812 dps global regulator, starvation conditions [b0812]	-0.847391	-0.368854	-0.0505557	0.726656	-3.70593	-3.396	-2.23122	-2.82831	-1.42	-0.516	-0.871	0.203	-3.042	-1.886	0.761	1.371
b0813	b0813 rhtA putative transmembrane subunit [b0813]	0.653455	0.421314	0.406371	0.0618899	0.956363	0.857783	0.398711	0.52337	0.242	-0.235	0.253	-0.138	0.291	0.142	0.682	0.247
b0814	b0814 ompX outer membrane protein X [b0814]	-0.422549	-0.0798469	0.273186	0.525411	1.04747	1.20578	0.184143	0.0478587	-0.065	0.243	-0.583	0.072	-0.393	0.085	0.8	0.946
b0815	b0815 ybiP putative enzyme [b0815]	-0.8324	-0.236312	-1.18822	-0.549325	-0.800876	-0.0504197	-1.24265	-0.324952	-0.055	-0.322	-0.606	-0.574	-0.753	-0.324	-0.689	-0.419
b0816	b0816 yliL orf, hypothetical protein [b0816]	-0.720292	0.446111	-1.25845	-0.447597	-0.65005	-0.280038	-0.189356	-0.0715809	-0.267	0.161	-0.122	-0.603	0.161	0.002	-0.48	-0.52
b0817	b0817 mntR putative toxin [b0817]	0.651662	-0.00436467	0.565673	0.214145	1.00904	0.647376	0.438294	0.191164	0.134	0.245	0.501	0.383	0.295	0.276	0.164	0.315
b0818	b0818 ybiR orf, hypothetical protein [b0818]	-0.216177	-0.31825	0.0126063	0.101659	0.0859894	0.278369	0.181834	0.307864	-0.271	-0.369	-0.008	-0.13	-0.41	-0.317	-0.163	-0.208
b0819	b0819 ybiS orf, hypothetical protein [b0819]	-0.245688	-0.0472383	0.366441	0.468829	-0.317851	-0.2822	0.217633	0.222168	0.083	-0.019	-0.213	-0.109	-0.376	-0.245	0.156	0.141
b0820	b0820 ybiT putative ATP-binding component of a transport system [b0820]	-1.89966	-0.113581	0.38639	0.319951	0.410149	0.435651	0.0885494	0.225091	0.031	-0.061	0.004	-0.078	0.426	0.076	-0.308	-0.377
b0821	b0821 ybiU orf, hypothetical protein [b0821]	0.187806	-0.521452	1.10864	0.48897	0.372772	-0.528189	0.00390666	-0.367348	0.028	0.086	0.001	0.099	0.099	0.374	1.002	0.682
b0822	b0822 ybiV orf, hypothetical protein [b0822]	0.202586	-0.300643	1.14805	0.618367	-0.5868	-0.817135	0.212108	0.28624	-0.108	0.148	0.06	0.006	0.395	0.437	0.029	0.149
b0823	b0823 ybiW putative formate acetyltransferase [b0823]	-0.846083	-0.677142	-0.446682	-0.807912	-0.562108	-0.747922	-1.08814	-1.35408	-0.147	-0.162	0.173	-0.301	0.824	0.203	-0.145	0.066
b0824	b0824 ybiY putative pyruvate formate-lyase 2 activating enzyme [b0824]	-0.168653	-0.811097	-0.382506	-0.385183	0.0759943	0.0753157	0.119538	-1.01182	0.658	0.603	-0.713	-0.311	0.005	-0.218	0.002	-0.17
b0825	b0825 fsaA putative transaldolase [b0825]	0.370442	-0.0303576	0.36967	0.0638616	-0.265796	-0.562328	0.145833	0.391028	-0.005	0.11	0.144	0.104	0.035	0.146	0.063	0.012
b0826	b0826 moeB molybdopterin biosynthesis [b0826]	0.686178	0.164755	0.474914	0.15477	0.502123	0.298199	1.21102	1.13195	0.099	0.199	0.36	0.149	0.543	0.42	-0.057	0.003
b0827	b0827 moeA molybdopterin biosynthesis [b0827]	-0.0735773	0.220695	0.128299	0.382136	-0.137078	0.00417145	0.509406	0.441127	0.021	-0.141	-0.037	-0.234	-0.126	-0.196	-0.002	-0.336
b0828	b0828 iaaA putative asparaginase [b0828]	0.0268416	-0.0898528	0.0242715	-0.180609	0.391528	0.268893	0.51003	-0.0301265	-0.078	-0.055	-0.105	0.005	0.031	0.096	-0.284	-0.113
b0829	b0829 gsiA putative ATP-binding component of a transport system [b0829]	-0.0498661	0.0315896	-0.0776709	-0.00380136	0.507906	0.283506	0.799111	0.0549297	-0.311	-0.424	-0.384	-0.218	-0.299	-0.113	-0.234	-0.223
b0830	b0830 gsiB putative transport protein [b0830]	0.351294	0.213896	0.170728	-0.021619	0.743528	0.425923	0.67087	0.247294	-0.035	-0.149	0.161	0.132	0.147	0.271	-0.166	-0.144
b0831	b0831 gsiC putative transport system permease protein [b0831]	0.0311729	0.229027	0.0393559	0.0244273	0.500647	0.40273	0.658925	0.424345	-0.231	-0.308	0.038	0.049	-0.012	0.111	-0.137	0.051
b0832	b0832 gsiD putative transport system permease protein [b0832]	0.00350791	0.260578	0.193742	0.184799	0.618181	0.655619	0.950328	0.552257	-0.213	-0.283	-0.065	0.179	-0.113	0.145	0.118	0.081
b0833	b0833 yliE orf, hypothetical protein [b0833]	0.304222	-0.132726	0.361495	0.628359	0.21242	0.0112626	1.14695	0.921277	0.503	0.509	-0.767	-0.114	0.2	0.895	-0.158	0.335
b0834	b0834 yliF orf, hypothetical protein [b0834]	0.00608159	0.0326716	0.192214	0.664909	0.302326	0.154396	1.3611	0.706068	0.868	1.063	-0.043	-0.132	0.367	1.231	-0.206	0.638
b0835	b0835 yliG orf, hypothetical protein [b0835]	0.418392	0.0990071	0.519433	0.283804	0.323664	0.340168	0.731138	0.662974	0.147	-0.043	0.088	0.02	0.538	0.573	-0.083	-0.25
b0836	b0836 bssR putative receptor [b0836]	-0.682697	-0.621578	-0.66313	-1.30462	-3.31202	-3.52335	-3.1885	-2.77584	-0.542	0.235	-0.227	0.459	1.258	1.438	0.376	1.187
b0837	b0837 yliI putative dehydrogenase [b0837]	0.0506994	-0.193445	0.0317575	-0.0255348	-0.955015	-0.822806	-0.612032	-0.858933	-0.718	-0.592	-0.047	0.494	1.495	1.739	1.153	1.438
b0838	b0838 yliJ putative transferase [b0838]	0.672222	0.532792	0.728181	0.440662	1.18426	0.897031	0.901325	0.933478	0.374	0.156	0.317	-0.287	0.158	-0.157	0.439	0.102
b0839	b0839 dacC D-alanyl-D-alanine carboxypeptidase; penicillin-binding protein 6 [b0839]	0.267198	-0.0419797	0.152156	0.0698368	-0.461069	-0.498248	-0.53308	-0.77837	-0.001	0.61	0.173	0.33	2.213	2.394	0.422	0.653
b0840	b0840 deoR transcriptional repressor for deo operon, tsx, nupG [b0840]	0.576243	-0.036591	0.487241	0.110824	0.205335	-0.111625	0.99538	0.857274	0.201	0.093	0.42	-0.083	0.075	0.085	0.054	-0.027
b0841	b0841 ybjG orf, hypothetical protein [b0841]	0.212507	-0.336232	0.2092	-0.418112	-0.047585	-0.311739	-0.242845	-0.223058	0.218	0.373	0.371	0.082	-0.236	-0.611	0.576	0.505
b0842	b0842 cmr proton motive force efflux pump [b0842]	-0.517874	-0.754373	-0.228955	-0.367452	-1.01435	-1.04591	-0.956382	-0.707359	-0.219	0.118	-0.369	-0.008	-0.753	-0.479	-0.008	0.106
b0843	b0843 ybjH orf, hypothetical protein [b0843]	0.318601	0.411688	0.142521	0.221289	0.116327	0.149639	0.470766	0.438322	0.663	0.749	0.271	0.06	0.173	0.039	-0.302	-0.199
b0844	b0844 ybjI orf, hypothetical protein [b0844]	0.394062	0.262428	0.257868	0.249509	-0.0334544	0.475701	0.373983	0.416081	0.61	0.559	-0.024	-0.226	0.202	0.004	-0.229	-0.262
b0845	b0845 ybjJ putative DEOR-type transcriptional regulator [b0845]	0.260384	0.314018	-0.00541652	0.278051	0.589379	0.781856	0.175425	0.343738	0.973	0.944	0.286	0.032	0.327	0.345	0.102	0.009
b0846	b0846 ybjK putative DEOR-type transcriptional regulator [b0846]	1.03234	0.373781	0.286701	-0.149904	1.33341	0.521314	0.300231	0.317295	0.97	0.615	-0.176	-0.025	0.252	0.238	-0.05	0.002
b0847	b0847 ybjL putative transport protein [b0847]	-0.29366	-0.0872433	-0.0170873	0.0481666	-0.385067	-0.179737	0.143147	0.287674	-0.003	0.2	-0.32	-0.139	-0.896	-0.887	-0.296	-0.258
b0848	b0848 ybjM orf, hypothetical protein [b0848]	0.107346	0.182702	-0.063891	0.0883434	-0.652908	-0.648058	0.0706549	0.00228744	0.015	0.368	-0.036	-0.005	-0.678	-0.57	-0.096	0.024
b0849	b0849 grxA glutaredoxin1 redox coenzyme for glutathione-dependent ribonucleotide reductase [b0849]	-0.00937242	0.063497	-0.168796	-0.245638	-0.42043	-0.385162	0.246144	0.350174	-0.116	0.064	-0.441	-0.254	-0.458	-0.49	-0.603	-0.499
b0850	b0850 ybjC orf, hypothetical protein [b0850]	-0.637698	-0.121384	-0.521567	-0.032842	-0.280197	-0.00330305	-0.181191	-0.0299848	-0.313	-0.277	-0.34	-0.237	-0.951	-0.61	-0.405	-0.206
b0851	b0851 nfsA modulator of drug activity A [b0851]	0.552064	0.0428003	0.193293	0.13232	0.750161	0.743912	0.44476	0.347273	0.191	0.374	0.411	0.286	0.072	-0.024	0.207	0.159
b0852	b0852 rimK ribosomal protein S6 modification protein [b0852]	-0.0206766	-0.0469159	-0.0411596	-0.0551924	0.271511	0.399152	0.0365687	-0.0134679	-0.094	0.024	0.12	0.132	-0.071	-0.034	0.065	0.079
b0853	b0853 ybjN putative sensory transduction regulator [b0853]	0.120585	-0.0229904	0.120577	-0.0616307	-0.244368	-0.19526	-0.450644	-0.437951	-0.146	-0.061	-0.169	0.161	0.416	0.489	-0.108	0.173
b0854	b0854 potF periplasmic putrescine-binding protein; permease protein [b0854]	-0.403609	-0.546844	0.00845501	-0.156186	-1.07623	-1.15883	-1.25228	-1.74425	-0.023	0.118	-0.2	0.058	-0.215	0.16	0.452	0.515
b0855	b0855 potG ATP-binding component of putrescine transport system [b0855]	0.0322306	-0.221488	0.306158	-0.10224	-0.728998	-0.749968	-0.777521	-1.05098	0.185	0.497	0.292	0.305	0.462	0.367	0.367	0.395
b0856	b0856 potH putrescine transport protein; permease [b0856]	0.139065	0.0121915	0.171772	0.0491998	-0.282224	-0.297035	-0.349827	-0.620815	-0.168	-0.0364	-0.0772	0.1232	0.1224	0.3274	0.6064	0.674
b0857	b0857 potI putrescine transport protein; permease [b0857]	-0.0159519	-0.0610015	-0.00327369	-0.0175104	-0.143152	-0.277228	-0.281111	-0.267078	-0.235	0.01	-0.051	0.02	-0.032	0.017	0.528	0.535
b0858	b0858 ybjO orf, hypothetical protein [b0858]	-0.427752	-0.230339	-0.108397	-0.22238	0.132435	-0.16616	-0.621237	-0.670981	-0.274	-0.136	-0.344	-0.097	-0.372	-0.317	0.3	0.356
b0859	b0859 rumB putative enzyme [b0859]	0.266414	0.0361693	0.835247	0.471752	0.296528	0.457193	0.187249	0.0504507	0.351	0.147	0.302	0.103	0.798	0.521	0.43	0.169
b0860	b0860 artJ arginine 3rd transport system periplasmic binding protein [b0860]	-0.337808	-0.267805	0.0795812	-0.215414	0.146773	0.230783	0.360657	0.119469	-0.097	-0.336	-0.689	0.434	0.766	0.988	-0.498	-0.22
b0861	b0861 artM arginine 3rd transport system permease protein [b0861]	-0.150492	-0.168442	1.17658	1.34304	0.352491	0.421048	0.0356175	-0.0794476	-0.041	-0.293	-0.479	0.302	-0.093	0.206	-0.156	-0.072
b0862	b0862 artQ arginine 3rd transport system permease protein [b0862]	-0.430382	-0.335944	1.09906	1.08766	0.0083061	0.188949	-0.60867	-0.482087	-0.066	-0.154	-0.31	0.141	-0.026	0.244	-0.045	0.148
b0863	b0863 artI arginine 3rd transport system periplasmic binding protein [b0863]	0.0597405	-0.382543	1.49718	1.14322	0.316222	0.17618	-0.60797	-0.344706	0.237	0.243	0.074	0.427	0.548	0.697	-0.317	-0.055
b0864	b0864 artP ATP-binding component of 3rd arginine transport system [b0864]	-0.405276	-0.425036	1.22371	1.30017	-0.666895	-0.89074	-0.64132	-0.880053	-0.041	-0.031	-0.419	0.273	0.241	0.573	0.023	0.186
b0865	b0865 ybjP putative enzyme [b0865]	0.154003	0.0001839	-0.179761	-0.237694	-1.00884	-0.989265	-0.307849	-0.550577	-0.443	0.504	-0.216	0.592	-0.523	-0.114	-0.02	0.642
b0866	b0866 ybjQ orf, hypothetical protein [b0866]	-0.435634	-0.237256	-0.176053	0.0299235	-0.153766	-0.123835	-0.0268314	-0.367954	-0.379	-0.001	-0.353	-0.35	-0.619	-0.512	-0.324	-0.19
b0867	b0867 amiD putative regulator [b0867]	0.0709299	-0.4809	0.0765141	-0.376461	-0.488776	-0.577583	-0.351825	-0.512721	-0.05	0.14	0.182	0.118	0.053	0.124	-0.2	-0.005
b0868	b0868 ybjS putative nucleotide di-P-sugar epimerase or dehydratase [b0868]	-0.103387	-0.179679	0.581884	0.59228	0.159508	-0.0348354	0.070939	-0.0606494	-0.137	0.02	-0.06	0.194	1.058	1.189	0.108	0.344
b0869	b0869 ybjT putative dTDP-glucose enzyme [b0869]	0.477834	0.179777	0.485546	0.172432	0.317808	0.209526	0.693127	0.667892	0.144	0.024	0.206	-0.083	0.659	0.512	0.382	0.173
b0870	b0870 ltaE putative arylsulfatase [b0870]	0.157408	-0.214852	0.256362	0.00248846	-0.152306	-0.420339	0.263384	-0.0272674	0.135	0.129	0.223	-0.117	0.413	0.202	0.192	0.124
b0871	b0871 poxB pyruvate oxidase [b0871]	-0.388261	-0.578559	0.129114	-0.0546325	-2.55133	-2.46358	-1.88289	-2.48009	-1.207	-0.404	-0.358	0.628	-1.613	-0.877	0.773	1.333
b0872	b0872 hcr putative enzyme [b0872]	0.422509	-0.0938735	0.374368	0.0427393	-0.217856	-0.00946019	0.408813	0.32895	0.052	0.065	0.06	-0.43	0.328	0.09	-0.25	-0.42
b0873	b0873 hcp putative prismane [b0873]	-0.0165719	-0.489704	-0.156737	-0.329765	0.311152	0.357935	-0.333252	-0.0541713	-0.03	-0.247	0.052	0.642	-0.036	0.078	-0.201	-0.073
b0874	b0874 ybjE putative surface protein [b0874]	-1.03553	-0.100889	-0.43227	0.0257809	-0.482234	-0.124271	-0.348629	0.164162	-0.089	-0.274	-0.669	-0.235	-0.944	-0.745	-0.416	-0.381
b0875	b0875 aqpZ transmembrane water channel; aquaporin Z [b0875]	-0.414668	0.271606	-0.623227	-0.329013	-1.38442	-1.18647	-1.76078	-1.33082	-0.433	-0.779	-0.635	0.057	-1.615	-1.651	-0.191	-0.127
b0876	b0876 ybjD orf, hypothetical protein [b0876]	0.383768	0.0220096	0.0167351	-0.36986	0.38324	0.36119	-0.391313	-0.220946	0.146	0.206	0.397	-0.007	0.212	-0.192	-0.549	-0.269
b0877	b0877 ybjX putative enzyme [b0877]	0.0852313	0.121769	-0.187086	-0.0168324	-0.390521	0.015331	-0.290005	-0.365312	-0.235	0.005	-0.316	-0.19	-0.753	-0.671	0.156	0.159
b0878	b0878 macA putative membrane protein [b0878]	0.122756	-0.0454971	0.262756	0.184871	0.307497	0.28206	0.543276	0.482102	-0.022	0.051	0.075	-0.262	-0.148	-0.395	-0.335	-0.35
b0879	b0879 macB putative ATP-binding component of a transport system [b0879]	0.577409	0.0158403	0.593268	0.281927	0.634546	0.33616	0.751312	0.545694	0.39	0.147	0.405	-0.123	0.023	-0.081	0.153	-0.065
b0880	b0880 cspD cold shock protein [b0880]	-0.686328	-0.356655	-0.87494	-0.42751	-0.747558	-0.468313	-1.09331	-1.46541	-0.226	-0.282	-0.828	-0.483	-1.334	-1.34	-0.487	-0.288
b0881	b0881 clpS orf, hypothetical protein [b0881]	-0.214413	0.106397	-0.268412	-0.0270512	-0.511259	-0.393901	-0.134636	0.134757	-0.109	-0.039	-0.185	-0.346	-0.47	-0.272	-0.164	-0.19
b0882	b0882 clpA ATP-binding component of serine protease [b0882]	0.0930918	-0.253697	-0.0429351	-0.224261	-0.581372	-0.642359	0.475414	0.405611	-0.094	0.229	0.196	-0.231	0.107	-0.018	-0.206	-0.13
b0884	b0884 infA protein chain initiation factor IF-1 [b0884]	-1.33897	-0.0958915	-0.684743	-0.177921	-0.514225	0.102748	-0.768903	-0.216526	-0.705	-0.943	-1.305	-0.672	-1.237	-1.176	-0.432	-0.594
b0885	b0885 aat leucyl, phenylalanyl-tRNA-protein transferase [b0885]	-0.244394	0.0516566	-0.0530282	0.171767	-0.723751	-0.459087	0.0391064	0.0684369	-0.171	0.05	-0.617	-0.122	0.296	0.509	-0.098	-0.034
b0886	b0886 cydC ATP-binding component of cytochrome-related transport [b0886]	0.515844	0.129634	0.613948	0.276556	0.638551	0.625436	0.573564	0.627815	0.203	0.04	0.334	0.073	1.19	0.946	0.056	0.027
b0887	b0887 cydD ATP-binding component of cytochrome-related transport, Zn sensitive [b0887]	0.375579	0.383313	0.399352	0.285906	0.530816	0.267162	0.401437	0.32953	0.084	-0.072	0.014	-0.318	0.791	0.752	-0.151	-0.214
b0888	b0888 trxB thioredoxin reductase [b0888]	-0.0508353	0.174372	0.0312422	-0.011444	-0.0869609	-0.0215201	0.49156	0.739064	0.439	0.309	0.365	-0.051	0.52	0.414	0.578	0.393
b0889	b0889 lrp regulator for leucine [b0889]	0.156811	-0.117412	-7.43403	-7.91917	0.116567	0.218894	-0.357286	-0.119198	-0.089	0.303	0.393	0.249	0.191	-0.046	-0.261	-0.17
b0890	b0890 ftsK cell division protein [b0890]	-0.240751	-0.315859	0.109216	0.042541	0.023987	-0.107941	0.249738	0.296504	-0.156	-0.017	-0.077	-0.064	-0.081	-0.036	0.034	0.012
b0891	b0891 lolA periplasmic protein effects translocation of lipoproteins from inner membrane to outer [b0891]	0.0165445	-0.10441	0.222933	0.20457	0.207437	0.131287	0.410797	0.606996	-0.004	0.014	-0.13	-0.154	0.213	0.086	0.045	0.041
b0892	b0892 rarA putative polynucleotide enzyme [b0892]	0.406992	0.276924	0.556083	0.513064	0.571354	0.38198	1.11269	1.19949	0.248	0.335	0.36	0.207	0.788	0.702	0.415	0.375
b0893	b0893 serS serine tRNA synthetase; also charges selenocystein tRNA with serine [b0893]	-0.191163	-0.15545	0.519025	0.3646	-0.623262	-0.567808	-0.290259	-0.258428	-0.125	-0.415	-0.434	-0.674	-0.436	-0.421	-0.295	-0.694
b0894	b0894 dmsA anaerobic dimethyl sulfoxide reductase subunit A [b0894]	0.05392	0.0426069	0.71833	0.167091	0.682313	0.528588	0.506734	0.704618	-0.088	-0.391	-0.047	-0.286	0.627	0.23	0.231	-0.35
b0895	b0895 dmsB anaerobic dimethyl sulfoxide reductase subunit B [b0895]	0.286762	-0.285423	0.224695	0.276476	0.482482	0.0973112	0.53117	0.392938	0.003	-0.175	0.106	-0.496	-0.391	-0.301	-0.468	-0.645
b0896	b0896 dmsC anaerobic dimethyl sulfoxide reductase subunit C [b0896]	-0.522783	0.144621	-0.340709	-0.258306	-0.392796	-0.0267725	-0.698436	-0.213509	-0.051	-0.273	0.126	-0.239	0.219	-0.024	0.198	-0.13
b0897	b0897 ycaC orf, hypothetical protein [b0897]	-0.523849	-0.27985	-0.0238295	-0.198147	-2.00572	-1.86254	-2.24206	-2.5813	-1.227	0.027	-0.5	1.241	-1.048	-0.192	1.062	2.255
b0898	b0898 ycaD putative transport [b0898]	-2.76196	-0.299487	-2.17097	-0.536083	-3.6379	-2.35103	-2.62995	-2.11121	-1.319	-0.909	-1.362	-0.459	-1.397	-1.076	-0.646	-0.459
b0899	b0899 ycaM putative transport [b0899]	-0.226252	-0.23718	1.11294	1.48874	-0.346764	-0.0831951	-0.464751	-0.910564	-0.277	-0.075	0.255	0.482	-1.22	-0.929	0.269	0.503
b0900	b0900 ycaN putative transcriptional regulator LYSR-type [b0900]	0.314976	0.0955558	0.347213	-0.153765	-0.484416	-0.265622	0.429233	0.756103	0.09	0.467	-0.344	-0.367	-0.691	-0.259	-0.653	-0.134
b0901	b0901 ycaK orf, hypothetical protein [b0901]	-0.00471098	-0.344707	-0.035768	-0.049177	0.420856	0.608799	0.172497	-0.696011	0.068	0.255	-0.224	0.002	-0.932	-0.857	-0.309	-0.087
b0902	b0902 pflA pyruvate formate lyase activating enzyme 1 [b0902]	0.0290898	0.147415	-0.197411	0.0499623	-0.540632	-0.516913	0.219271	0.27738	-0.236	-0.235	-0.602	-0.392	-0.335	-0.15	-0.223	-0.292
b0903	b0903 pflB formate acetyltransferase 1 [b0903]	0.179815	0.0950964	0.348592	-0.256463	-1.40531	-1.62466	-1.20939	-1.00574	0.298	0.044	-0.227	0.065	-0.319	-0.041	0.003	0.132
b0904	b0904 focA probable formate transporter [b0904]	-0.435695	-0.0165566	-0.378667	0.0872343	-1.23806	-1.15705	-0.982132	-1.27204	-0.383	-0.394	-0.954	-0.509	-1.8	-0.85	0.178	0.137
b0905	b0905 ycaO orf, hypothetical protein [b0905]	-0.0357592	-0.0106252	0.191674	0.506567	0.154233	0.236275	0.133902	0.471761	0.073	-0.052	0.321	0.283	0.896	0.798	0.688	0.318
b0906	b0906 ycaP orf, hypothetical protein [b0906]	-0.0642809	-0.285488	-0.329759	-0.370174	-0.736646	-1.0644	-0.656666	-1.1842	-0.668	-0.211	-0.163	0.471	-0.612	-0.437	0.505	0.836
b0907	b0907 serC 3-phosphoserine aminotransferase [b0907]	0.688962	0.321973	0.114223	-0.0213553	-0.0544972	-0.0364888	1.40088	1.22279	0.315	0.384	0.058	-0.243	0.196	0.117	0.258	0.103
b0908	b0908 aroA 5-enolpyruvylshikimate-3-phosphate synthetase [b0908]	0.0248141	0.328345	-0.169552	-0.169198	-0.563567	-0.350631	0.702077	1.25963	-0.068	-0.175	-0.449	-0.387	-0.196	0.041	-0.116	-0.296
b0909	b0909 ycaL putative heat shock protein [b0909]	-0.773907	-0.435589	-0.800477	-0.473311	-0.842436	-0.433028	-0.473384	-0.515132	-0.272	-0.175	-0.509	-0.389	-0.106	0.241	-0.39	-0.082
b0910	b0910 cmk cytidylate kinase [b0910]	-0.13479	-0.0422026	0.107233	0.119672	0.185936	0.13592	-0.367102	-0.297124	-0.152	-0.288	-0.447	-0.534	0.002	0.131	0.325	-0.021
b0911	b0911 rpsA 30S ribosomal subunit protein S1 [b0911]	-0.349046	0.462901	0.0860054	0.149948	-0.539819	-0.130029	-0.451563	0.364616	-0.1	-0.164	-0.465	-0.062	0.087	0.241	0.092	-0.007
b0912	b0912 ihfB integration host factor [b0912]	-0.651485	-0.0300715	-0.320502	0.146647	-0.970461	-0.662507	-0.651378	-0.336028	-0.331	0.021	-0.804	-0.483	-0.585	-0.377	-0.52	-0.422
b0913	b0913 ycaI orf, hypothetical protein [b0913]	0.139273	-0.00662555	0.300582	-0.00931482	-0.108231	-0.363816	-0.0996513	-0.595888	0.045	-0.231	-0.129	-0.114	0.316	0.442	-0.271	-0.081
b0914	b0914 msbA ATP-binding transport protein; multicopy suppressor of htrB [b0914]	0.0872023	0.0395897	0.627328	0.426591	0.721335	0.626572	0.450172	0.572881	0.055	-0.04	0.485	0.25	0.495	0.236	0.312	0.155
b0915	b0915 lpxK putative EC 1.2 enzyme [b0915]	-0.0512381	-0.0685064	0.188706	0.168558	0.335727	0.266093	0.355204	0.389096	-0.171	-0.248	0.169	0.116	0.301	0.424	0.204	0.13
b0916	b0916 ycaQ orf, hypothetical protein [b0916]	0.0625532	-0.171748	-0.0648833	-0.251321	0.123036	-0.0807698	0.205074	0.480857	-0.023	0.009	0.194	-0.213	0.455	0.383	-0.108	-0.186
b0917	b0917 ycaR orf, hypothetical protein [b0917]	-0.375131	0.0835891	-0.292072	-0.0111327	-0.57934	-0.315182	0.361606	0.299522	-0.174	-0.044	0.101	-0.212	0	-0.022	-0.184	-0.099
b0918	b0918 kdsB CTP:CMP-3-deoxy-D-manno-octulosonate transferase [b0918]	0.199888	0.307414	0.230436	0.1139	-0.202874	-0.130579	0.745661	1.11693	0.122	0.246	0.192	0.16	0.731	0.498	0.171	0.125
b0919	b0919 ycbJ orf, hypothetical protein [b0919]	0.279401	0.0241663	-0.259742	-0.209755	-0.0980215	0.0834106	-0.307582	-0.441512	0.106	0.38	0.204	-0.08	0.759	0.548	-0.074	-0.058
b0920	b0920 ycbC orf, hypothetical protein [b0920]	0.57406	-0.0345693	0.39503	-0.00187092	0.702465	0.41216	0.0291417	-0.22756	0.358	0.103	0.28	-0.06	0.394	0.246	0.214	0.138
b0921	b0921 smtA S-adenosylmethionine-dependent methyltransferase [b0921]	-0.0381274	0.255995	-0.0929261	0.0835281	0.105719	0.199911	-0.234221	-0.243347	0.114	-0.022	-0.003	-0.05	0.041	-0.172	-0.025	-0.132
b0922	b0922 mukF mukF protein [b0922]	0.630924	0.440266	0.358348	0.275819	0.326804	0.23532	0.111961	0.312722	0.216	0.137	0.285	0.123	0.208	0.167	0.125	0.17
b0923	b0923 mukE orf, hypothetical protein [b0923]	0.251437	0.477046	-0.0723143	0.296649	0.254707	0.204662	0.518238	0.460758	0.028	-0.046	-0.194	-0.26	-0.246	-0.255	-0.042	-0.169
b0924	b0924 mukB kinesin-like cell division protein involved in chromosome partitioning [b0924]	0.112425	0.168282	-0.00885211	0.178163	0.183045	0.171801	0.0961965	0.13424	0.098	0.018	0.108	-0.152	0	-0.165	0.109	0.013
b0925	b0925 ycbB putative amidase [b0925]	-0.259494	-0.0406772	0.133454	0.420427	-0.202904	-0.244043	-0.0338507	-0.483603	-0.078	0.111	-0.417	0.104	1.888	2.082	0.242	0.406
b0926	b0926 ycbK orf, hypothetical protein [b0926]	-0.480683	0.101589	-0.686597	0.139377	1.75112	2.0831	-0.533791	-0.593739	-0.286	-0.343	-0.617	-0.226	-0.139	0.023	0.774	0.941
b0927	b0927 ycbL orf, hypothetical protein [b0927]	0.134549	-0.0598246	0.267758	0.171311	2.29522	2.50337	-0.220147	-0.0749978	0.056	-0.081	0.089	0.045	0.633	0.555	1.015	1.052
b0928	b0928 aspC aspartate aminotransferase [b0928]	0.578199	0.419819	-0.101563	-0.0773059	0.340165	0.469683	1.03399	1.06235	0.342	0.215	0.003	-0.299	0.073	-0.137	-0.007	-0.232
b0929	b0929 ompF outer membrane protein 1a [b0929]	0.01761	1.07003	-0.760972	0.0645539	0.973662	1.46925	0.370334	0.607554	0	-0.035	-0.371	0.443	-2.606	-2.666	-2.002	-2.059
b0930	b0930 asnS asparagine tRNA synthetase [b0930]	0.0547344	0.106291	-0.115561	0.0645499	0.065829	0.273321	0.13499	0.351181	-0.042	-0.223	-0.452	-0.364	-0.526	-0.505	-0.536	-0.642
b0931	b0931 pncB nicotinate phosphoribosyltransferase [b0931]	-0.384498	0.0953111	0.306181	0.292897	-0.978248	-0.660881	0.541826	0.939067	-0.28	-0.453	-0.346	-0.341	-0.273	-0.127	0.009	-0.299
b0932	b0932 pepN aminopeptidase N [b0932]	0.701484	0.218743	0.615523	0.321597	0.589975	0.5059	0.399055	0.181606	0.347	0.532	0.559	0.36	0.566	0.398	-0.186	0
b0933	b0933 ssuB putative ATP-binding component of a transport system [b0933]	0.614572	-0.252766	0.469515	0.000454094	-0.022305	-0.170923	-0.147384	0.314775	0.337	-0.039	0.176	0.23	0.676	0.499	0.934	0.665
b0934	b0934 ssuC putative transport system permease protein [b0934]	0.287032	-0.383784	0.291951	-0.196965	0.621387	0.306066	-0.0368534	-0.0339531	0.121	0.027	0.449	0.292	0.239	0.169	-0.009	0.302
b0935	b0935 ssuD orf, hypothetical protein [b0935]	0.966892	-0.982644	1.22613	-0.0349779	0.810541	0.213927	0.0288985	-0.079821	0.404	0.372	0.367	0.194	0.238	0.691	0.316	0.019
b0936	b0936 ssuA orf, hypothetical protein [b0936]	0.339549	-0.356594	0.442123	-0.734034	0.997679	0.914486	0.287086	-1.25096	0.53	0.21	-0.012	-0.177	0.898	-0.102	0.302	0.555
b0937	b0937 ssuE orf, hypothetical protein [b0937]	-0.883301	0.186784	-0.790506	-0.378325	-1.24185	-0.798743	-0.88346	-0.00678846	-0.003	-0.001	-0.498	-0.571	-0.09	-0.222	-0.599	-0.702
b0938	b0938 ycbQ putative fimbrial-like protein [b0938]	0.450639	-0.10531	0.212348	0.197087	0.90389	0.218154	0.697799	0.21172	0.288	0.459	0.081	-0.157	-0.187	-0.776	-0.543	-0.499
b0939	b0939 ycbR putative chaperone [b0939]	-0.452095	0.438654	-0.402745	0.241428	0.258309	1.91402	0.333401	0.408631	0.355	0.453	0.063	0.45	-0.19	-1.214	0.498	-0.383
b0940	b0940 ycbS putative outer membrane protein [b0940]	0.0282109	-0.591901	0.31806	-0.125697	0.261163	0.217287	-0.0211819	0.202994	0.04	0.197	0.191	0.838	-0.129	-0.53	-0.047	0.467
b0941	b0941 ycbT homolog of Salmonella FimH protein [b0941]	-0.187643	-0.265579	-0.185589	-0.14509	0.0355184	-0.0860296	0.244461	0.219411	-0.095	-0.025	-0.175	-0.165	-0.654	-0.586	-0.486	-0.392
b0942	b0942 ycbU putative fimbrial-like protein [b0942]	0.341916	-0.160198	0.321995	-0.214776	0.304857	0.469514	0.508211	-0.193776	-0.175	-0.108	-0.179	0.164	-0.603	-0.082	-0.159	-0.313
b0943	b0943 ycbV putative fimbrial-like protein [b0943]	0.266613	-0.234747	0.531472	0.27667	0.172548	-0.232846	0.271649	0.178914	0.601	0.006	0.37	-0.003	0.041	-0.416	-0.13	-0.154
b0944	b0944 ycbF putative chaperone [b0944]	0.393214	0.031525	0.529372	0.223292	0.18475	-0.163159	0.27281	0.632026	0.438	0.217	0.228	-0.064	0.204	0.081	-0.258	-0.409
b0945	b0945 pyrD dihydro-orotate dehydrogenase [b0945]	-0.141354	0.198673	0.549475	0.814988	-0.0661838	0.643477	-0.218618	0.00217416	-0.348	-0.749	-0.7	-0.046	-0.094	0.122	-0.014	0.205
b0946	b0946 ycbW orf, hypothetical protein [b0946]	-0.0311179	0.226177	-0.0445698	0.212732	-0.185946	0.09591	0.116854	0.181814	-0.161	0.024	-0.392	-0.236	-1.152	-1.375	-0.142	-0.151
b0947	b0947 ycbX orf, hypothetical protein [b0947]	0.896703	0.637448	0.481238	0.322838	0.971278	0.833826	0.86605	1.00425	0.299	0.185	0.587	0.139	0.843	0.549	0.095	-0.163
b0948	b0948 rlmL putative oxidoreductase [b0948]	0.140285	0.00752901	0.186708	0.0996233	0.0369748	0.039869	0.217511	0.318491	-0.021	0.12	0.22	0.148	0.402	0.353	0.09	0.123
b0949	b0949 uup putative ATP-binding component of a transport system [b0949]	0.213992	0.137538	0.246847	0.279096	1.49245	1.54044	0.240743	0.356876	0.089	-0.067	0.013	-0.133	0.334	0.246	0.383	0.258
b0950	b0950 pqiA paraquat-inducible protein A [b0950]	-0.374298	-0.343392	-0.18633	0.166383	0.0702252	0.167569	0.0480873	-0.0102031	-0.216	-0.471	-0.482	-0.383	-0.199	0.077	0.521	0.282
b0951	b0951 pqiB paraquat-inducible protein B [b0951]	0.259966	-0.0407577	0.348581	0.0745991	0.510215	0.219892	0.0683542	-0.0265956	0.013	0.102	0.036	0.142	0.269	0.332	0.117	0.333
b0952	b0952 ymbA orf, hypothetical protein [b0952]	0.224297	-0.209061	0.246771	0.206898	0.471461	0.117974	0.0425303	-0.13224	0.093	0.131	0.046	0.061	0.252	0.137	0.28	0.265
b0953	b0953 rmf ribosome modulation factor [b0953]	0.280716	1.36772	-0.0321345	0.27158	-1.01915	-0.643017	0.3745	1.43738	-0.02	0.629	0.63	0.989	0.621	0.75	0.332	0.829
b0954	b0954 fabA beta-hydroxydecanoyl thioester dehydrase, trans-2-decenoyl-ACP isomerase [b0954]	-0.645399	-0.357338	-0.56822	-0.274575	-1.12468	-1.16628	0.192919	0.335596	-0.034	-0.12	-0.409	-0.083	-0.6	-0.456	-1.052	-0.982
b0955	b0955 ycbZ putative ATP-dependent protease [b0955]	-0.280924	-0.199443	-0.192269	0.0019912	-0.36247	-0.712434	-0.699494	-0.8551	-0.152	-0.204	0.016	0.125	0.09	0.139	0.073	0.057
b0956	b0956 ycbG putative dehydrogenase [b0956]	0.162157	0.304822	-0.3935	-0.0742554	0.502929	0.633992	0.0158187	0.0960176	0.058	-0.037	-0.286	-0.098	-0.524	-0.511	-0.545	-0.428
b0957	b0957 ompA outer membrane protein 3a [b0957]	-0.619883	-0.170556	-0.263952	-0.192519	-1.57116	-1.46839	-0.545809	-0.525729	-0.165	0.103	-0.65	-0.141	-0.617	-0.191	-0.898	-0.781
b0958	b0958 sulA suppressor of lon; inhibits cell division and ftsZ ring formation [b0958]	-0.60276	0.0393867	-0.0182821	0.22834	-1.05448	-0.532012	0.343311	0.613194	0.032	-0.063	-0.266	0.092	-0.251	-0.04	-0.153	-0.035
b0959	b0959 sxy orf, hypothetical protein [b0959]	0.1737	-0.348466	0.281392	0.0274634	-0.1873	0.0194019	0.275882	0.279721	-0.1	0.063	0.245	0.092	0.13	-0.205	-0.334	-0.091
b0960	b0960 yccS orf, hypothetical protein [b0960]	-0.616998	-0.177683	-0.225454	0.0815311	-0.13298	-0.0812351	0.458833	0.379846	-0.191	-0.113	-0.117	-0.108	0.207	0.322	-0.425	-0.144
b0961	b0961 yccF orf, hypothetical protein [b0961]	-0.370374	-0.0543219	-0.142722	0.412268	-0.132393	0.179597	0.263591	0.301461	-0.25	-0.546	-0.821	-0.498	-0.53	-0.449	-0.14	-0.332
b0962	b0962 helD DNA helicase IV [b0962]	0.117365	0.123359	0.00791915	0.0639812	-0.0595994	-0.0941151	-0.208105	0.0778255	0.138	0.261	0.281	0.173	0.232	0.234	-0.152	0.029
b0963	b0963 mgsA methylglyoxal synthase [b0963]	0.327068	0.442564	-0.329421	-0.0646875	0.306268	0.463587	0.741966	0.777761	0.083	-0.011	-0.033	0.042	0.137	0.12	-0.123	-0.15
b0964	b0964 yccT orf, hypothetical protein [b0964]	0.283107	-0.0661373	0.462228	0.136421	-1.00218	-1.27067	-0.760862	-1.57041	-0.645	0.141	-0.341	0.339	-1.024	-0.925	-0.401	0.215
b0965	b0965 yccU orf, hypothetical protein [b0965]	0.123347	0.103267	0.0380383	0.274755	-0.939886	-0.999658	-0.380597	-0.6877	0.279	0.348	-0.361	0.136	-0.34	-0.275	0.218	0.431
b0966	b0966 hspQ orf, hypothetical protein [b0966]	-2.55842	0.209899	-2.16756	0.264041	-3.21124	-1.54454	-3.22984	-2.01046	-0.69	-0.26	-1.471	-0.305	-1.541	-0.903	-0.661	-0.406
b0967	b0967 yccW putative oxidoreductase [b0967]	0.281146	0.18649	0.20446	0.0695632	0.302081	0.199641	0.373652	0.366259	0.027	-0.202	0.036	0.041	-0.312	-0.305	-0.003	-0.007
b0968	b0968 yccX orf, hypothetical protein [b0968]	-0.0652053	-0.258388	-0.208615	-0.300852	-0.45261	-0.869259	-0.174895	-0.291963	-0.308	-0.046	-0.133	-0.264	-0.58	-0.472	-0.056	-0.273
b0969	b0969 yccK putative sulfite reductase [b0969]	0.287017	0.270467	0.253543	0.309469	0.2062	0.221151	0.811232	1.18855	0	-0.094	-0.032	0.018	1.587	1.639	0.145	0.13
b0970	b0970 yccA putative carrier/transport protein [b0970]	0.0621619	0.490481	0.146868	0.642302	0.834761	1.15488	1.35901	1.51841	-0.033	-0.069	-0.136	-0.134	2.059	2.068	0.684	0.655
b0972	b0972 hyaA hydrogenase-1 small subunit [b0972]	0.103569	-0.0630042	0.722795	0.371693	0.522289	-0.0210667	-0.341884	-0.396777	0.276	0.29	0.043	0.3	0.303	0.414	0.052	0.157
b0973	b0973 hyaB hydrogenase-1 large subunit [b0973]	0.286916	-0.502012	0.760954	-0.0996102	0.311035	-0.185696	-0.697642	-1.86799	-0.122	0.326	-0.262	-0.093	-0.006	0.406	-0.395	0.208
b0974	b0974 hyaC probable Ni/Fe-hydrogenase 1 b-type cytochrome subunit [b0974]	0.247964	-0.347325	0.668255	-0.0433647	0.48467	-0.153681	-0.624571	-0.219843	-0.137	0.052	-0.209	-0.475	-0.331	-0.24	0.33	0.087
b0975	b0975 hyaD processing of HyaA and HyaB proteins [b0975]	0.481701	-0.596593	0.647556	0.0823852	0.0261177	-0.0263959	-0.0311411	-0.268508	-0.077	0.314	0.206	0.078	0.737	0.533	-0.012	0.286
b0976	b0976 hyaE processing of HyaA and HyaB proteins [b0976]	0.403986	-0.336273	0.733034	0.152907	1.21499	0.73687	-0.156615	-0.208123	0.486	0.395	0.358	-0.2	0.708	0.366	0.112	0.221
b0977	b0977 hyaF nickel incorporation into hydrogenase-1 proteins [b0977]	0.153875	-0.255604	0.900306	0.181564	0.456993	-0.193823	-0.297261	-0.167983	0.1	-0.057	0.186	-0.123	0.265	0.371	0.187	0.079
b0978	b0978 appC probable third cytochrome oxidase, subunit I [b0978]	-0.498443	-1.06757	1.47133	1.55339	-0.336194	-0.687398	-0.642188	-0.847487	-0.265	-0.107	-0.528	0.057	-0.214	-0.471	0.616	1.072
b0979	b0979 appB probable third cytochrome oxidase, subunit II [b0979]	-0.919593	-0.92723	1.25254	1.58483	-0.473481	-0.956457	-0.63026	-0.786574	-0.518	-0.099	-0.518	-0.07	-0.086	0.292	0.848	1.134
b0980	b0980 appA phosphoanhydride phosphorylase; pH 2.5 acid phosphatase; periplasmic [b0980]	-0.777644	-0.704178	0.441228	0.643211	-1.08087	-1.03851	-0.757557	-0.78223	-0.101	0.181	-0.057	-0.004	0.359	0.334	0.267	0.409
b0981	b0981 etk orf, hypothetical protein [b0981]	-1.30799	-0.0384017	-1.0069	-0.656823	-1.41904	-1.13235	-1.01689	0.115578	-0.535	-0.574	-0.73	-0.782	-0.488	-0.689	-0.524	-0.573
b0982	b0982 etp putative phosphatase [b0982]	-0.315282	-0.476944	-0.240386	-0.227589	-0.290827	-0.384426	-0.0969243	-0.0783737	0.116	0.259	-0.016	-0.157	-0.04	0.07	-0.186	-0.067
b0983	b0983 gfcE putative function in exopolysaccharide production [b0983]	0.281035	-0.674375	0.466313	-0.428176	0.0498737	-0.167245	0.405256	-0.173022	0.256	0.111	0.581	0.218	0.2	-0.017	-0.592	0.007
b0984	b0984 gfcD orf, hypothetical protein [b0984]	-0.400447	-0.0757541	-0.664053	0.37132	0.1938	-0.254114	0.34761	-0.522176	-0.137	-0.16	-0.456	-0.824	-0.327	-0.877	-0.015	-0.16
b0985	b0985 gfcC orf, hypothetical protein [b0985]	-0.0216289	-0.449188	0.0866599	-0.191515	0.0689887	-0.543551	0.0160356	-0.00576754	0.413	0.258	-0.435	-0.291	-0.198	-1.016	-0.25	-0.513
b0986	b0986 gfcB putative regulator [b0986]	-0.399552	-0.324113	-0.569166	-0.349297	-0.325249	-0.104383	-0.362036	0.12969	-0.052	0.113	-0.201	-0.595	-0.273	-0.414	-0.712	-0.155
b0987	b0987 gfcA orf, hypothetical protein [b0987]	-0.207965	-0.21682	0.059922	0.313679	-0.0613395	0.137263	1.26373	1.31826	0.29	0.293	-0.422	-0.276	0.311	0.045	-0.487	-0.559
b0988	b0988 insB IS1 protein InsB [b0988]	-0.540732	0.0329046	-0.526144	-0.189095	0.936949	0.781264	0.796478	0.503288	0.041	-0.112	-0.143	-0.508	-0.093	-0.458	-0.652	-0.868
b0989	b0989 cspH cold shock-like protein [b0989]	-1.41498	-0.68627	-1.8352	0.60053	0.557929	1.46121	-0.0271304	-1.10962	0.035	-0.119	0.213	0	-0.563	-0.256	2.147	-0.208
b0990	b0990 cspG homolog of Salmonella cold shock protein [b0990]	0.0999815	0.104206	0.70414	0.889915	0.157505	-0.0710109	0.714122	0.817143	-0.182	0.098	-0.838	-0.846	-1.465	-0.987	-0.2	0.06
b0991	b0991 ymcE suppresses fabA and ts growth mutation [b0991]	0.396648	-0.298093	0.611644	-0.382398	0.786977	0.540804	0.805161	0.908032	0.313	0.383	0.539	-0.056	0.01	-0.566	-0.381	-0.364
b0992	b0992 yccM orf, hypothetical protein [b0992]	0.460809	-1.22476	0.379718	-0.750022	0.636158	0.27275	0.062864	-0.296678	0.264	0.046	-0.855	-0.963	-0.254	-1.677	-0.532	-0.078
b0993	b0993 torS sensor protein torS [b0993]	-0.0306474	0.119128	0.357004	0.0214943	0.970636	0.666683	0.213102	0.358926	0.071	0.102	-0.165	-0.292	0.123	0.382	-0.025	0.136
b0994	b0994 torT part of regulation of tor operon, periplasmic [b0994]	0.31677	-0.147955	-0.14301	-0.486235	-0.109155	-0.273915	-0.622799	-0.533399	-0.051	0.109	0.011	0.078	0.557	0.685	-0.125	-0.248
b0995	b0995 torR response transcriptional regulator for torA [b0995]	0.162252	-0.207294	-0.0403387	-0.314062	0.252189	0.0682099	-0.0224599	-0.097004	0.157	0.237	0.362	0.073	0.233	0.142	-0.249	-0.174
b0996	b0996 torC trimethylamine N-oxide reductase, cytochrome c-type subunit [b0996]	-0.432146	-1.17178	-0.528754	-0.23029	0.749422	0.775551	-0.0587872	0.360932	-0.181	0.089	-0.09	-0.244	-0.479	-0.195	0.731	-2.213
b0997	b0997 torA trimethylamine N-oxide reductase subunit [b0997]	0.472528	-0.0901521	0.287391	0.362031	0.492848	0.294234	0.279515	0.37471	0.088	0.001	0.018	-0.267	0.12	0.126	-0.076	-0.37
b0998	b0998 torD part of trimethylamine-N-oxide oxidoreductase [b0998]	0.0501723	-0.171533	-0.20431	-0.253748	0.171698	-0.0206163	0.128896	0.176037	-0.163	-0.068	0.316	-0.092	0.339	0.152	-0.474	-0.551
b0999	b0999 cbpM orf, hypothetical protein [b0999]	0.0561425	-0.287975	0.662991	0.495543	-1.23658	-1.49068	-0.68593	-1.07919	-0.003	0.262	0.316	0.282	0.204	0.207	0.297	0.54
b1000	b1000 cbpA curved DNA-binding protein; functions closely related to DnaJ [b1000]	0.134736	-0.510338	0.572893	0.462191	-1.08653	-1.41088	-0.616326	-1.22166	-0.193	0.386	0.228	0.195	-0.06	0.081	0.335	0.613
b1001	b1001 yccE orf, hypothetical protein [b1001]	-1.72287	-0.0584281	-2.16175	-0.828752	-1.75572	-0.771611	-2.16661	-0.191414	-1.538	-0.745	-2.32	-1.333	-2.152	-1.548	-1.546	-1.144
b1002	b1002 agp periplasmic glucose-1-phosphatase [b1002]	1.021	0.415901	0.288545	-0.275227	-0.55039	-0.797568	-1.08834	-1.58251	0.647	0.458	0.648	0.398	0.092	-0.209	0.324	0.412
b1003	b1003 yccJ orf, hypothetical protein [b1003]	0.064684	0.730612	0.476817	0.748676	-1.98569	-1.70148	-1.429	-0.814953	-0.43	0.385	-0.289	0.948	-1.355	-0.607	0.553	1.29
b1004	b1004 wrbA trp repressor binding protein; affects association of trp repressor and operator [b1004]	-0.150093	0.0800543	0.228543	0.26349	-2.1016	-2.08601	-1.65453	-1.59721	-0.567	0.208	-0.342	0.625	-1.566	-0.796	0.453	1.076
b1005	b1005 b1005 orf, hypothetical protein [b1005]	-2.21609	-0.970927	-0.726013	-0.0468121	-4.50214	-4.68822	-5.03685	-5.12811	-1.21	-0.587	-0.829	0.175	-1.583	-0.931	3.15	3.396
b1006	b1006 rutG putative transport protein [b1006]	0.312213	-0.076621	0.485844	0.0972889	0.270455	0.214521	0.0813272	0.0956811	-0.043	0.032	0.264	0.16	0.439	0.364	0.163	-0.026
b1007	b1007 rutF orf, hypothetical protein [b1007]	1.31071	0.00945535	0.935766	0.336947	1.56966	0.418083	0.374288	0.648503	0.358	0.372	0.287	-0.012	0.345	0.327	-0.187	0.465
b1008	b1008 rutE putative enzyme [b1008]	0.625011	-0.884318	-0.0142287	-0.616714	1.85112	0.263802	-0.05085	-1.11136	-0.234	0.785	0.275	-1.486	0.972	-0.105	-1.353	-1.198
b1009	b1009 rutD putative acetyltransferase [b1009]	0.267516	-0.594042	0.544347	-0.293096	0.395242	-0.267125	-0.525976	0.164842	0.012	0.123	0.065	0.481	0.741	0.378	-0.3	-0.069
b1010	b1010 rutC orf, hypothetical protein [b1010]	0.881331	-0.416824	0.960129	-0.18517	0.957305	0.219468	0.0890383	-0.935952	0.067	0.39	-0.391	-0.012	0.854	0.179	-0.312	-1.236
b1011	b1011 rutB putative synthetase [b1011]	-0.611282	1.24927	-0.751642	0.231776	-0.239061	0.207994	-0.526397	-0.111359	-0.134	0.559	-0.138	-0.403	0.725	0.744	-0.356	-0.459
b1012	b1012 rutA orf, hypothetical protein [b1012]	0.667257	-1.15109	-0.425998	-3.01154	2.35637	0.219979	0.653186	-1.37494	0.584	0.161	0.193	0.52	1.784	-0.552	1.103	-0.831
b1013	b1013 rutR putative tet operon regulator [b1013]	0.215046	-0.238048	0.0527303	-0.0240351	-0.0928161	-0.39938	-0.482837	-0.335772	0.151	0.206	0.319	0.217	0.395	0.372	-0.101	0.225
b1014	b1014 putA proline dehydrogenase, P5C dehydrogenase [b1014]	0.207425	-0.417697	-0.000719355	-0.159903	0.308281	0.0116589	-0.0921708	-0.301965	0.331	0.203	0.03	-0.208	0.413	0.27	0.251	0.29
b1015	b1015 putP major sodium/proline symporter [b1015]	0.469497	0.176099	-0.421695	-0.405416	1.5391	1.47204	-0.57208	-0.567854	0.567	0.305	0.563	0.426	-0.274	-0.181	0.433	0.529
b1017	b1017 b1017 putative cytochrome [b1017]	-0.184975	-0.213449	0.0782753	0.0727866	-0.129465	-0.130368	-0.243031	-0.936982	0.188	0.224	0.121	0.188	-4.992	-5.225	-0.818	-0.534
b1018	b1018 efeO orf, hypothetical protein [b1018]	0.662134	-0.0560892	0.9884	0.368896	0.886523	0.616839	1.50771	0.696257	0.469	0.507	0.354	0.377	-4.779	-3.505	-0.737	-0.394
b1019	b1019 efeB orf, hypothetical protein [b1019]	0.587469	0.422132	0.546734	0.402656	1.16195	0.795861	1.39748	0.620173	0.55	0.469	0.158	0.421	-3.161	-3.485	-0.41	-0.325
b1020	b1020 phoH PhoB-dependent, ATP-binding pho regulon component; may be helicase; induced by P starvation [b1020]	-0.599795	0.143632	-0.0484686	0.466778	-0.282692	-0.131298	0.00820993	-0.272599	0.185	0.258	-0.296	-0.307	-1.039	-0.713	0.266	0.223
b1021	b1021 pgaD orf, hypothetical protein [b1021]	0.255937	-0.298521	0.346201	-0.188345	-0.0768033	-0.163079	0.249274	0.282241	-0.034	0.105	0.017	-0.082	-0.855	-0.339	-0.108	0.126
b1022	b1022 pgaC orf, hypothetical protein [b1022]	-0.338585	-0.315051	-0.149773	-0.474342	0.498498	0.602453	0.830884	0.0794759	0.011	0.327	-0.296	-0.345	-0.908	-0.898	0.218	0.105
b1023	b1023 pgaB orf, hypothetical protein [b1023]	-0.0521931	-0.426518	-0.538885	-1.34887	0.302473	0.415639	0.344922	-0.99289	-0.518	0.051	-0.556	-0.314	-0.077	-1.255	-0.292	0.987
b1024	b1024 pgaA putative outer membrane protein [b1024]	-0.385794	-0.441579	-0.39484	-0.188389	0.827574	0.643102	0.674002	0.0560776	0.154	-0.511	-0.508	-0.436	-1.68	-1.262	-0.586	0.002
b1025	b1025 ycdT orf, hypothetical protein [b1025]	0.494946	0.0513565	0.248489	-0.0526262	0.117831	0.120454	0.412073	0.461827	0.704	0.61	0.06	-0.284	-0.635	-0.724	-0.239	-0.18
b1028	b1028 ymdE orf, hypothetical protein [b1028]	-1.08216	0.109347	-0.963288	-0.117056	-1.43859	-0.365837	-1.06562	-0.0886013	-0.133	-0.443	-0.826	-0.398	-0.182	-0.423	-0.663	-0.019
b1029	b1029 ycdU orf, hypothetical protein [b1029]	-0.919457	-0.540132	-0.330234	0.123994	-0.00548381	0.560424	0.322721	-0.691182	-1.13	-0.101	-1.155	-0.497	-1.995	-1.04	-0.724	0.143
b1030	b1030 b1030 orf, hypothetical protein [b1030]	0.557365	0.270409	0.57415	-0.228739	2.32859	0.669784	0.599159	-1.04469	-0.192	0.871	-0.209	-0.835	0.143	0.78	0.616	0.126
b1031	b1031 b1031 putative ribosomal protein [b1031]	-0.140763	-1.81847	-0.596267	-2.01766	1.6021	1.04773	0.352983	0	0.086	0.023	0.371	-0.35	-0.282	0.567	-0.521	0.628
b1033	b1033 ghrA putative dehydrogenase [b1033]	0.280092	-0.0430441	0.0910634	-0.0804121	0.515755	0.529425	0.960761	0.788178	0.152	0.118	0.104	-0.28	-0.189	-0.294	-0.509	-0.607
b1034	b1034 ycdX orf, hypothetical protein [b1034]	0.371482	0.0742565	0.374819	0.15392	0.419669	0.218484	1.06026	0.671553	-0.012	0.026	0.214	-0.167	0.089	-0.03	0.044	-0.048
b1035	b1035 ycdY putative oxidoreductase component [b1035]	0.297671	0.30631	0.321405	0.298372	0.446274	0.504809	1.09845	1.10606	0.059	0.013	0.071	-0.1	-0.059	0.014	-0.046	-0.182
b1036	b1036 ycdZ orf, hypothetical protein [b1036]	0.0848905	-0.17607	0.0127714	-0.157502	0.390732	0.437225	0.399315	0.673487	0.035	-0.086	-0.062	-0.116	-0.267	-0.302	-0.15	-0.31
b1037	b1037 csgG curli production assembly/transport component, 2nd curli operon [b1037]	0.624065	0.514278	1.13929	1.15226	0.506677	0.179777	-0.0212	-0.34343	0.235	0.677	-0.33	-0.508	-1.742	-1.614	-0.406	-0.288
b1038	b1038 csgF curli production assembly/transport component, 2nd curli operon [b1038]	-0.00740241	0.829967	1.22251	1.35334	-0.579945	-0.276352	-0.809599	-0.940711	-0.079	0.435	-0.878	-0.588	-2.176	-2.173	-0.939	-0.515
b1039	b1039 csgE curli production assembly/transport component, 2nd curli operon [b1039]	0.17631	0.532327	0.843935	1.1232	-0.316817	-0.469635	-0.987617	-1.15189	-0.067	0.313	-0.874	-0.475	-2.066	-1.774	-0.657	-0.41
b1040	b1040 csgD putative 2-component transcriptional regulator for 2nd curli operon [b1040]	0.0497759	0.126727	0.657621	0.732819	-0.759109	-0.780404	-1.43626	-1.37283	0.023	0.606	-0.662	-0.494	-1.815	-1.509	-0.659	-0.209
b1041	b1041 csgB minor curlin subunit precursor, similar ro CsgA [b1041]	0.059998	-0.76788	-0.432632	-0.517299	0.298421	0.27198	0.174784	-1.81375	0.359	0.087	-1.235	-0.939	-1.595	-1.866	-1.003	0.163
b1042	b1042 csgA curlin major subunit, coiled surface structures; cryptic [b1042]	0.0989298	0.13372	-0.130302	-0.128919	0.117455	0.0379349	-0.126928	-0.221772	0.248	0.062	-0.957	-0.659	-1.725	-1.479	-1.359	-0.789
b1043	b1043 csgC putative curli production protein [b1043]	-0.0021693	0.472224	-0.748025	0.156045	0.876003	0.721324	1.35593	1.04942	-1.564	-2	-1.909	-1.551	-2.686	-1.771	-2.634	-3.265
b1044	b1044 ymdA orf, hypothetical protein [b1044]	0.793916	0.653285	-0.572904	-0.715216	0.638584	0.788481	0.787722	0.876666	-1.005	-1.649	0.043	0.115	-1.303	-2.158	-3.331	-3.65
b1045	b1045 ymdB putative polyprotein [b1045]	-0.138994	-0.172565	-0.195131	-0.3424	-1.23819	-1.13548	-0.200801	-0.35952	-0.635	-0.608	-0.168	-0.036	-0.932	-1.278	-0.619	-0.666
b1046	b1046 ymdC putative synthase [b1046]	0.590667	-0.0884156	0.40443	-0.0830062	-0.924257	-1.08586	-0.183814	-0.256439	-0.251	-0.357	0.207	0.244	0.001	-0.008	0.258	0.281
b1047	b1047 mdoC orf, hypothetical protein [b1047]	-0.487953	-0.131962	-0.6055	-0.0816999	-0.0229606	-0.0506283	-0.0646706	-0.831748	-0.255	-0.013	-0.325	0.304	-0.194	-0.067	0.93	1.048
b1048	b1048 mdoG periplasmic glucans biosynthesis protein [b1048]	-0.0333582	0.0171506	0.13129	0.000215009	0.867856	0.980428	-0.329257	-0.545441	0.068	0.091	0.116	-0.036	-0.273	-0.203	0.445	0.369
b1049	b1049 mdoH membrane glycosyltransferase; synthesis of membrane-derived oligosaccharide [b1049]	-0.0542757	0.1595	-0.00291269	-0.0691964	1.18662	1.04597	-0.206325	-0.0575857	-0.044	-0.067	-0.083	0.004	-0.17	-0.15	0.329	0.327
b1050	b1050 yceK orf, hypothetical protein [b1050]	-1.23629	-0.144416	-0.86986	-0.105155	-0.313382	0.258475	-0.966978	-0.598843	-0.462	-0.358	-0.268	-0.223	-0.254	-0.391	-0.009	-0.123
b1051	b1051 msyB acidic protein suppresses mutants lacking function of protein export [b1051]	0.242172	-0.362567	0.293117	0.0151468	-1.5914	-2.09169	-0.881408	-1.66249	-0.528	0.099	-0.843	0.446	-1.071	-0.389	0.123	1.076
b1053	b1053 mdtG putative transport protein [b1053]	0.0462867	-0.486284	0.0618603	-0.229506	-0.143929	-0.281531	-0.923554	-1.40312	-0.257	-0.027	0.412	-0.441	-0.151	0.5	0.205	-0.766
b1054	b1054 lpxL heat shock protein [b1054]	-0.410877	-0.40143	-0.159364	-0.337448	-0.211804	-0.208762	0.074347	0.103737	-0.176	-0.172	0.156	-0.034	0.202	0.151	-0.316	-0.274
b1055	b1055 yceA orf, hypothetical protein [b1055]	0.984681	0.602805	0.677124	0.418763	0.535139	0.365856	1.29054	1.50448	0.006	-0.112	0.429	0.627	0.75	0.657	0.033	0.286
b1056	b1056 yceI orf, hypothetical protein [b1056]	0.869061	0.280913	0.517081	0.256229	1.41513	1.43109	1.83407	1.61118	0.373	0.721	-0.334	-0.163	2.66	2.515	-0.319	-0.108
b1057	b1057 yceJ putative cytochrome [b1057]	-1.62313	-0.367458	-1.80425	-0.409781	-0.124539	0.80048	0.101941	-0.240666	-0.194	0.012	-0.568	-0.549	1.776	1.632	0.185	0.181
b1059	b1059 solA sarcosine oxidase-like protein [b1059]	0.522045	0.248591	-0.207666	-0.233471	-0.109869	-0.406606	0.598151	0.575538	0.372	0.325	0.138	-0.107	0.411	0.428	0.122	0.102
b1060	b1060 bssS orf, hypothetical protein [b1060]	-1.14988	0.0259244	-1.38129	-1.51153	-2.44078	-1.67675	-3.12178	-2.05416	-0.203	0.563	-0.029	0.19	-1.067	-0.775	0.381	0.762
b1061	b1061 dinI damage-inducible protein I [b1061]	-1.53999	0.466009	-1.66105	0.631872	-1.23504	0.1714	0.128042	1.39235	-0.05	-0.256	-0.142	-0.091	0.052	0.718	0.387	0.403
b1062	b1062 pyrC dihydro-orotase [b1062]	0.628865	0.590291	0.494743	0.610133	-0.255428	-0.167048	0.703536	0.789236	0.263	0.084	0.374	0.237	1.105	0.825	0.836	0.682
b1063	b1063 yceB orf, hypothetical protein [b1063]	-0.607342	-0.150576	0.389399	0.609008	-0.312037	-0.18429	-0.0528627	0.315047	-0.017	0.014	-0.132	0.062	-0.002	-0.037	0.767	0.744
b1064	b1064 grxB glutaredoxin 2 [b1064]	0.513905	0.287571	0.9465	0.248112	-0.847871	-1.09788	0.559897	0.540968	0.02	0.524	0.411	0.339	0.908	0.999	0.202	0.606
b1065	b1065 mdtH orf, hypothetical protein [b1065]	-0.765053	0.0984565	-0.78968	-0.215164	-0.801933	-0.81127	-0.518637	-0.0271226	-0.185	-0.455	-0.453	-0.62	-0.43	-0.775	-0.449	-0.607
b1066	b1066 rimJ acetylation of N-terminal alanine of 30S ribosomal subunit protein S5 [b1066]	0.28414	0.275831	0.00122865	0.0536477	-0.0686342	-0.0589154	0.289727	0.34352	0.151	0.328	0.012	-0.169	-0.135	-0.269	-0.131	-0.2
b1067	b1067 yceH orf, hypothetical protein [b1067]	0.77863	0.366746	0.342888	0.205749	0.137421	-0.0197596	0.969497	0.810782	0.36	0.351	0.08	-0.243	-0.007	-0.278	0.046	-0.076
b1068	b1068 yceM putative virulence factor [b1068]	0.413996	0.320722	0.18858	-0.0634928	0.118326	-0.099675	0.608798	0.574317	0.218	0.274	0.027	-0.236	-0.135	-0.254	0.065	0.011
b1069	b1069 yceN putative virulence factor [b1069]	0.0325061	-0.0617695	0.470613	0.43058	1.48746	1.48896	0.0904418	0.137882	0.06	-0.054	0.117	0.034	0.007	0.258	0.43	0.269
b1070	b1070 flgN protein of flagellar biosynthesis [b1070]	1.89986	0.794279	0.106319	-0.520605	0.672658	0.609797	2.37865	2.13166	-1.209	-1.69	0.549	0.633	-0.29	-0.895	-5.64	-5.663
b1071	b1071 flgM anti-FliA [b1071]	1.27739	0.459484	-0.0999479	-0.530192	0.199682	0.300023	2.16698	1.86369	-1.38	-1.709	0.035	0.259	-0.783	-1.141	-5.034	-5.112
b1072	b1072 flgA flagellar biosynthesis; assembly of basal-body periplasmic P ring [b1072]	1.28385	0.280696	-0.389196	-0.684396	0.748861	0.536234	1.57697	1.46282	-0.59	-1.19	-0.095	-0.082	-0.698	-1.387	-4.4	-4.439
b1073	b1073 flgB flagellar biosynthesis, cell-proximal portion of basal-body rod [b1073]	1.24641	-0.0150039	-0.343074	-1.00103	0.793113	0.585331	1.75385	1.50141	-0.953	-1.246	-0.023	0.002	-0.56	-1.272	-5.646	-5.558
b1074	b1074 flgC flagellar biosynthesis, cell-proximal portion of basal-body rod [b1074]	1.20871	0.0246038	-0.209465	-0.909406	0.687936	0.500111	1.61431	1.29253	-0.772	-1.192	0.293	0.154	-0.218	-1.053	-5.004	-5.174
b1075	b1075 flgD flagellar biosynthesis, initiation of hook assembly [b1075]	1.2433	0.159506	-0.169893	-0.793396	0.742871	0.613594	1.65624	1.35744	-0.647	-1.102	0.379	0.253	-0.223	-0.943	-5.276	-5.419
b1076	b1076 flgE flagellar biosynthesis, hook protein [b1076]	1.2743	0.336269	-0.0793383	-0.563765	0.911927	0.797975	2.06261	1.4771	-0.781	-1.379	0.168	0.093	-0.232	-1.016	-4.873	-5.071
b1077	b1077 flgF flagellar biosynthesis, cell-proximal portion of basal-body rod [b1077]	1.43357	0.321989	0.12595	-0.532574	1.0694	1.14046	2.05931	1.74263	-0.814	-1.323	0.365	0.225	-0.148	-0.777	-5.091	-5.35
b1078	b1078 flgG flagellar biosynthesis, cell-distal portion of basal-body rod [b1078]	1.38995	0.429152	0.139792	-0.484848	1.06857	0.93704	2.15266	1.91688	-0.595	-1.021	0.537	0.308	0.252	-0.542	-4.659	-4.943
b1079	b1079 flgH flagellar biosynthesis, basal-body outer-membrane L [b1079]	1.13522	0.215571	-0.0242291	-0.620775	1.05541	1.0264	1.8934	1.70576	-0.666	-1.336	0.374	0.065	-0.194	-1.057	-5.056	-5.166
b1080	b1080 flgI homolog of Salmonella P-ring of flagella basal body [b1080]	1.04578	0.631802	0.0854878	-0.478287	1.40918	1.39805	2.3231	2.25583	-0.739	-1.319	0.195	0.116	-0.147	-0.881	-4.582	-4.866
b1081	b1081 flgJ flagellar biosynthesis [b1081]	1.22642	0.275739	0.275772	-0.395092	1.12094	1.10807	1.83736	1.78092	-0.76	-1.233	0.352	0.264	0.105	-0.642	-3.653	-3.949
b1082	b1082 flgK flagellar biosynthesis, hook-filament junction protein 1 [b1082]	2.56889	1.19721	0.561015	-0.0760085	0.976833	1.10968	3.60618	3.30307	-1.383	-1.773	0.476	0.418	-0.458	-1.169	-5.981	-5.808
b1083	b1083 flgL flagellar biosynthesis; hook-filament junction protein [b1083]	2.29161	1.40762	0.432402	0.015435	0.896194	1.32392	3.36607	3.61483	-1.248	-1.663	0.629	0.639	-0.316	-0.647	-5.649	-5.618
b1084	b1084 rne RNase E, membrane attachment, mRNA turnover, maturation 5S RNA [b1084]	0.347241	0.0712487	0.018418	-0.260237	-0.211877	-0.265653	0.264341	0.338997	0.014	-0.18	0.053	0.017	0.015	-0.208	-0.221	-0.331
b1085	b1085 yceQ orf, hypothetical protein [b1085]	-1.70592	0.0927754	-1.65888	0.165131	-1.02375	-0.748355	-1.62725	-1.61139	-0.618	-0.567	-0.346	-0.452	-0.944	-1.216	0.195	-0.385
b1086	b1086 rluC orf, hypothetical protein [b1086]	-0.199637	0.216851	-0.352769	0.289269	0.00939177	0.199177	0.081288	-0.036418	0.107	-0.119	-0.453	-0.289	-0.405	-0.229	0.264	0.163
b1087	b1087 yceF orf, hypothetical protein [b1087]	-0.263929	0.175673	-0.236336	0.118169	-0.564298	-0.457878	0.312004	0.199069	-0.279	0.021	-0.565	-0.173	-0.802	-0.354	0.208	0.103
b1088	b1088 yceD orf, hypothetical protein [b1088]	0.355503	-0.0370927	0.648059	0.463508	0.513045	0.344727	0.256377	0.209593	0.291	0.378	0.294	0.095	0.495	0.264	0.393	0.341
b1089	b1089 rpmF 50S ribosomal subunit protein L32 [b1089]	-0.0945664	-0.230993	0.522766	0.310165	-0.490856	-0.523603	0.133034	0.0466577	0.138	0.349	-0.09	0.099	0.151	0.13	-0.027	0.091
b1090	b1090 plsX glycerolphosphate auxotrophy in plsB background [b1090]	0.380202	0.341105	0.376657	0.407961	0.748777	0.354595	0.305997	0.16031	-0.056	-0.057	0.22	0.083	0.521	0.313	0.508	0.501
b1091	b1091 fabH 3-oxoacyl- [b1091]	0.341456	0.14333	0.262044	0.223294	-0.0281745	-0.125312	0.253589	0.114878	0.134	0.117	0.254	0.062	0.343	0.224	0.38	0.314
b1092	b1092 fabD malonyl-CoA- [b1092]	0.203938	-0.00838747	0.157961	-0.0833281	-0.501677	-0.510781	0.235149	0.213238	-0.043	0.018	0.186	-0.106	0.157	0.12	0.209	0.218
b1093	b1093 fabG 3-oxoacyl- [b1093]	0.363279	0.114168	0.213182	-0.00116107	-0.0390662	-0.326213	-0.0190551	-0.112395	0.238	0.259	0.397	0.21	0.466	0.456	0.649	0.663
b1094	b1094 acpP acyl carrier protein [b1094]	-0.16752	0.146061	-0.371017	-0.118226	-0.5467	-0.293206	-0.25606	-0.0205572	0.012	0.673	0.367	0.856	0.553	0.684	0.208	0.596
b1095	b1095 fabF 3-oxoacyl- [b1095]	-0.703413	0.0777295	-0.547888	-0.187346	-0.830065	-0.726185	0.401041	0.750729	-0.024	-0.16	-0.749	-0.374	0.009	0.079	-0.056	-0.27
b1096	b1096 pabC 4-amino-4-deoxychorismate lyase [b1096]	0.366853	0.0287206	0.219621	0.247648	0.341771	0.211753	0.630758	0.761969	0.104	-0.032	0.078	-0.051	0.165	0.11	-0.048	-0.117
b1097	b1097 yceG putative thymidylate kinase [b1097]	-0.413784	-0.0314725	-0.121	0.14303	0.0984958	0.26032	-0.00350211	0.153519	-0.115	-0.191	-0.171	-0.358	-0.097	-0.148	-0.004	-0.046
b1098	b1098 tmk thymidylate kinase [b1098]	0.124333	0.00641136	0.20992	0.132291	0.467749	0.288969	0.189632	0.311787	0.079	0.113	0.177	-0.126	0.346	0.095	0.158	-0.005
b1099	b1099 holB DNA polymerase III, delta prime subunit [b1099]	-0.560623	-0.0416389	-0.0902297	0.354017	-0.372822	0.0348559	0.0681218	0.237786	-0.215	-0.166	-0.35	-0.193	-0.153	-0.002	-0.008	0.106
b1100	b1100 ycfH orf, hypothetical protein [b1100]	-1.01168	-0.56112	-0.613551	-0.498513	-2.17954	-2.15865	-2.11609	-2.13596	-0.594	-0.121	-0.676	0.143	-0.583	0.009	0.276	0.512
b1101	b1101 ptsG PTS system, glucose-specific IIBC component [b1101]	-0.526385	0.228608	-0.295941	-0.234483	-0.866487	-0.673592	-1.36393	-0.791215	-0.361	-0.611	-0.609	-0.075	-1.552	-0.984	-0.006	0.129
b1102	b1102 fhuE outer membrane receptor for ferric iron uptake [b1102]	-0.0901468	-0.586914	-0.338218	-0.541252	1.67809	1.80502	-1.12102	-3.1389	-0.176	1.014	0.042	1.231	-1.452	-1.636	-0.438	0.999
b1103	b1103 hinT orf, hypothetical protein [b1103]	0.231677	-0.00576907	0.341474	0.135994	0.194833	-0.00035519	0.659722	0.432237	-0.059	-0.056	-0.075	-0.267	-0.372	-0.274	-0.049	-0.194
b1104	b1104 ycfL orf, hypothetical protein [b1104]	-0.15607	0.0721991	0.10763	0.118273	-0.33611	-0.319594	0.155035	0.0744737	-0.124	-0.046	-0.231	-0.243	-0.256	-0.266	0.016	-0.148
b1105	b1105 ycfM orf, hypothetical protein [b1105]	-0.29357	-0.233101	0.0818061	0.0220988	-0.912761	-0.818717	-0.206801	-0.423105	-0.097	0.28	-0.003	-0.083	-0.669	-0.566	-0.124	-0.1
b1106	b1106 thiK putative beta-glucosidase [b1106]	0.139084	0.0720328	0.161242	0.178644	0.0976627	-0.263502	0.24371	0.0170059	0.093	-0.021	-0.038	-0.187	0.192	0.104	0.327	0.013
b1107	b1107 nagZ orf, hypothetical protein [b1107]	-0.382555	-0.268504	-0.153866	-0.181397	-0.933474	-0.994029	-0.589692	-0.541348	-0.415	-0.311	-0.235	-0.306	-0.369	-0.192	-0.015	-0.043
b1108	b1108 ycfP orf, hypothetical protein [b1108]	-0.306685	-0.0721814	-0.0113403	-0.294123	-1.27583	-1.26426	-0.701851	-0.559209	-0.397	0.157	0.061	0.159	0.017	-0.041	-0.128	0.042
b1109	b1109 ndh respiratory NADH dehydrogenase [b1109]	0.161491	-0.195854	0.412696	-0.0422585	-0.399248	-0.707568	0.447348	0.243802	-0.487	-0.38	0.787	0.608	-0.525	-0.595	-0.192	-0.068
b1110	b1110 ycfJ orf, hypothetical protein [b1110]	-0.164136	-0.227227	-0.504735	-0.663587	1.85678	1.64641	-0.344689	-0.130531	-0.222	-0.58	0.29	0.396	-0.1	-0.008	4.084	4.057
b1111	b1111 ycfQ orf, hypothetical protein [b1111]	0.365119	0.093951	-0.125948	-0.296191	0.462237	0.565061	-0.164067	-0.129443	-0.76	-0.813	0.462	0.106	-0.654	-0.832	-1.141	-1.367
b1112	b1112 bhsA orf, hypothetical protein [b1112]	-0.00613354	0.616506	-0.0408787	-0.505952	0.23012	-0.09238	0.0192123	1.23626	0.374	0.577	-0.744	-0.136	0.283	-0.315	-0.614	-0.555
b1113	b1113 ycfS orf, hypothetical protein [b1113]	0.0701459	-0.0318859	0.29523	0.125062	1.22124	1.52882	-0.187636	-0.106846	-0.583	-0.481	-0.538	-0.305	3.69	3.73	0.412	0.275
b1114	b1114 mfd transcription-repair coupling factor; mutation frequency decline [b1114]	0.939645	0.788632	0.462072	0.1704	0.15208	-0.0342746	0.413374	0.173211	0.602	0.517	0.459	0.239	0.868	0.917	0.365	0.291
b1115	b1115 ycfT orf, hypothetical protein [b1115]	-0.803675	0.0434936	-0.676751	-0.262433	-0.541305	-0.590094	-0.226364	0.0725513	-0.117	-0.322	-0.442	-0.244	-0.059	0.023	0.707	0.36
b1116	b1116 lolC orf, hypothetical protein [b1116]	0.394675	0.343366	0.507351	0.358291	1.48255	1.13834	0.907605	0.755657	0.147	-0.022	0.255	0.195	1.153	0.941	0.359	0.232
b1117	b1117 lolD putative ATP-binding component of a transport system [b1117]	0.802063	0.263252	0.829113	0.467679	1.4058	1.16952	1.34907	1.15747	0.417	0.247	0.391	0.073	1.071	1.075	0.303	0.16
b1118	b1118 lolE putative kinase [b1118]	-0.121511	-0.286215	-0.242676	-0.360539	-0.0144044	-0.0118795	-0.246451	-0.136201	-0.126	-0.118	0.225	0.13	0.652	0.655	0.146	0.209
b1119	b1119 nagK putative NAGC-like transcriptional regulator [b1119]	0.192462	0.17016	-0.204522	-0.111674	-0.01002	0.0835973	0.450243	0.333161	0.112	0.058	0.126	-0.086	0.478	0.44	0.084	-0.01
b1120	b1120 cobB putative nicotinic acid mononucleotide:5,6-dimethylbenzimidazole [b1120]	0.959689	0.551506	0.426278	0.0808868	1.15464	0.856821	1.52058	1.39874	0.101	0.112	0.232	0.063	0.797	0.457	0.047	-0.131
b1121	b1121 ycfZ homolog of virulence factor [b1121]	-0.334613	-1.06014	-0.542007	-1.17983	0.5399	0.413902	0.477092	0.0107597	-0.213	0.138	-0.831	-0.58	-0.076	-1.046	-1.137	-1.385
b1122	b1122 ymfA orf, hypothetical protein [b1122]	-2.09429	-0.365844	-1.87993	-0.439476	-1.2089	-0.270202	-0.817111	-0.562464	-0.299	-0.137	-0.589	-0.797	-1.034	-1.083	-0.668	-0.5
b1123	b1123 potD spermidine/putrescine periplasmic transport protein [b1123]	0.165823	0.130585	0.337612	0.330768	0.419057	0.292513	0.521327	0.278055	0.211	0.189	0.057	0.163	-0.216	-0.207	-0.282	-0.195
b1124	b1124 potC spermidine/putrescine transport system permease [b1124]	-0.0891396	0.0327849	0.163683	0.353932	0.528158	0.396841	-0.196508	-0.0948051	0.025	-0.237	0.083	0.17	0.071	0.183	0.125	0.199
b1125	b1125 potB spermidine/putrescine transport system permease [b1125]	0.0203173	0.273755	0.265806	0.358777	0.792433	0.768325	0.268626	0.31426	0.005	-0.336	-0.009	0.019	-0.162	0.226	0.257	0.164
b1126	b1126 potA ATP-binding component of spermidine/putrescine transport [b1126]	-0.110179	-0.0848303	0.2671	0.125507	0.676719	0.664954	-0.0300791	0.10543	0.071	-0.082	0.295	0.177	0.151	0.223	-0.006	-0.034
b1127	b1127 pepT putative peptidase T [b1127]	-0.0671381	-0.118003	-0.136543	-0.228117	-0.846248	-0.764281	-0.571843	-0.349541	-0.334	0.111	-0.17	-0.025	-0.33	-0.212	-0.33	0.016
b1128	b1128 ycfD orf, hypothetical protein [b1128]	-0.0767798	-0.310811	0.207529	0.0131694	-0.626701	-0.59279	-0.233059	-0.257486	0.169	0.207	0.273	0.252	0.177	0.221	0.156	0.206
b1129	b1129 phoQ sensor protein PhoQ [b1129]	0.663745	0.349042	0.307503	0.22658	0.885598	0.76995	0.902	0.553776	0.211	0.201	0.162	0.096	-0.564	-0.582	-0.278	-0.049
b1130	b1130 phoP transcriptional regulatory protein [b1130]	-0.00268724	0.0030365	-0.134431	-0.369788	0.300036	0.228904	0.147451	0.0526397	0.172	0.256	0.201	-0.084	-0.901	-1	-0.279	-0.219
b1131	b1131 purB adenylosuccinate lyase [b1131]	0.414937	0.0186835	0.862738	0.385188	0.238645	-0.0403683	0.76655	0.510322	0.359	0.221	0.53	0.386	0.64	0.628	0.557	0.529
b1132	b1132 hflD orf, hypothetical protein [b1132]	0.00392513	-0.113261	0.450521	0.155988	0.189955	0.0210993	0.211841	0.251238	-0.109	-0.077	-0.11	-0.025	0.019	0.074	0.036	0.025
b1133	b1133 mnmA orf, hypothetical protein [b1133]	0.0255129	-0.0805004	0.315362	0.160504	-0.185025	-0.153406	-0.0402482	0.0778446	-0.012	0.023	-0.059	0.011	-0.076	0.033	-0.176	-0.115
b1134	b1134 nudJ putative phosphohydrolase [b1134]	0.135519	-0.147868	0.225031	-0.0110191	-0.247287	-0.459571	0.170808	-0.192838	-0.24	-0.189	-0.203	0.147	-0.203	-0.004	-0.025	0.045
b1135	b1135 rluE orf, hypothetical protein [b1135]	-0.017172	-0.175339	-0.0662049	0.187216	-0.204588	-0.422757	-0.091294	-0.329719	-0.392	-0.062	-0.315	0.216	-0.218	-0.119	-0.069	0.025
b1136	b1136 icd isocitrate dehydrogenase, specific for NADP+ [b1136]	0.609862	0.660242	0.311749	0.220565	0.848991	1.24837	1.64598	1.87726	-0.055	0.517	0.36	0.358	-0.219	-0.138	-0.552	-0.237
b1137	b1137 ymfD orf, hypothetical protein [b1137]	-0.879458	0.136926	-0.91205	-0.286182	0.114748	-0.544091	-0.293888	-0.107251	-0.026	-0.41	-0.754	-0.604	-0.346	-0.321	-0.378	-0.517
b1138	b1138 ymfE orf, hypothetical protein [b1138]	-0.131002	0.322626	-0.476437	0.214485	0.867378	1.20584	0.623706	0.191065	-0.041	-0.244	-0.742	-0.178	-0.157	-0.227	-0.178	-0.007
b1139	b1139 lit phage T4 late gene expression; at locus of e14 element [b1139]	0.811563	0.371289	0.846212	0.8564	0.777352	0.576455	0.46134	0.299969	0.394	0.407	-0.023	0.22	0.981	0.54	-0.135	-0.132
b1140	b1140 intE prophage e14 integrase [b1140]	0.00528606	0.26142	-0.221316	0.242696	-0.475033	0.0563758	0.571601	0.703696	0.365	0.366	0.055	0.256	0.175	-0.224	-0.44	-0.12
b1141	b1141 xisE orf, hypothetical protein [b1141]	-0.166619	0.23638	-0.362237	0.213523	-0.316373	0.0364763	1.08967	0.992685	0.454	0.57	-0.081	0.416	0.603	0.629	-0.212	-0.01
b1142	b1142 b1142 orf, hypothetical protein [b1142]	-1.0061	-0.425666	-1.0353	-0.968064	-3.97648	-3.14608	-0.557413	0.0607388	-0.208	0.016	0.004	0.602	0.461	0.205	-0.358	-0.333
b1143	b1143 ymfI orf, hypothetical protein [b1143]	-0.182447	0.736525	-0.114119	0.848704	0.479463	0.889337	1.25393	1.42422	-0.137	-0.336	-0.6	-0.402	-0.512	-0.497	-0.579	-0.787
b1144	b1144 ymfJ orf, hypothetical protein [b1144]	0.752854	0.833759	0.0324915	-0.0605244	-0.756166	-0.412558	1.08359	1.46832	0.532	0.274	0.252	0.53	1.165	1.285	0.124	0.279
b1145	b1145 ymfK putative phage repressor [b1145]	-0.127438	-0.147835	-0.178196	-0.254668	0.0876595	0.242348	-0.0519786	0.117473	-0.243	-0.306	-0.231	-0.216	-0.328	-0.335	-0.481	-0.377
b1146	b1146 ymfT orf, hypothetical protein [b1146]	0.477388	-0.29116	0.213028	0.165849	0.716598	0.528292	0.762764	0.562142	0.3605	-0.2335	0.104	-0.0305	0.607	0.572	-0.269	-0.21
b1147	b1147 ymfL orf, hypothetical protein [b1147]	0.587341	0.472945	1.0911	0.00179626	-0.502062	-0.205587	0.732056	1.04981	0.533	0.615	0.337	0.12	1.496	0.339	-0.339	-1.167
b1148	b1148 ymfM orf, hypothetical protein [b1148]	0.668184	0.755078	0.046605	0.923889	0.0325419	-0.0527341	1.14432	1.50303	0.656	0.248	0.585	0.561	0.69	0.383	0.305	-0.523
b1149	b1149 ymfN orf, hypothetical protein [b1149]	0.86293	0.0901113	0.788165	-4.14799	0.126775	-0.477331	0.825134	0.68487	0.738	0.595	0.398	0.464	1.072	0.997	0.709	0.07
b1150	b1150 ymfR orf, hypothetical protein [b1150]	0.54942	-0.499846	0.386583	-0.241572	0.617989	-0.0858571	1.16498	0.191445	0.528	0.648	0.13	0.237	0.557	0.794	0.079	0.059
b1151	b1151 ymfO orf, hypothetical protein [b1151]	0.497677	0.0155315	0.372192	0.149519	0.105095	-0.109845	0.838624	1.12108	0.557	0.828	0.648	0.437	0.905	1.294	0.307	0.403
b1152	b1152 ymfP orf, hypothetical protein [b1152]	0.00313705	-0.17513	-0.272359	-0.0112421	0.0341229	0.000315358	0.430418	0.0152588	0.359	0.637	0.125	-0.048	0.536	0.56	0.004	0.228
b1153	b1153 ymfQ orf, hypothetical protein [b1153]	-1.15524	-0.172186	-0.855837	-0.352202	-0.38271	-0.405198	0.0638409	-0.361541	-0.083	0.303	-0.578	0.283	-0.326	-0.232	-0.544	-0.523
b1154	b1154 ycfK orf, hypothetical protein [b1154]	0.781251	-0.241342	0.262504	0.0577637	0.36739	0.201198	0.730015	0.266519	0.679	0.682	0.262	0.017	0.413	0.144	0.219	0.391
b1155	b1155 ymfS orf, hypothetical protein [b1155]	0.243843	0.305983	0.370361	0.237588	0.103927	0.0624567	0.435694	0.0626283	0.858	1.09	0.447	-0.038	-0.062	-0.542	0.38	0.474
b1156	b1156 tfaE orf, hypothetical protein [b1156]	0.0184708	0.124476	-0.245799	-0.401269	-0.554718	-0.284329	0.167523	0.174839	0.199	0.664	0.37	0.308	-0.049	-1.372	-0.556	-0.728
b1157	b1157 stfE putative tail fiber protein [b1157]	-0.688995	-0.0339201	-0.558417	0.0711138	-0.467274	-0.350786	0.308733	-0.0248313	-0.178	-0.333	0.196	-0.55	-0.588	-2.138	-0.041	-0.575
b1158	b1158 pinE inversion of adjacent DNA; at locus of e14 element [b1158]	-0.66847	-0.500982	-0.823407	-0.387599	0.456958	0.629872	0.365993	-1.39119	0.214	-0.049	-0.855	-0.36	0.273	-0.342	-0.213	-0.584
b1159	b1159 mcrA restriction of DNA at 5-methylcytosine residues; at locus of e14 element [b1159]	-0.0837165	0.411957	0.254427	0.242597	-0.311875	-0.0171193	0.664205	0.601456	-0.161	-0.142	-0.771	-0.029	-0.334	-0.564	-0.563	-0.193
b1160	b1160 elbA orf, hypothetical protein [b1160]	-1.52351	-0.22914	-1.72139	-0.614523	-0.224095	1.02113	0.232337	0.408554	-0.442	0.403	-1.203	-0.257	-2.392	-0.881	0.019	-0.069
b1161	b1161 ycgX orf, hypothetical protein [b1161]	0.175155	0.0242894	-0.271599	0.182973	0.256474	0.515151	1.16475	0.509234	0.404	0.018	-0.357	-0.385	-0.304	0.024	0.002	0.052
b1162	b1162 ycgE putative transcriptional regulator [b1162]	-0.417768	-0.220147	-0.149459	-0.172498	-0.9962	-0.986633	-0.387502	-0.190753	-0.152	0.198	-0.356	-0.022	-0.542	-0.593	-0.556	-0.343
b1163	b1163 ycgF orf, hypothetical protein [b1163]	0.461298	0.697801	-0.25108	0.062146	0.165508	0.570986	0.774585	1.00961	0.052	-0.236	0.147	-0.039	0.147	-0.154	-0.19	-0.322
b1164	b1164 ycgZ orf, hypothetical protein [b1164]	-0.626491	0.540289	-0.156299	0.54226	-2.1564	-1.89207	-1.12214	-1.10995	0.211	0.995	-0.236	0.423	-0.522	0.219	0.703	1.179
b1165	b1165 ymgA orf, hypothetical protein [b1165]	-0.18227	0.462399	0.145993	0.351799	-2.01384	-2.3652	-1.05452	-1.1234	0.502	1.071	-0.503	0.338	-0.891	-0.065	1	1.404
b1166	b1166 ariR orf, hypothetical protein [b1166]	-0.192058	0.493686	0.284135	0.384956	-2.14356	-2.10708	-1.07342	-0.904463	0.306	1.036	-0.861	0.338	-1.539	-0.275	1.406	2.375
b1167	b1167 ymgC orf, hypothetical protein [b1167]	0.163557	0.708905	0.329436	0.333363	-1.60957	-1.91487	-0.917223	-0.681332	0.827	1.502	-0.387	0.577	-1.498	-0.438	0.663	1.352
b1168	b1168 ycgG putative proteases [b1168]	-1.9877	-0.942681	-1.63627	-0.602503	-0.854333	0.0988248	-0.374324	-1.59887	-0.562	0.239	-0.23	0.333	-1.059	-1.149	-0.096	0.222
b1169	b1169 b1169 putative ATP-binding component of a transport system [b1169]	-0.313316	-0.201975	-0.233153	0.751334	-0.402775	-0.134367	1.59799	1.83136	0.102	-0.011	-0.956	-0.417	-0.148	-0.257	-1.353	-0.661
b1170	b1170 b1170 putative part of putative ATP-binding component of a transport system [b1170]	-0.0585296	0.0171698	-0.189037	0.018083	0.0280639	-0.0915377	0.218452	0.109193	0.269	0.22	-0.031	-0.245	-0.182	-0.531	0.061	0.041
b1171	b1171 ymgD orf, hypothetical protein [b1171]	-0.397887	-0.403495	-0.273299	-0.163866	1.07312	0.79881	0.44443	0.256662	-0.279	-0.064	-0.316	0.201	0.925	1.521	2.702	3.035
b1172	b1172 ymgG orf, hypothetical protein [b1172]	0.296571	0.100584	0.322808	0.350459	2.13006	1.56437	1.26474	0.699647	0.414	0.151	-0.064	0.251	1.796	2.223	3.509	3.656
b1173	b1173 b1173 orf, hypothetical protein [b1173]	-0.882556	-0.420991	-0.900916	-0.876312	-1.06862	-0.934826	-0.647977	-0.692578	-0.115	-0.103	-0.032	0.073	0.021	-0.072	0.225	0.51
b1174	b1174 minE cell division topological specificity factor, reverses MinC inhibition of ftsZ ring formation [b1174]	-0.121546	0.059151	-0.00939424	-0.0750592	-1.29371	-0.817346	-0.298517	0.0227439	-0.158	0.165	-0.224	0.021	-1.092	-1.015	-0.439	-0.037
b1175	b1175 minD cell division inhibitor, a membrane ATPase, activates minC [b1175]	0.413447	0.337653	0.297625	0.338188	-0.111906	-0.0612406	0.535051	0.41741	0.077	0.149	0.006	-0.079	-0.513	-0.491	0.251	0.281
b1176	b1176 minC cell division inhibitor, inhibits ftsZ ring formation [b1176]	-0.287103	0.0613845	-0.266133	0.152405	-0.293727	-0.137966	-0.0316497	-0.149933	-0.339	-0.196	-0.752	-0.462	-1.251	-1.173	-0.348	-0.163
b1177	b1177 ycgJ orf, hypothetical protein [b1177]	0.174349	0.911794	-0.236551	0.315224	-0.399466	-0.165543	0.854873	0.790275	-0.023	0.009	-0.786	-0.418	-1.323	-1.379	0.112	0.17
b1178	b1178 ycgK orf, hypothetical protein [b1178]	-3.17083	-0.505832	-3.29495	-0.560125	-1.64987	0.526583	-0.399491	0.316517	-0.326	0.003	-0.476	-0.111	-0.377	-0.427	-0.605	-0.286
b1179	b1179 ycgL orf, hypothetical protein [b1179]	0.602101	0.284909	0.533084	0.316829	0.20037	-0.0822316	0.837411	0.758822	0.508	0.169	-0.034	-0.132	0.247	0.236	-0.052	0.123
b1180	b1180 ycgM putative isomerase [b1180]	0.46448	0.0588476	0.253435	0.0123189	-0.637905	-0.512229	1.1313	1.10023	0.179	0.391	0.105	-0.23	0.051	-0.07	-0.343	-0.223
b1181	b1181 ycgN orf, hypothetical protein [b1181]	-0.151628	-0.0947191	-0.0208373	-0.0804487	-0.839486	-1.00159	-0.44163	-0.680868	0.031	0.002	-0.185	-0.013	0.202	0.276	0.034	0.173
b1182	b1182 hlyE hemolysin E [b1182]	-0.397295	-0.69482	-1.08302	-0.915612	-1.1057	-0.811045	-0.269551	-1.31361	0.024	0.547	-0.302	0.54	-0.532	0.329	0.141	0.617
b1183	b1183 umuD SOS mutagenesis; error-prone repair; processed to UmuD; forms complex with UmuC [b1183]	-0.450299	-0.0963158	0.109472	0.317199	-0.452452	-0.623978	0.99563	0.723466	-0.056	-0.027	-0.954	-0.182	-1.035	-0.865	-0.074	-0.105
b1184	b1184 umuC SOS mutagenesis and repair [b1184]	0.441754	-0.00444984	0.449091	0.432406	-0.129442	-0.122319	0.898928	0.940677	0.042	0.368	0.086	0.146	0.287	-0.135	-0.032	0.213
b1185	b1185 dsbB reoxidizes DsbA protein following formation of disulfide bond in P-ring of flagella. [b1185]	-0.470679	0.464069	-1.00116	-0.567836	-0.602025	0.0728138	-0.0645661	0.773659	-0.953	-1.285	-0.091	-0.141	-0.664	-0.815	-0.832	-1.504
b1186	b1186 nhaB Na+/H+ antiporter, pH independent [b1186]	0.111151	0.147384	0.165903	0.362553	1.46661	1.47457	0.418132	0.199889	0.191	-0.128	0.287	-0.013	-2.259	-2.511	-0.357	-0.563
b1187	b1187 fadR negative regulator for fad regulon, and positive activator of fabA [b1187]	0.156726	0.38363	-0.245836	0.0432702	0.319467	0.758175	-0.430858	-0.141792	-0.139	-0.222	-0.46	-0.157	-0.496	-0.377	-0.357	-0.342
b1188	b1188 ycgB putative sporulation protein [b1188]	-0.222807	-0.19232	-0.066914	-0.264947	-2.54357	-2.60765	-2.00175	-2.34962	-0.807	-0.063	0.103	0.958	-0.983	-0.284	0.659	1.366
b1189	b1189 dadA D-amino acid dehydrogenase subunit [b1189]	-0.502831	-0.862208	1.73692	1.79463	-0.991877	-1.05561	-0.766284	-0.987733	-0.061	0.1	-0.121	-0.299	-0.135	-0.281	-0.357	-0.32
b1190	b1190 dadX alanine racemase 2, catabolic [b1190]	0.210145	-0.224052	2.07038	2.11974	0.0993772	-0.366436	0.121052	0.0733078	0.265	0.255	0.408	0.027	0.28	0.128	0.291	0.202
b1191	b1191 cvrA orf, hypothetical protein [b1191]	0.46645	0.330198	-0.0941725	0.138837	0.685728	0.536237	0.905258	1.02152	-0.485	-0.617	0.075	0.073	-0.058	-0.362	-0.832	-0.782
b1192	b1192 ldcA orf, hypothetical protein [b1192]	0.147199	-0.110351	0.241901	-0.0143956	0.138162	0.171678	0.612356	0.662727	0.124	0.181	0.176	-0.102	0.046	-0.212	-0.291	-0.217
b1193	b1193 emtA murein transglycosylase E [b1193]	-0.0298514	0.323914	-0.175388	0.133994	0.127103	0.278419	0.185582	0.301695	0.26	0.335	0.057	0.023	0.261	0.231	0.368	0.303
b1194	b1194 ycgR orf, hypothetical protein [b1194]	1.82574	1.69346	0.340617	0.489741	-0.208533	0.343699	3.00116	2.82712	-1.086	-1.587	-0.087	0.102	-0.723	-0.947	-4.587	-4.827
b1195	b1195 ymgE orf, hypothetical protein [b1195]	-0.433469	-0.00172548	-0.532826	0.0632562	-1.5343	-1.51172	-0.769573	-1.6279	-0.842	-0.107	-0.78	0.36	-1.846	-1.345	0.08	0.808
b1196	b1196 ycgY orf, hypothetical protein [b1196]	-0.282862	-0.110176	0.0413844	-0.162569	-1.47718	-0.964685	-1.22404	-0.940794	-0.599	-0.12	-0.782	0.101	-1.834	-1.504	-0.308	-0.163
b1197	b1197 treA trehalase, periplasmic [b1197]	0.277128	-0.271781	-0.102002	-0.415214	-1.6501	-2.04889	-1.86193	-2.79294	-0.377	0.429	-0.151	0.901	-1.347	-0.702	0.714	1.369
b1198	b1198 dhaM putative PTS system enzyme I [b1198]	0.0362335	0.117493	0.0239131	-0.128455	-0.826003	-0.730157	0.128558	0.0866802	0.153	0.194	0.11	-0.173	0.168	0.109	-0.19	-0.202
b1199	b1199 dhaL putative dihydroxyacetone kinase [b1199]	0.492201	-0.0149264	0.322915	0.177699	0.507011	0.523504	0.713056	0.486468	0.293	0.056	0.099	-0.391	0.146	-0.118	0.043	-0.083
b1200	b1200 dhaK putative dihydroxyacetone kinase [b1200]	-0.0565927	0.205021	-0.117735	0.0961372	0.169458	0.314977	0.434384	0.206307	0.119	-0.005	-0.324	-0.625	-0.38	-0.299	-0.272	-0.307
b1201	b1201 dhaR putative sensor-type regulator [b1201]	-0.172124	-0.0830117	0.218724	-0.148174	-0.284327	0.0188619	-0.0987214	-0.0429102	0.004	0.396	0.004	-0.049	0.121	-0.061	-0.348	-0.176
b1202	b1202 ycgV putative adhesion and penetration protein [b1202]	-0.554167	-0.123929	-0.333775	0.0447885	-0.107545	0.093458	-0.0492032	0.021833	0.033	-0.013	0.055	-0.376	0.128	-0.415	-0.348	-0.348
b1203	b1203 ychF putative GTP-binding protein [b1203]	0.181449	-0.02935	0.185746	-0.0630406	0.724899	0.508743	0.695135	0.728778	-0.011	-0.083	-0.18	0.022	-0.181	-0.061	-0.269	-0.199
b1204	b1204 pth peptidyl-tRNA hydrolase [b1204]	0.276831	-0.122597	0.169305	-0.0958933	0.418221	0.148668	0.258219	0.191116	-0.07	-0.246	-0.181	-0.106	-0.16	-0.064	-0.256	-0.106
b1205	b1205 ychH orf, hypothetical protein [b1205]	-0.948392	-0.442311	-1.16874	-0.801112	-1.42258	-1.24579	-1.08789	-1.09241	-0.423	-0.189	-0.693	-0.668	-3.112	-3.31	-1.033	-0.925
b1206	b1206 ychM orf, hypothetical protein [b1206]	0.525034	-0.123054	0.660229	0.370899	0.781554	0.69434	0.664936	0.689648	0.36	0.092	0.449	-0.253	0.161	-0.075	0.078	0.064
b1207	b1207 prs phosphoribosylpyrophosphate synthetase [b1207]	-0.277474	0.105221	-0.0760485	0.0809269	-0.763707	-0.542557	-0.366355	-0.240102	-0.129	-0.295	-0.392	-0.059	-0.097	0.179	0.041	0.033
b1208	b1208 ispE orf, hypothetical protein [b1208]	0.364796	0.0909061	0.06334	-0.00521849	0.310318	0.14589	0.303066	0.132242	-0.119	0.039	0.108	-0.021	0.25	0.128	0.228	0.095
b1209	b1209 lolB an enzyme in main pathway of synthesis of 5-aminolevulinate, possibly glutamyl-tRNA dehydrogenase [b1209]	0.125411	0.0175247	-0.0681756	0.101622	0.329695	0.151297	0.0870789	-0.111261	-0.157	-0.105	-0.158	-0.195	-0.086	-0.192	0.018	-0.148
b1210	b1210 hemA enzyme in alternate path of synthesis of 5-aminolevulinate [b1210]	0.294363	0.14554	0.362805	0.255887	-0.0629576	0.0405382	0.0391488	0.399107	-0.124	-0.021	-0.095	-0.118	0.101	0.186	-0.255	-0.282
b1211	b1211 prfA peptide chain release factor RF-1 [b1211]	0.635443	0.437374	0.669684	0.453803	0.442626	0.0703231	0.806171	0.898803	0.253	0.349	0.295	0.199	0.683	0.476	-0.007	-0.114
b1212	b1212 prmC possible protoporphyrinogen oxidase [b1212]	0.348368	0.167139	0.602259	0.184009	-0.0555808	-0.352484	0.624482	0.828717	0.033	0.115	-0.038	-0.016	0.267	0.387	-0.127	-0.034
b1213	b1213 ychQ orf, hypothetical protein [b1213]	-0.434655	0.0412322	-0.353036	-0.0162355	-0.343665	-0.280853	-0.163311	-0.0365935	-0.582	-0.524	-0.666	-0.203	-0.171	0.477	0.294	0.157
b1214	b1214 ychA orf, hypothetical protein [b1214]	-0.111547	0.0382443	-0.21524	-0.583178	-0.572818	-0.430351	-0.092553	0.0184505	-0.339	-0.237	-0.313	-0.188	-0.583	-0.514	-0.291	-0.32
b1215	b1215 kdsA 2-dehydro-3-deoxyphosphooctulonate aldolase [b1215]	0.656607	0.144407	0.542974	0.0902017	0.172963	-0.162809	0.701389	0.645487	0.311	0.461	0.456	0.246	0.004	-0.003	0.141	0.168
b1216	b1216 chaA sodium-calcium/proton antiporter [b1216]	0.08199	-0.0641324	-0.0505017	0.0651042	0.979134	0.950163	0.953634	1.05013	-0.071	0.059	-0.22	-0.299	3.001	3.166	0.178	0.211
b1217	b1217 chaB cation transport regulator [b1217]	-0.15086	-0.148013	-0.126037	0.047818	-0.805004	-1.08909	-1.01355	-1.35492	-0.423	0.285	-0.523	0.318	-0.702	-0.134	0.514	0.848
b1218	b1218 chaC cation transport regulator [b1218]	0.256971	-0.119444	0.182009	-0.224685	-0.514435	-0.755696	-0.130508	-0.0202999	-0.164	0.163	-0.343	-0.039	-0.036	0.274	0.083	0.428
b1219	b1219 ychN orf, hypothetical protein [b1219]	1.29674	0.515639	0.332795	-0.577626	0.669355	0.192829	-0.0995832	-0.22252	0.76	0.674	1.075	0.376	1.285	0.547	0.218	0.215
b1220	b1220 ychO putative factor [b1220]	0.63793	0.302649	0.658604	0.0871088	0.632077	-0.128596	0.635911	0.611371	0.063	0.344	-0.265	-0.123	0.316	0.243	0.361	0.434
b1221	b1221 narL pleiotrophic regulation of anaerobic respiration: response regulator for nar, frd, dms and tor genes [b1221]	-0.00572531	0.158846	0.485053	0.380806	-0.0994897	-0.104686	1.4207	1.30716	0.064	0.354	0.009	-0.237	0.23	-0.167	-0.527	-0.43
b1222	b1222 narX nitrate/nitrate sensor, histidine protein kinase acts on NarL regulator [b1222]	-0.82695	-0.233359	-0.29932	0.268813	-0.385726	-0.0430146	0.88076	0.918616	-0.157	0.136	-0.678	-0.562	-0.3	-0.427	-0.39	-0.58
b1223	b1223 narK nitrite extrusion protein [b1223]	-0.31178	-0.272238	-0.454877	-0.527835	-0.897237	-0.855551	-1.32277	-0.745235	-0.119	-0.147	-0.491	-0.665	-0.824	-0.212	-0.347	0.054
b1224	b1224 narG nitrate reductase 1, alpha subunit [b1224]	0.257807	0.0719921	0.97969	0.345643	0.484638	0.199441	0.482329	0.434436	-0.46	-0.35	-0.272	-0.102	-0.743	-0.563	-0.45	-0.883
b1225	b1225 narH nitrate reductase 1, beta subunit [b1225]	0.342975	-0.0109542	0.362576	-0.109388	-0.381016	-0.52759	-0.0233658	0.0207393	-0.004	-0.053	-0.133	-0.055	0.215	-0.173	-0.007	-0.368
b1226	b1226 narJ nitrate reductase 1, delta subunit, assembly function [b1226]	0.21077	-0.0408927	0.546124	0.0390757	0.209262	0.100079	0.589683	0.472538	0.11	-0.062	0.479	-0.122	0.417	0.279	-0.084	-0.183
b1227	b1227 narI nitrate reductase 1, cytochrome b [b1227]	-0.202426	0.259396	-0.175544	0.36652	-0.468132	-0.474144	0.346153	0.315096	0.199	-0.128	-0.432	-0.647	-0.639	-0.468	0.666	0.197
b1228	b1228 ychS orf, hypothetical protein [b1228]	-0.0255849	-2.84505	0.311449	-0.469515	1.03663	1.24248	0.401823	-0.339566	-0.275	0.786	0.264	0.632	-0.205	-0.803	0.406	-0.042
b1232	b1232 purU formyltetrahydrofolate deformylase; for purT-dependent FGAR synthesis [b1232]	-0.242537	-0.0135879	0.129147	0.271267	-0.18624	-0.0945885	0.534262	0.732725	-0.124	0.008	-0.267	0.14	-0.034	0.057	-0.449	-0.151
b1233	b1233 ychJ orf, hypothetical protein [b1233]	0.474702	0.0174517	0.330714	0.446658	0.773934	0.567604	0.83065	0.913698	-0.135	-0.094	-0.382	-0.203	-0.315	-0.407	-0.469	-0.39
b1234	b1234 rssA orf, hypothetical protein [b1234]	-0.357489	-0.349912	-0.27686	-0.201497	-1.21302	-1.26034	-0.939428	-1.09854	-0.557	-0.126	-0.639	0.048	-0.8	-0.604	-0.062	0.302
b1235	b1235 rssB Hnr protein [b1235]	-0.305287	-0.301317	-0.093311	-0.0279213	-1.09005	-1.13884	-0.683465	-0.769476	-0.615	-0.106	-0.701	0.06	-0.962	-0.474	0.512	0.828
b1236	b1236 galU glucose-1-phosphate uridylyltransferase [b1236]	-0.0287662	0.261405	-0.279623	0.034575	-0.603456	-0.475473	0.299034	0.37956	0.028	0.153	-0.234	-0.057	-0.973	-0.685	0.452	0.589
b1237	b1237 hns DNA-binding protein HLP-II [b1237]	0.311087	-0.171004	-0.0273205	-0.00300757	0.462536	0.290688	0.309498	0.078093	-0.161	-0.029	-0.255	0.228	-0.054	0.034	-0.516	-0.442
b1238	b1238 tdk thymidine kinase [b1238]	0.45931	-0.0519244	0.125479	0.162085	-0.160845	-0.306633	0.810938	0.53232	-0.055	-0.036	-0.136	0.226	-0.244	-0.121	-0.344	-0.109
b1239	b1239 b1239 orf, hypothetical protein [b1239]	-0.395486	-0.0172247	-0.0664042	0.257059	-0.591594	-0.379394	-0.819202	-0.617026	0.015	-0.104	0.154	-0.12	0.688	0.48	-0.562	-0.274
b1240	b1240 b1240 orf, hypothetical protein [b1240]	0.196456	0.290027	0.0905305	0.316424	0.193167	0.152533	0.0414228	-0.133011	0.301	0.054	-0.005	-0.334	0.193	-0.054	0.052	-0.251
b1241	b1241 adhE CoA-linked acetaldehyde dehydrogenase and iron-dependent alcohol dehydrogenase; pyruvate-formate-lyase deactivase [b1241]	-0.540529	-0.403724	0.00050236	-0.0959587	-2.28831	-1.97706	-0.58153	-0.805809	-0.559	-0.193	-0.428	0.124	-0.698	-0.284	-0.087	0.357
b1242	b1242 ychE putative channel protein [b1242]	0.151208	0.15505	1.1263	1.12428	1.18293	1.02492	0.395927	0.745842	0.193	0.036	0.327	0.196	-0.414	-0.495	0.127	-0.098
b1243	b1243 oppA oligopeptide transport; periplasmic binding protein [b1243]	0.765497	0.718702	1.02025	0.885281	0.433209	0.714422	1.08665	1.05478	-0.043	0.315	-0.173	-0.095	-1.955	-1.766	-0.151	-0.132
b1244	b1244 oppB oligopeptide transport permease protein [b1244]	0.226545	0.560013	0.738847	0.930344	-0.0626188	0.326056	0.563113	0.719062	0.046	-0.09	-0.423	-0.693	-1.686	-1.21	0.103	-0.243
b1245	b1245 oppC homolog of Salmonella oligopeptide transport permease protein [b1245]	0.388974	0.785168	0.916117	1.1	0.392914	0.601872	0.974246	0.890938	0.263	0.137	-0.177	-0.531	-1.396	-1.013	0.272	-0.152
b1246	b1246 oppD homolog of Salmonella ATP-binding protein of oligopeptide ABC transport system [b1246]	1.09572	0.86165	1.06456	0.947913	0.383447	0.394448	1.30139	1.34539	0.423	0.246	0.034	-0.285	-0.838	-0.625	0.197	-0.117
b1247	b1247 oppF homolog of Salmonella ATP-binding protein of oligopeptide ABC transport system [b1247]	0.427495	0.882231	0.792199	1.04694	-0.09049	0.299778	0.752355	0.86117	0.236	0.099	-0.256	-0.497	-1.188	-0.972	0.117	-0.322
b1248	b1248 yciU orf, hypothetical protein [b1248]	-0.0928504	0.162674	-0.180738	-0.0948637	-0.346404	-0.471936	-0.0599786	0.353928	-0.103	0.191	-0.261	-0.142	-0.507	-0.394	-0.449	-0.263
b1249	b1249 cls cardiolipin synthase, a major membrane phospholipid; novobiocin sensitivity [b1249]	-0.236861	0.0175493	-0.0597243	0.149294	-0.20476	-0.248913	0.106281	0.0486317	-0.251	-0.186	-0.213	-0.36	-0.625	-0.617	-0.148	-0.203
b1250	b1250 kch putative potassium channel protein [b1250]	-0.0964548	0.000925023	0.543021	0.38576	-0.0863075	-0.295109	0.0786777	0.151918	-0.184	0.297	-0.291	0.204	-0.58	-0.55	-0.226	0.259
b1251	b1251 yciI orf, hypothetical protein [b1251]	-0.101377	0.399856	0.0736835	0.381757	-0.0194119	0.500536	0.691986	0.838754	0.017	-0.0145	-0.79	-0.7065	-0.731	-0.2625	-0.3175	-0.262
b1252	b1252 tonB energy transducer; uptake of iron, cyanocobalimin; sensitivity to phages, colicins [b1252]	0.281388	0.0353689	0.0231178	-0.0822202	0.526405	0.421347	-0.0165433	-0.354248	0.332	0.32	0.015	0.513	0.159	-0.059	-0.144	0.494
b1253	b1253 yciA orf, hypothetical protein [b1253]	-0.527463	0.673827	-0.922094	-0.0667	-0.757533	-0.272254	-1.02408	0.364939	-0.37	-0.545	-0.386	-0.14	-0.378	-0.449	-0.377	-0.243
b1254	b1254 yciB orf, hypothetical protein [b1254]	-0.771169	-0.0108413	-0.3621	-0.0123522	-0.885673	-0.755083	-0.86195	-0.743711	-0.224	-0.369	-0.386	0.06	1.175	1.255	0.132	0.135
b1255	b1255 yciC orf, hypothetical protein [b1255]	-0.062957	-0.00797051	-0.104074	0.196656	0.355408	0.559732	0.043888	0.200066	-0.009	-0.36	-0.299	-0.348	1.015	1.153	0.161	0.071
b1256	b1256 ompW putative outer membrane protein [b1256]	-0.101716	-0.0116746	-0.489422	-0.72457	-0.063313	0.413368	-1.43066	-0.909971	0.427	0.421	-0.143	-0.494	-0.418	-0.726	-0.907	-0.991
b1257	b1257 yciE orf, hypothetical protein [b1257]	0.13095	-0.246356	0.0496364	-0.403377	-1.71184	-2.03955	-2.65154	-3.79142	-0.572	0.396	-1.14	0.743	-1.759	-0.852	0.807	2.093
b1258	b1258 yciF putative structural proteins [b1258]	-0.473043	0.229018	-0.197981	-0.0965411	-3.12617	-3.63462	-2.61882	-3.5017	-0.99	0.191	-1.449	0.726	-2.257	-1.784	1.016	2.384
b1259	b1259 yciG orf, hypothetical protein [b1259]	-1.37207	-0.604073	-0.388101	-0.25152	-4.77693	-4.58959	-3.87127	-4.19039	-1.2925	-0.573	-1.653	0.2215	-2.5185	-1.7245	1.1765	1.887
b1260	b1260 trpA tryptophan synthase, alpha protein [b1260]	0.440243	0.332417	0.275636	0.20415	0.26584	0.248239	0.380245	0.482278	0.359	0.101	0.367	0.637	1.13	0.942	-0.202	-0.214
b1261	b1261 trpB tryptophan synthase, beta protein [b1261]	0.218614	0.148073	0.143251	0.0806915	0.0848561	-0.000511365	0.387256	0.228711	0.282	0.028	0.014	0.364	0.734	0.547	-0.236	-0.373
b1262	b1262 trpC N- [b1262]	-0.122235	0.323628	-0.194522	0.279308	-0.0950455	0.175652	0.256011	0.524082	0.011	-0.269	-0.261	0.399	0.309	0.164	-0.219	-0.327
b1263	b1263 trpD anthranilate synthase component II, glutamine amidotransferase and phosphoribosylanthranilate transferase [b1263]	0.244769	0.124529	0.211416	0.250073	0.399655	0.00451344	-0.194218	-0.0692618	0.316	-0.041	-0.248	0.524	0.795	0.654	-0.199	-0.262
b1264	b1264 trpE anthranilate synthase component I [b1264]	0.276926	-0.142631	0.0689626	-0.036721	0.149461	-0.117194	-0.334491	-0.1629	0.199	0.058	-0.282	0.779	0.825	1.195	-0.124	-0.026
b1266	b1266 trpH putative enzymes [b1266]	0.45275	-0.083598	0.223349	-0.0711253	0.192798	0.0858034	0.28564	0.443566	0.26	0.169	0.123	-0.048	0.414	0.344	-0.005	-0.128
b1267	b1267 yciO orf, hypothetical protein [b1267]	0.555283	-0.0564138	0.321853	-0.148708	-0.411316	-0.843337	0.0651237	-0.190276	-0.088	0.162	0.252	0.367	0.457	0.531	-0.149	0.148
b1268	b1268 yciQ orf, hypothetical protein [b1268]	-0.130956	-0.272963	-0.20325	-0.0273216	-0.0408845	-0.430648	-0.101715	-0.0850475	-0.357	-0.443	-1.088	-0.583	-1.466	-2.68	-0.25	0.005
b1269	b1269 rluB orf, hypothetical protein [b1269]	-0.355754	-0.0631984	0.0387117	0.231529	-0.136222	-0.0650402	-0.0683158	0.0086015	-0.407	-0.305	-0.309	-0.291	-0.444	-0.361	-0.477	-0.548
b1270	b1270 btuR cob [b1270]	0.717004	0.317939	0.115874	-0.0989384	0.268517	-0.0505632	0.62439	0.582013	0.09	-0.068	0.117	0.024	0.636	0.528	0.02	-0.002
b1271	b1271 yciK putative oxidoreductase [b1271]	0.463578	0.338758	0.10034	-0.168598	0.463719	0.157152	0.60462	0.347608	0.175	0.135	-0.059	-0.289	0.374	0.119	-0.087	-0.155
b1272	b1272 sohB putative protease [b1272]	0.395118	0.0496798	0.681315	0.186084	0.341983	0.372725	0.26491	0.411229	0.1268	-0.0058	0.4038	0.0254	0.3834	0.0482	-0.181	-0.1258
b1273	b1273 yciN orf, hypothetical protein [b1273]	-0.9905	-0.539072	1.03102	1.34936	-0.978327	-0.513358	-0.621412	-0.399565	-0.607	-0.432	-0.282	0.005	-0.38	-0.129	-0.581	-0.362
b1274	b1274 topA DNA topoisomerase type I, omega protein [b1274]	0.405219	0.669285	0.205848	0.291421	0.019174	0.0442724	-0.466553	-0.304801	0.033	-0.073	-0.444	-0.2	-0.503	-0.216	-0.395	-0.323
b1275	b1275 cysB positive transcriptional regulator for cysteine regulon [b1275]	0.172314	0.044703	0.100007	0.173748	0.549524	0.573752	0.103583	-0.15978	0.459	0.466	-0.023	0.018	-0.937	-0.987	-0.579	-0.531
b1276	b1276 acnA aconitate hydrase 1 [b1276]	-0.301157	0.6537	0.150592	0.170799	-0.464645	0.0651849	-0.505432	-0.149708	-0.932	-0.792	-0.477	-0.668	-0.738	-0.153	-0.473	-1.155
b1277	b1277 ribA GTP cyclohydrolase II [b1277]	-0.144821	-0.0977176	-0.0295212	0.023531	-0.237364	-0.172167	-0.00664536	0.0865303	-0.387	-0.348	-0.318	-0.024	-0.095	-0.206	-0.502	-0.364
b1278	b1278 pgpB non-essential phosphatidylglycerophosphate phosphatase, membrane bound [b1278]	0.726418	0.231048	0.477173	0.231038	0.968312	0.596686	1.00148	0.876855	-0.071	-0.001	0.455	0.153	0.403	-0.072	0.03	0.014
b1279	b1279 yciS orf, hypothetical protein [b1279]	-0.0355103	0.430434	-0.356606	0.0697589	0.335651	0.511314	-0.191297	-0.236295	-0.084	-0.263	-0.453	-0.498	-1.133	-0.947	-0.115	-0.311
b1280	b1280 yciM putative heat shock protein [b1280]	0.577012	0.591951	0.231593	0.0534309	0.245232	0.218005	0.474321	0.545103	0.162	0.185	0.217	-0.038	0.123	-0.055	-0.042	-0.112
b1281	b1281 pyrF orotidine-5-phosphate decarboxylase [b1281]	-0.0208062	0.610041	0.154861	0.882463	0.640472	0.692433	0.962873	0.715097	-0.063	-0.451	-0.667	-0.394	-0.289	-0.154	0.172	-0.086
b1282	b1282 yciH orf, hypothetical protein [b1282]	0.344569	0.290981	0.268574	0.266693	0.336015	0.25647	0.608075	0.65521	0.014	-0.301	-0.185	-0.057	0.623	0.656	0.019	0.042
b1283	b1283 osmB osmotically inducible lipoprotein [b1283]	-1.34345	-0.281641	-0.87627	-0.0711914	-0.37915	-0.250686	-1.555	-1.76008	-0.987	-0.684	-1.6	-0.004	-0.597	0.34	2.927	3.193
b1284	b1284 yciT putative DEOR-type transcriptional regulator [b1284]	-0.753897	0.486947	-1.16474	-0.504001	0.971265	1.68397	0.170276	0.702053	-0.493	-0.333	-0.649	-0.255	-0.88	-0.88	-0.726	-0.79
b1285	b1285 gmr orf, hypothetical protein [b1285]	-0.16365	-0.3581	0.126151	0.187734	-0.727775	-0.751217	-0.995639	-1.5829	-0.907	0.093	-0.478	0.605	-0.678	0.046	0.093	0.914
b1286	b1286 rnb RNase II, mRNA degradation [b1286]	-0.307447	0.232544	0.294954	0.177816	-0.12852	-0.0346109	-0.111406	-0.0390014	0.094	-0.161	0.1	0.247	0.673	0.726	0.478	0.216
b1287	b1287 yciW putative oxidoreductase [b1287]	-0.195414	0.182055	0.058999	0.073307	0.00160227	-0.198484	0.0893929	-1.05073	0.099	-0.334	-0.225	0.217	0.284	0.677	0.081	0.095
b1288	b1288 fabI enoyl- [b1288]	0.302262	-0.0883475	0.461575	0.290567	-0.0874284	-0.155536	0.375123	0.309104	0.229	0.563	0.551	0.54	0.495	0.452	0.308	0.45
b1289	b1289 ycjD orf, hypothetical protein [b1289]	-0.153155	0.0559068	-0.31313	-0.185097	-0.078832	-0.14798	-0.526682	-0.34743	0.099	0.079	0.545	0.213	0.226	0.4	0.395	0.014
b1290	b1290 sapF putative ATP-binding protein of peptide transport system [b1290]	-0.0347011	-0.276709	0.469172	0.208534	0.119918	-0.101131	-0.129752	-0.128844	-0.047	0.12	0.097	0.164	0.388	0.31	0.064	0.025
b1291	b1291 sapD putative ATP-binding protein of peptide transport system [b1291]	0.20281	0.103432	0.493351	0.269247	0.218388	-0.0354475	0.270937	0.135998	0.308	0.142	0.145	0.206	0.428	0.421	0.152	0.174
b1292	b1292 sapC homolog of Salmonella peptide transport permease protein [b1292]	-0.268989	-0.20812	0.234738	0.172545	0.408069	0.296721	-0.171796	0.00409063	-0.128	-0.097	-0.075	-0.03	-0.055	0.231	0.001	0.184
b1293	b1293 sapB homolog of Salmonella peptide transport permease protein [b1293]	-0.0215024	-0.253839	0.493436	0.328441	0.307492	0.362868	-0.128464	-0.167886	-0.088	-0.059	0.26	0.117	0.284	0.231	0.15	0.141
b1294	b1294 sapA homolog of Salmonella peptide transport periplasmic protein [b1294]	0.459618	0.0789271	0.940296	0.505368	0.795514	0.52508	0.359657	0.027475	0.349	0.115	0.328	0.001	0.398	0.419	0.26	0.474
b1295	b1295 ymjA orf, hypothetical protein [b1295]	0.291553	0.322375	0.576125	0.704381	0.66538	0.735131	-0.213986	-0.264063	0.104	0.012	0.097	-0.038	0.356	0.199	-0.135	-0.195
b1296	b1296 puuP putative amino acid/amine transport protein [b1296]	0.84043	1.17373	1.62539	1.60364	2.31536	2.57794	-0.87002	-1.15035	1.608	0.785	1.322	-0.1	-0.436	-0.867	0.426	-0.037
b1297	b1297 puuA putative glutamine synthetase [b1297]	1.41235	1.30688	2.13165	2.11146	3.17391	3.07815	0.0842855	-0.0822787	2.301	1.155	0.678	-0.568	-1.587	-1.858	-0.451	-1.116
b1298	b1298 puuD probable amidotransferase subunit [b1298]	1.62449	1.73804	2.60033	2.50522	3.95341	3.97693	-0.390925	-0.44556	2.357	1.129	1.299	-0.373	-1.646	-1.974	-0.65	-1.157
b1299	b1299 puuR orf, hypothetical protein [b1299]	0.784671	1.09921	1.78175	1.86492	3.01835	3.25626	-0.27173	-0.0417996	1.5	0.812	0.904	-0.074	-0.753	-0.865	-0.267	-0.487
b1300	b1300 puuC aldehyde dehydrogenase, prefers NADP over NAD [b1300]	1.76278	1.55011	2.58526	2.74118	2.81006	2.97137	0.223846	0.540456	2.351	1.135	1.06	-0.459	-1.599	-2.31	-0.788	-1.265
b1301	b1301 puuB probable oxidoreductase [b1301]	1.4019	1.37591	2.6061	2.30723	2.5273	2.65081	0.175679	0.676061	2.329	1.246	1.208	-0.493	-1.486	-1.943	-0.713	-1.3
b1302	b1302 puuE 4-aminobutyrate aminotransferase [b1302]	1.09956	1.46243	2.18948	1.99778	2.0354	2.45573	-0.30445	-0.00717283	2.348	1.247	1.251	-0.499	-1.594	-2.216	-0.581	-1.133
b1303	b1303 pspF psp operon transcriptional activator [b1303]	1.1515	0.332167	1.14234	0.436515	0.692008	1.99091	0.347808	0.743156	0.206	0.109	0.432	-0.025	0.466	0.645	0.044	0.074
b1304	b1304 pspA phage shock protein, inner membrane protein [b1304]	0.235401	-0.223195	0.235599	-0.788519	0.92792	0.742869	0.202219	0.343568	0.773	0.426	0.671	0.163	0.781	0.668	0.435	0.404
b1305	b1305 pspB phage shock protein [b1305]	0.133017	-0.335678	0.111594	-0.52827	0.96098	0.722077	0.0114467	-0.22043	0.183	0.156	0.111	0.143	0.153	0.214	0.169	0.343
b1306	b1306 pspC phage shock protein: activates phage shock-protein expression [b1306]	0.0826548	-0.185768	0.0534015	-0.431608	0.469451	0.382405	-0.0348004	-0.505903	0.254	0.139	0.123	0.117	-0.094	0.187	0.099	0.314
b1307	b1307 pspD phage shock protein [b1307]	0.370984	0.0296209	0.160885	-0.190292	0.746226	0.470149	0.107295	-0.153107	0.412	0.414	0.339	0.278	0.35	0.292	0.224	0.457
b1308	b1308 pspE phage shock protein [b1308]	0.408473	0.430277	-0.416598	-0.532028	0.501101	0.536549	-0.337773	0.0668459	0.356	0.235	0.269	0.202	0.4115	-0.0565	-0.5055	-0.4795
b1309	b1309 ycjM putative polysaccharide hydrolase [b1309]	-0.0444947	-0.890559	-0.622495	-0.442613	1.20181	1.49417	-0.175834	-0.660516	-0.308	0.231	-0.456	-0.777	0.117	-1.621	-0.981	-0.259
b1310	b1310 ycjN putative transport periplasmic protein [b1310]	0.465098	-2.49073	-0.246938	-0.374907	1.52486	0.786592	0.0559011	-1.29652	-0.217	0.69	-0.541	-1.349	1.185	0.296	-0.971	-1.545
b1311	b1311 ycjO putative binding-protein dependent transport protein [b1311]	0.393138	-1.14413	-0.255885	-0.843185	1.22992	0.710072	0.320396	-0.663656	0.039	0.251	-0.822	-0.005	-0.388	-1.596	-0.643	-0.734
b1312	b1312 ycjP putative transport system permease protein [b1312]	0.0494939	-1.5212	0.54689	-1.03036	1.34467	0.550382	0.262734	-0.247991	-0.057	0.307	0.301	-1.229	-0.778	-0.937	0.056	-0.216
b1313	b1313 ycjQ putative oxidoreductase [b1313]	-0.897556	-0.134624	-1.20283	-0.0557531	0.0663628	1.1935	0.222644	0.415117	0.131	-0.186	-0.188	-0.421	-0.107	-0.202	-0.464	-0.243
b1314	b1314 ycjR putative transient receptor potential locus [b1314]	0.584045	-0.582012	0.916832	-0.649931	0.673131	0.0667844	-0.222784	0.224619	0.854	-0.042	0.241	-0.487	-0.25	-0.126	-0.366	-0.24
b1315	b1315 ycjS putative dehydrogenase [b1315]	0.281267	-0.398203	0.496409	0.266434	1.05274	-0.242109	0.271446	-1.25848	0.11	-0.197	-0.515	0.499	0.063	0.374	0.164	-0.568
b1316	b1316 ycjT orf, hypothetical protein [b1316]	-0.0810832	-0.420339	0.274404	-0.255926	0.402398	0.335632	0.124071	-0.107331	0.162	-0.134	0.187	0.06	0.43	0.329	2.466	0.003
b1317	b1317 ycjU putative beta-phosphoglucomutase [b1317]	-0.343065	-1.61528	-1.49328	-1.79347	2.16521	0.341668	0.828919	-0.549097	-1.424	1.682	-1.327	0.016	-1.214	0	-0.946	0
b1318	b1318 ycjV putative ATP-binding component of a transport system [b1318]	0.695669	-0.805498	0.169791	0.389907	1.02518	0.13015	0.196256	0	0.204	0.24	-0.803	0.256	0.48	-1.347	-0.514	-0.858
b1319	b1319 ompG outer membrane protein [b1319]	0.479202	-2.24735	-1.1854	-2.31874	1.18763	0.109751	0.271256	-0.359342	0.363	0.413	-1.812	0.283	-1.923	-0.666	-1.555	-0.264
b1320	b1320 ycjW putative LACI-type transcriptional regulator [b1320]	-0.859268	-0.186013	-0.369481	-0.279251	-0.506048	-0.18051	-0.649098	-0.387798	-0.297	-0.102	-0.629	0.055	-0.239	-0.182	-0.501	-0.315
b1321	b1321 ycjX putative EC 2.1 enzymes [b1321]	1.599	1.67018	0.0404394	0.0118994	0.470089	0.265712	-0.303471	-0.391622	1.039	1.1	0.002	-0.425	-0.159	0.087	-0.4	-0.344
b1322	b1322 ycjF orf, hypothetical protein [b1322]	1.20866	1.48404	0.0732771	0.0349739	0.502165	0.497717	0.235909	0.124579	0.982	1.022	0.31	-0.236	0.104	0.439	-0.14	-0.232
b1323	b1323 tyrR transcriptional regulation of aroF, aroG, tyrA and aromatic amino acid transport [b1323]	0.139543	-0.057092	0.307983	0.130146	-0.307587	-0.34614	0.0140905	0.0585964	-0.036	0.033	0.16	0.077	-0.042	0.018	-0.034	-0.026
b1324	b1324 tpx thiol peroxidase [b1324]	0.862389	0.409475	0.3981	0.513046	2.1117	2.10033	1.93031	1.60128	-0.266	-0.094	-0.23	-0.019	-0.027	0.065	-0.846	-0.494
b1325	b1325 ycjG putative muconate cycloisomerase I [b1325]	0.753118	0.230775	0.427808	0.117083	1.01912	0.676227	0.832245	0.84266	0.18	0.121	0.652	0.245	0.555	0.283	-0.031	-0.012
b1326	b1326 mpaA putative carboxypeptidase [b1326]	-0.43858	-0.557334	-0.221349	-0.440547	-0.81831	-0.967486	-0.928862	-0.622851	-0.15	0.174	-0.103	0.032	0.064	-0.055	-0.168	-0.054
b1327	b1327 ycjY orf, hypothetical protein [b1327]	-0.31159	-0.580546	-0.276218	-0.274926	-0.358973	-0.621857	-0.17649	-0.773639	0.357	0.635	0.229	0.24	-0.171	-0.05	-0.055	0.398
b1328	b1328 ycjZ putative transcriptional regulator LYSR-type [b1328]	-0.697899	-0.194198	-0.396271	-0.175567	-0.986368	-0.585756	-0.795655	-0.373342	-0.034	0.254	-0.693	-0.019	-0.804	-0.647	-0.628	-0.383
b1329	b1329 mppA putative transport periplasmic protein [b1329]	0.234391	0.156998	-0.26305	-0.519847	-0.165354	-0.227787	-0.554067	-0.735135	0.044	0.043	-0.154	0.207	-0.49	-0.583	-0.259	0.026
b1330	b1330 ynaI orf, hypothetical protein [b1330]	-0.0149368	0.0936037	0.0904148	-0.0589012	-0.104699	-0.174524	0.243767	0.614775	-0.134	0.121	-0.026	0.166	-0.74	-0.659	-0.394	-0.162
b1332	b1332 ynaJ orf, hypothetical protein [b1332]	-0.211241	0.385777	-0.114372	0.125011	-0.102989	0.311564	0.318379	1.05014	-0.156	-0.02	-0.338	-0.257	-0.401	-0.122	-0.352	-0.418
b1333	b1333 uspE orf, hypothetical protein [b1333]	-0.736037	0.20082	-0.941265	-0.693412	-1.7184	-1.01558	-1.35464	-0.720504	-0.208	-0.04	-0.111	0.047	-0.248	-0.424	-0.311	-0.245
b1334	b1334 fnr transcriptional regulation of aerobic, anaerobic respiration, osmotic balance [b1334]	-0.0967822	0.22815	-0.298919	0.153052	-0.650081	-0.118248	0.164385	0.117819	-0.437	-0.205	-0.736	-0.249	-0.321	-0.147	-0.649	-0.588
b1335	b1335 ogt O-6-alkylguanine-DNA/cysteine-protein methyltransferase [b1335]	-0.175591	0.304632	-0.133108	0.440477	0.152364	0.662766	0.760105	0.81472	0.216	0.009	-0.033	-0.197	0.143	-0.045	-0.079	-0.16
b1336	b1336 abgT putative pump protein [b1336]	-0.441947	-0.190567	-0.459944	-0.402331	-0.0988671	0.0329275	0.00707889	-0.39202	0.177	-0.11	0.108	-0.335	-0.203	-0.21	0.043	-0.498
b1337	b1337 abgB orf, hypothetical protein [b1337]	-0.371404	0.108169	-0.562034	-0.298764	-0.180764	-0.148078	0.00984041	0.0100547	-0.131	0.07	-0.067	0.203	-0.06	-0.191	-0.397	-0.573
b1338	b1338 abgA putative aminohydrolase [b1338]	0.693615	0.361789	0.393429	-0.00257029	0.881073	0.534554	0.334341	0.229975	0.028	0.209	0.268	0.076	-0.345	-0.506	-0.426	-0.488
b1339	b1339 abgR putative transcriptional regulator LYSR-type [b1339]	0.354041	0.293077	0.03034	-0.225936	0.178965	0.232786	-0.215209	0.0700662	0.171	0.002	0.279	0.194	0.455	0.306	-0.143	-0.273
b1340	b1340 ydaL orf, hypothetical protein [b1340]	0.48512	0.0533333	0.30951	0.0521052	-0.000915062	-0.297209	0.280273	0.372117	0.442	0.601	0.355	0.234	0.311	0	0.095	0.253
b1341	b1341 ydaM orf, hypothetical protein [b1341]	0.638705	0.248443	0.0392585	-0.246895	-0.707487	-0.422267	-0.348671	-0.616359	-0.69	-0.047	-0.47	0.334	-1.475	-1.063	-2.078	-1.573
b1342	b1342 ydaN orf, hypothetical protein [b1342]	0.0464506	-0.177924	0.224038	-0.110897	0.270033	0.194206	0.397715	0.499542	-0.244	0.016	0.201	0.158	0.27	0.113	-0.102	0.182
b1343	b1343 dbpA ATP-dependent RNA helicase [b1343]	0.0993094	0.0425061	0.355227	0.0832623	-0.359823	-0.640283	-0.559354	-0.749839	-0.399	-0.219	-0.368	0.097	0.047	0.148	0.273	0.532
b1344	b1344 ttcA orf, hypothetical protein [b1344]	0.199109	0.0051959	0.039243	-0.168105	-0.039825	-0.15297	0.123134	0.135221	-0.078	-0.126	0.434	0.379	0.547	0.477	-0.27	-0.192
b1345	b1345 intR putative transposase [b1345]	0.360397	-0.0953151	0.0967909	-0.355606	0.845863	0.809311	0.108584	-0.0553879	-0.587	-1.111	0.494	0.165	-0.498	-1.242	-1.194	-1.202
b1346	b1346 ydaQ orf, hypothetical protein [b1346]	0.152083	0.253457	-0.425326	-0.513407	1.07631	1.36115	0.11888	0.378217	0.228	0.058	-0.35	-0.701	-1.759	-1.664	-0.525	0.064
b1347	b1347 ydaC orf, hypothetical protein [b1347]	0.809781	0.754962	-0.00315912	-0.3518	1.04685	1.44119	0.913075	0.689708	0.293	0.178	-0.361	0.82	-0.343	-0.892	0.206	0.41
b1348	b1348 lar restriction alleviation and modification enhancement [b1348]	0.819842	0.783709	-0.0951543	-0.049601	1.20392	1.08875	0.787962	0.327436	0.43	0.161	-0.082	-0.096	-0.122	-0.506	-0.774	-0.696
b1349	b1349 recT recombinase, DNA renaturation [b1349]	-0.0547426	-0.0572767	-0.337977	-0.559975	0.439825	0.788614	-0.282735	0.00809404	0.151	0.173	0.392	-0.095	-0.532	-0.444	-0.399	-0.28
b1350	b1350 recE exonuclease VIII, ds DNA exonuclease, 5 --> 3 specific [b1350]	-0.392226	-0.205886	-0.480395	-0.15273	0.455612	0.39747	0.0767482	0.739362	0.1	-0.048	0.37	-0.274	-0.496	-1.079	0.165	-0.347
b1351	b1351 racC defective prophage rac; contains recE and oriJ [b1351]	-2.18932	-1.17435	-2.10974	-0.695804	-0.862391	0.691052	-0.855933	-2.41104	-0.061	-0.789	-1.609	-0.526	-0.809	-1.399	-1.049	-0.356
b1352	b1352 kilR orf, hypothetical protein [b1352]	-1.81192	-1.14275	-1.85212	-0.467672	-0.403644	1.02597	-0.420465	-2.17907	-0.496	0.161	-0.573	0.172	-1.031	-1.498	-1.785	0.029
b1353	b1353 sieB phage superinfection exclusion protein [b1353]	-2.13334	-0.0122182	-2.15675	0.43875	-0.0105269	1.63074	-0.0919889	0.0577971	-0.567	-0.115	-0.119	-0.136	-1.508	-0.119	-0.503	0.115
b1354	b1354 b1354 orf, hypothetical protein [b1354]	-1.26114	-0.390097	-1.00192	-0.0116243	0.785668	1.16215	0.279474	-0.0835284	-0.278	0.117	-0.597	-0.284	-0.793	-1.018	-0.913	-0.233
b1355	b1355 ydaG orf, hypothetical protein [b1355]	-2.62656	-1.39098	-2.52849	-1.11617	0.311127	1.9937	-0.861572	-2.92771	-0.226	0.068	0.053	-0.255	-0.352	-1.231	-0.552	-0.473
b1356	b1356 racR orf, hypothetical protein [b1356]	-0.330919	0.094504	0.160283	0.377169	0.27232	0.561556	0.591719	0.716573	-0.27	-0.342	-0.479	-0.236	-0.33	-0.335	-0.367	-0.249
b1357	b1357 ydaS orf, hypothetical protein [b1357]	-1.13093	-1.05517	-0.987227	-1.11547	0.674441	1.04688	-0.264689	-1.94444	-0.168	-0.34	-0.215	-0.523	-0.503	-0.909	-0.48	-0.187
b1358	b1358 ydaT orf, hypothetical protein [b1358]	-1.05891	-1.11097	-0.510588	-0.785894	0.100933	0.882539	-0.929108	-1.69856	-0.188	0.254	0.607	0.436	-0.022	0.049	-0.252	-0.031
b1359	b1359 ydaU orf, hypothetical protein [b1359]	-0.157119	-0.810535	-0.0889844	-0.492983	1.01793	0.947193	-0.68872	-0.720499	0.371	0.101	0.418	0.203	0.13	0.417	0.191	0.074
b1360	b1360 ydaV putative DNA replication factor [b1360]	0.0488051	-0.303068	0.254859	-0.0058088	1.63131	1.27276	-0.139583	-0.722267	0.226	-0.024	0.986	-0.125	-0.236	-0.404	0.334	0.183
b1361	b1361 ydaW orf, hypothetical protein [b1361]	-0.230715	-0.35392	0.062259	-0.188711	1.38998	1.22344	-0.382076	-0.59028	-0.287	0.118	0.022	0.109	0.209	0.062	-0.041	0.063
b1362	b1362 rzpR putative Rac prophage endopeptidase [b1362]	-0.254101	-0.30262	-0.253094	-0.210067	0.739744	0.788999	-0.352375	-0.694597	-0.179	-0.143	0.254	-0.241	-0.482	-0.912	-0.049	-0.12
b1363	b1363 trkG trk system potassium uptake; part of Rac prophage [b1363]	-0.0387279	0.229966	0.171853	0.748556	1.5709	2.10527	-0.0635167	-0.201885	-0.012	0.11	-0.283	0.08	-1.143	-0.674	-0.032	0.183
b1364	b1364 b1364 orf, hypothetical protein [b1364]	0.316067	0.767313	0.235628	1.06354	1.3738	1.34398	0.369685	0.446845	0.235	-0.15	-0.668	0.29	-0.989	-1.246	0.067	-0.142
b1365	b1365 ynaK orf, hypothetical protein [b1365]	-0.0225969	0.0851799	0.084562	0.0703972	1.77233	2.24858	0.220258	-0.326967	0.298	0.344	0.117	-0.111	-0.809	-1.342	-0.403	0.089
b1366	b1366 ydaY orf, hypothetical protein [b1366]	0.303194	0.124983	0.281429	0.105966	1.84877	2.14647	0.383627	0.0426465	0.413	0.605	0.022	0.184	0.049	-0.437	-0.174	0.145
b1367	b1367 b1367 orf, hypothetical protein [b1367]	0.300732	-0.0368667	0.141336	-0.34306	1.07712	1.22007	-0.283153	0.0893442	0.432	0.504	-0.332	-0.324	-0.895	-1.701	-0.678	-0.897
b1368	b1368 ynaA putative alpha helix protein [b1368]	0.501569	0.138598	0.360418	0.0236393	1.47952	1.96835	-0.0847019	0.34944	0.299	0.433	0.249	-0.013	-0.396	-0.675	-0.312	-0.012
b1369	b1369 b1369 orf, hypothetical protein [b1369]	0.432281	0.109982	0.227483	-0.0752167	1.80396	1.52741	0.365245	0.304725	0.173	0.218	-0.108	-0.258	-0.475	-0.289	-0.391	-0.609
b1370	b1370 insH IS5 transposase [b1370]	0.304985	0.0544722	0.399309	0.300364	-0.125758	-0.150236	0.769058	0.56355	0.261	0.345	0.086	-0.057	0.249	0.084	-0.412	-0.418
b1371	b1371 b1371 orf, hypothetical protein [b1371]	-0.16272	0.257433	-0.416068	-0.219221	0.652502	0.537522	0.226306	-0.133086	-0.079	-0.212	-0.268	-0.5045	-0.1245	-0.3685	-0.399	-0.8495
b1372	b1372 stfR putative membrane protein [b1372]	-1.09006	-1.42962	-0.55271	-0.598588	0.325943	0.145556	-0.548041	-0.33356	-0.92	1.011	1.171	-1.538	-0.672	-0.642	-0.093	1.819
b1373	b1373 tfaR orf, hypothetical protein [b1373]	-0.510022	-0.438136	-0.474081	-0.359911	0.809814	0.712337	0.209013	-0.332175	-0.043	0.248	0.204	-0.272	-0.242	-0.643	-0.501	-0.266
b1374	b1374 pinR putative transposon resolvase [b1374]	-0.779716	0.0029955	-0.686036	-0.402881	-0.176252	0.444142	-0.637386	-0.240923	0.004	0.118	-0.277	-0.14	0.004	0.222	-0.033	-0.04
b1375	b1375 ynaE orf, hypothetical protein [b1375]	-0.192242	0.451191	-0.250908	0.0484176	0.940547	1.51891	0.636749	0.856984	-0.242	0.091	-0.625	-0.131	-0.955	-0.606	-0.489	-0.225
b1376	b1376 uspF putative filament protein [b1376]	-0.336791	-0.161379	-1.062	-1.04903	-1.59485	-1.22741	-1.31889	-1.35351	-0.125	0.34	0.122	0.26	-1.074	-1.25	-0.411	-0.116
b1377	b1377 ompN putative outer membrane protein [b1377]	-0.530535	-0.0943705	-0.752801	-0.350554	-0.52957	-0.119717	-0.73845	-0.273271	-0.509	-0.253	-0.24	-0.011	-1.147	-1.198	-0.244	-0.158
b1378	b1378 ydbK putative oxidoreductase, Fe-S subunit [b1378]	-0.971566	-0.480457	-0.426375	-0.101321	-1.23525	-0.899037	-1.56747	0.823854	-1.19	-1.056	-0.881	-0.593	-1.117	-0.71	-0.193	-0.513
b1379	b1379 hslJ heat shock protein hslJ [b1379]	-0.41028	-0.1155	-0.335298	-0.195613	0.175296	0.22954	-0.501327	-0.755696	-0.08	0.261	-0.261	0.219	-0.478	-0.017	2.013	2.319
b1380	b1380 ldhA fermentative D-lactate dehydrogenase, NAD-dependent [b1380]	0.737914	0.529703	0.0541465	-0.270648	-0.820138	-0.938421	-0.102861	-0.485539	0.599	0.784	0.116	0.007	-0.352	-0.162	-0.589	-0.311
b1381	b1381 ydbH orf, hypothetical protein [b1381]	0.0249338	-0.134388	0.40873	0.368141	0.227285	-0.23837	-0.0969121	-0.221393	-0.293	-0.399	-0.55	-0.342	-0.625	-0.208	-0.1	-0.088
b1382	b1382 ynbE orf, hypothetical protein [b1382]	0.230078	0.185107	0.274558	0.121858	0.126112	0.0086397	0.141705	-0.227666	-0.226	-0.013	-0.048	-0.107	-0.281	-0.17	-0.262	-0.148
b1383	b1383 ydbL orf, hypothetical protein [b1383]	0.435397	0.0841571	0.283955	0.101904	-0.0373426	0.0116093	-0.170368	-0.484129	-0.079	-0.057	0.048	-0.159	-0.472	-0.451	-0.175	-0.04
b1384	b1384 feaR regulatory protein for 2-phenylethylamine catabolism [b1384]	0.352795	0.00919604	-0.299099	-0.521417	0.496208	0.424873	-1.01778	-0.866184	0.063	-0.178	0.384	0.291	-0.074	-0.247	-0.007	0.066
b1385	b1385 feaB phenylacetaldehyde dehydrogenase [b1385]	0.375616	-0.120523	0.135077	-0.186335	0.378637	0.102624	0.422818	0.504327	0.212	0.032	0.56	0.037	0.06	-0.307	0.065	-0.289
b1386	b1386 tynA copper amine oxidase [b1386]	-0.707226	-0.184583	-0.293794	-0.232042	-0.266922	-0.330604	-0.071059	-0.546931	-0.093	-0.038	-0.395	-0.235	0.169	0.225	-0.329	-0.213
b1387	b1387 maoC putative aldehyde dehydrogenase [b1387]	-0.622489	-0.210549	-0.654273	-0.080707	0.301865	1.01591	0.316559	-0.797526	0.022	0.173	-0.18	-0.648	0.709	1.105	-0.284	-0.097
b1388	b1388 paaA orf, hypothetical protein [b1388]	0.26628	-0.0796121	0.255728	-0.113651	-0.0373349	-0.254238	0.201387	-1.01137	-0.149	0.596	0.243	-0.23	1.452	1.122	0.911	1.043
b1389	b1389 paaB orf, hypothetical protein [b1389]	-0.121259	-0.192003	-0.400394	0.143034	-0.806833	-0.877714	-0.530372	0.470703	0.651	0.376	1.033	0.814	0.809	0.866	0.283	0.267
b1390	b1390 paaC orf, hypothetical protein [b1390]	0.455288	-0.37555	0.619406	-0.180051	-0.0548491	-0.426598	0.115811	0.0512489	0.382	0.505	0.563	0.203	1.015	0.547	0.567	0.795
b1391	b1391 paaD orf, hypothetical protein [b1391]	0.249355	-0.301779	-0.097935	0.0793071	0.0165047	-0.11428	0.163468	-0.497261	0.614	0.488	0.022	0.512	0.768	0.47	0.254	0.421
b1392	b1392 paaE putative oxidoreductase [b1392]	0.0331891	0.218293	0.124267	0.0333199	-0.0896057	-0.306107	0.0455817	0.250069	0.615	0.272	0.184	-0.253	0.84	0.638	0.451	0.338
b1393	b1393 paaF putative enzyme [b1393]	1.02183	-0.112028	0.272664	0.24116	-0.305762	-0.760956	-0.123867	0.330026	0.102	0.329	0.501	-0.306	0.743	0.63	0.303	0.218
b1394	b1394 paaG putative enzyme [b1394]	0.605765	0.185843	0.97493	0.367837	0.427276	-0.0139427	0.320416	0.584496	0.438	0.434	0.735	0.289	1.348	1.328	0.495	0.607
b1395	b1395 paaH putative enzyme [b1395]	0.634192	0.346995	0.451909	-0.0557947	0.289346	-0.091479	0.375368	-0.138751	-0.099	-0.013	-0.045	-0.03	0.595	0.309	0.068	0.498
b1396	b1396 paaI orf, hypothetical protein [b1396]	0.651315	0.0272762	0.760473	0.38883	-0.336823	-0.291996	0.163741	-0.0344425	0.312	0.162	0.451	-0.157	0.711	0.151	0.262	0.23
b1397	b1397 paaJ putative acyltransferase [b1397]	0.0808117	0.449582	-0.355267	0.0688509	0.140006	0.611676	-0.83752	-0.512331	0.05	-0.005	0.225	0.222	-0.1	0.06	-0.246	0.16
b1398	b1398 paaK orf, hypothetical protein [b1398]	0.679374	0.721483	0.0743258	0.0242951	1.02816	1.0262	0.204801	0.153314	0.481	0.008	0.462	-0.081	0.376	0.121	0.112	-0.108
b1399	b1399 paaX orf, hypothetical protein [b1399]	0.0282943	0.348647	-0.139993	0.0523408	0.301915	0.483924	0.0311776	0.171773	-0.26	-0.233	-0.103	-0.203	-0.384	-0.292	-0.088	-0.257
b1400	b1400 paaY putative transferase [b1400]	0.151173	0.212101	-0.0495439	-0.0176731	0.68726	0.823903	0.134529	0.287754	-0.238	-0.268	-0.247	-0.066	-0.425	-0.288	-0.162	-0.373
b1401	b1401 b1401 split orf [b1401]	0.0190449	0.0868293	-0.140729	0.053722	0.162239	0.0609048	0.206541	-0.14366	-0.046	-0.107	-0.271	-0.392	-0.405	-0.642	-0.134	-0.143
b1405	b1405 b1405 split orf [b1405]	-0.0239748	0.257174	0.17907	0.120094	-0.00900851	0.0153836	0.305868	0.668171	0.126	0.247	-0.514	-0.464	-0.877	-0.994	-0.436	-0.243
b1406	b1406 ydbC putative dehydrogenase [b1406]	-0.475048	0.0373768	-0.69552	-0.504497	-1.06782	-0.787691	-1.64495	-1.24633	-0.369	-0.354	-0.646	-0.419	-1.647	-1.875	-0.269	-0.347
b1407	b1407 ydbD orf, hypothetical protein [b1407]	0.459356	0.285479	-0.486812	-0.225473	0.845212	0.871414	0.503426	0.522858	0.278	0.78	0.093	0.277	-1.287	-1.618	-0.483	-0.09
b1408	b1408 ynbA probable enzyme [b1408]	-1.11997	-0.985172	-1.30822	-1.95478	0.552757	0.570024	0.635072	-0.63582	0.201	0.474	-2.059	-0.396	-0.789	-0.968	-0.932	-0.902
b1409	b1409 ynbB putative phosphatidate cytidiltransferase [b1409]	-1.64537	-1.02889	-2.48526	-1.64628	-0.445404	0.275382	0.218819	-0.941058	-0.214	1.496	-0.795	0.048	0.651	-0.069	-1.358	0
b1410	b1410 ynbC orf, hypothetical protein [b1410]	0.207853	-0.0747802	0.142913	-0.11277	0.409756	0.188766	0.383585	0.0817073	0.092	0.099	0.098	0.02	0.229	0.063	-0.055	0.059
b1411	b1411 ynbD putative enzymes [b1411]	0.20708	-0.0723067	-0.0398424	-0.13102	0.14701	0.149614	0.227496	0.38076	-0.021	0.024	0.262	-0.131	0.602	0.158	0.105	-0.279
b1412	b1412 azoR acyl carrier protein phosphodiesterase [b1412]	-0.092559	-0.2665	0.368492	0.200326	0.263315	0.315892	0.831192	0.736711	-0.091	-0.24	-0.359	-0.415	-1.089	-1.125	-0.814	-0.961
b1413	b1413 hrpA helicase, ATP-dependent [b1413]	-0.688137	-0.694395	-0.380962	-0.657872	-0.723629	-0.459005	-0.249196	0.207451	-0.383	-0.455	-0.718	0.06	-1.028	-0.679	-0.735	-0.254
b1414	b1414 ydcF orf, hypothetical protein [b1414]	0.105759	-0.402731	0.175909	-0.194516	-0.490283	-0.664862	0.116907	-0.166146	0.128	0.527	0.202	0.237	0.433	0.26	0.202	0.458
b1415	b1415 aldA aldehyde dehydrogenase, NAD-linked [b1415]	0.943356	0.575974	0.244374	-0.132979	0.585622	0.519949	0.858518	0.75532	0.187	0.25	0.481	0.074	0.472	0.419	-0.011	-0.012
b1416	b1416 b1416 glyceraldehyde-3-phosphate dehydrogenase [b1416]	-1.10513	-0.334953	0.193563	0.270271	-3.0258	-3.06609	-2.33527	-2.46528	-0.649	-0.485	-0.38	0.154	-0.475	-0.364	0.491	0.687
b1417	b1417 b1417 glyceraldehyde 3-phosphate dehydrogenase C, interrupted [b1417]	-0.592396	-0.585221	0.00451609	0.0979068	-2.68945	-2.67487	-1.63597	-1.80606	-0.573	-0.101	-0.629	0.186	-0.681	-0.357	0.287	0.748
b1418	b1418 cybB cytochrome b [b1418]	0.654409	0.142707	0.484148	0.187884	1.0005	0.702106	1.51229	1.30042	0.771	0.72	-0.046	-0.059	0.542	0.482	0.401	0.398
b1419	b1419 ydcA orf, hypothetical protein [b1419]	0.507943	1.07379	-0.158902	0.633398	0.493984	0.618478	1.40258	1.75994	0.721	0.59	-0.089	-0.121	0.093	0.06	0.423	0.399
b1420	b1420 mokB orf, hypothetical protein [b1420]	0.0463917	0.170759	-1.13922	-1.31975	-0.1439	-0.361649	-1.06227	-0.341884	-0.0285	-1.318	0.759	-0.4095	-0.297	-1.1165	-0.223	-0.747
b1421	b1421 trg methyl-accepting chemotaxis protein III, ribose sensor receptor [b1421]	2.43472	1.56061	0.383764	-0.104627	0.234934	0.58981	2.74406	2.24396	-0.996	-1.672	1.144	0.848	-0.204	-1.037	-5.339	-5.325
b1422	b1422 ydcI putative transcriptional regulator LYSR-type [b1422]	0.209006	0.305593	-0.178238	0.0698312	-0.105243	0.172097	0.56706	0.425422	0.051	0.072	-0.227	-0.11	-0.482	-0.263	-0.181	-0.217
b1423	b1423 ydcJ orf, hypothetical protein [b1423]	-0.708142	-0.399938	-0.641931	-0.368591	-2.74284	-2.64577	-2.81099	-3.25244	-0.786	-0.139	-0.673	0.357	-1.478	-0.813	0.868	1.179
b1424	b1424 mdoD putative glycoprotein [b1424]	0.417094	0.363856	-0.0423832	-0.121204	0.246227	0.448261	-0.136667	0.140283	0.11	0.023	0.127	0.053	1.728	1.59	0.166	0.175
b1425	b1425 b1425 orf, hypothetical protein [b1425]	-1.75738	-1.54003	-1.85292	-1.07003	-0.163289	-0.0289778	0.130648	-1.4776	0.224	-0.071	-1.655	-1.009	0.093	-0.91	-0.305	-0.518
b1426	b1426 ydcH orf, hypothetical protein [b1426]	-0.566778	0.478337	-1.02972	-1.03259	-2.05408	-1.60733	-2.55035	-1.18362	1.099	1.141	-0.731	-1.008	-0.004	0.224	1.25	1.433
b1427	b1427 rimL acetylation of N-terminal serine of 30S ribosomal subunit protein L7; acetyl transferase [b1427]	-0.233071	0.388764	-0.485899	-0.216165	-1.27147	-0.891504	-0.281435	0.0824595	0.091	0.238	-0.425	-0.316	-0.094	0.03	0.039	0.141
b1428	b1428 ydcK orf, hypothetical protein [b1428]	-0.295903	-0.2601	0.0321276	-0.0346972	-1.44523	-1.57028	-1.11554	-1.8368	-0.482	0.181	-0.215	0.275	-0.552	-0.496	0.151	0.74
b1429	b1429 tehA tellurite resistance [b1429]	-0.331538	-0.246947	-0.373331	0.0716192	0.285873	0.652843	0.297801	0.18773	-0.226	-0.432	0.241	-0.221	-1.165	-0.985	-0.116	-0.474
b1430	b1430 tehB tellurite resistance [b1430]	0.805339	0.251868	0.390992	0.367741	0.372586	0.491571	0.808879	0.9249	0.222	-0.007	0.307	0.023	-0.378	-0.564	0.019	-0.098
b1431	b1431 ydcL orf, hypothetical protein [b1431]	-0.269605	-0.166149	-0.075564	-0.196232	-2.08248	-1.71896	-1.94928	-1.82602	-0.596	-0.039	-0.568	0.245	-1.308	-0.944	-0.021	0.341
b1432	b1432 ydcM putative virulence protein [b1432]	-0.552974	0.309725	-0.701428	0.145517	-0.46622	-0.227218	0.286723	0.0783928	-0.044	-0.133	0.111	-0.159	0.282	-0.162	-0.033	-0.265
b1433	b1433 ydcO putative membrane transport protein [b1433]	-0.256477	-0.079365	-0.195941	-0.14323	0.338443	0.515303	-0.134041	-0.805368	0.194	-0.026	0.079	0.101	0.295	0.433	0.674	0.618
b1434	b1434 ydcN orf, hypothetical protein [b1434]	-0.717565	-0.0545597	-0.122755	0.00525725	-0.359403	-0.165581	-0.103498	-0.566258	-0.163	-0.269	-0.455	0.041	-0.31	-0.057	-0.145	-0.232
b1435	b1435 ydcP putative collagenase [b1435]	-0.156453	-0.161262	0.127523	0.243944	-0.316367	-0.173272	-0.508885	-0.644282	-0.114	-0.027	-0.231	0.042	-0.393	-0.023	0.001	0.034
b1436	b1436 yncJ orf, hypothetical protein [b1436]	0.00941594	-0.0141429	-0.307488	-0.390483	2.19935	1.84709	-0.108252	-0.00451262	0.01	-0.385	-0.062	-0.142	5.67	5.66	1.053	0.969
b1437	b1437 b1437 orf, hypothetical protein [b1437]	-1.73725	0.0072923	-1.62852	-0.132765	-1.303	-0.560325	-0.682222	-0.107956	-0.536	-0.447	-1.256	-0.765	-1.302	-0.747	-0.312	-0.71
b1438	b1438 ydcQ orf, hypothetical protein [b1438]	0.168699	0.0496898	-0.182245	-0.364126	-0.86933	-1.11967	-0.377464	-0.345115	0.205	0.271	-0.19	-0.143	0.148	-0.017	-0.104	0.038
b1439	b1439 ydcR multi modular; putative transcriptional regulator; also putative ATP-binding component of a transport system [b1439]	0.920188	0.377745	0.582392	0.579484	0.409568	0.134017	0.296596	0.519228	0.277	0.271	0.459	0.025	0.45	0.629	0.107	-0.085
b1440	b1440 ydcS putative transport protein [b1440]	0.58698	0.27398	0.059005	-0.165566	-1.62038	-1.6368	-2.41948	-2.75119	-0.588	-0.105	0.123	0.903	-1.699	-1.486	0.773	1.284
b1441	b1441 ydcT putative ATP-binding component of a transport system [b1441]	0.0171747	-0.0437408	-0.25103	-0.19307	-1.56561	-1.3057	-2.71338	-3.19874	-0.982	-0.436	-0.674	0.473	-2.156	-1.48	0.619	1.193
b1442	b1442 ydcU putative transport system permease protein [b1442]	0.303857	0.241177	-0.223422	0.07665	-0.719892	-0.672058	-1.54458	-2.12672	-0.746	-0.122	-0.323	0.719	-1.609	-1.082	0.777	1.447
b1443	b1443 ydcV putative transport system permease protein [b1443]	0.0223641	0.334079	-0.131379	0.17466	-0.787063	-0.510187	-1.8699	-2.39682	-0.995	-0.427	-0.859	0.504	-2.143	-1.554	0.801	1.39
b1444	b1444 ydcW putative aldehyde dehydrogenase [b1444]	0.701825	0.415881	0.571422	0.303532	-0.857513	-0.884447	-1.717	-2.30423	-0.843	-0.287	0.099	1.018	-1.81	-1.082	1.484	1.967
b1445	b1445 ydcX orf, hypothetical protein [b1445]	-0.246459	0.172756	0.0632119	0.25489	-0.735114	-0.486634	-0.400861	-0.340018	-0.6215	-0.472	-0.6965	-0.4345	-0.7645	-0.652	-0.0755	-0.151
b1446	b1446 ydcY orf, hypothetical protein [b1446]	-0.0429861	0.245773	0.0113687	-0.0619754	-0.324463	-0.218596	-0.261931	0.0531859	0.107	0.114	-0.306	-0.075	-0.232	-0.2	-0.648	-0.383
b1447	b1447 ydcZ orf, hypothetical protein [b1447]	0.589174	0.27983	0.373207	0.40228	0.100679	-0.217257	0.293504	0.150764	0.325	0.221	0.441	0.113	0.677	0.692	0.221	0.053
b1448	b1448 yncA putative resistance protein [b1448]	0.47115	0.168753	0.164323	0.19062	0.174625	-0.0109492	0.566284	0.425673	0.119	0.287	0.033	-0.142	0.363	0.253	-0.257	-0.183
b1449	b1449 yncB putative oxidoreductase [b1449]	0.248341	-0.0627118	0.406951	-0.00121554	-1.50759	-1.6196	-1.0499	-1.23849	-0.101	0.282	-0.061	0.614	-0.082	0.071	0.526	0.974
b1450	b1450 yncC orf, hypothetical protein [b1450]	-0.108751	0.302694	-0.279037	0.00605595	-2.29855	-2.49324	-1.54828	-1.84326	-0.719	0.381	-0.567	0.786	-2.017	-0.731	0.459	1.291
b1451	b1451 yncD putative outer membrane receptor for iron transport [b1451]	-0.173661	-0.124173	-0.0173987	-0.129727	0.0780298	-0.0645702	-0.348424	-0.415897	-0.305	-0.104	-0.188	0.252	-0.206	-0.125	0.149	0.269
b1452	b1452 yncE putative receptor [b1452]	1.10275	-0.242177	0.69153	-0.092079	1.31291	0.958335	0.895839	-0.594814	0.529	1.48	0.458	1.143	1.067	0.102	-0.338	0.635
b1453	b1453 ansP L-asparagine permease [b1453]	-0.695149	0.27813	-0.365555	0.241319	-0.596183	0.166461	-0.455046	-0.539728	-0.188	-0.145	-0.906	0.004	0.482	0.881	0.086	-0.116
b1454	b1454 yncG putative transferase [b1454]	-0.151692	-0.00679518	0.0207736	0.0963384	-1.35221	-1.54755	-1.36626	-1.51587	-1.162	-0.266	-0.773	0.585	-0.996	-0.594	-0.036	0.856
b1455	b1455 yncH orf, hypothetical protein [b1455]	0.216903	-0.375198	0.596346	-0.000155613	0.270529	-0.0328998	-0.749291	-1.5489	-0.58	-0.45	-2.183	-0.581	-0.448	1.007	-0.675	0.771
b1456	b1456 rhsE rhsE protein in rhs element [b1456]	0.595331	0.206487	0.141612	-0.0168773	0.647096	0.564302	0.323334	0.644856	0.149	-0.351	-0.472	-0.548	-0.855	-0.57	-0.119	0.195
b1457	b1457 ydcD orf, hypothetical protein [b1457]	0.210435	0.339587	0.260241	0.601005	1.13647	1.27936	0.646485	0.76867	-0.046	-0.358	-0.353	-0.342	-0.818	-0.94	0.283	0.188
b1458	b1458 b1458 orf, hypothetical protein [b1458]	1.31251	0.564109	0.661148	0.11377	0.912878	0.433404	0.468413	1.06255	0.297	0.182	-0.533	0.07	-0.881	-1.493	0	0.527
b1459	b1459 yncI orf, hypothetical protein [b1459]	0.539783	0.407886	0.118285	-0.186922	1.03516	0.260328	0.283541	0.354492	0.001	0.287	0.032	-1.172	-0.873	-1.02	-1.053	0.083
b1460	b1460 ydcC putative receptor [b1460]	0.0330586	-1.03894	-0.58143	-0.630113	1.08821	0.748485	0.630093	-0.524121	0.174	0.567	-0.427	-0.599	-0.235	-1.096	-0.12	-0.014
b1461	b1461 pptA orf, hypothetical protein [b1461]	-0.738375	-0.0274677	-0.593989	0.158375	-0.900014	-0.464155	0.54371	0.241101	-0.608	-0.28	-1.343	-0.681	-1.419	-0.954	-0.8	-0.665
b1462	b1462 yddH orf, hypothetical protein [b1462]	0.0260931	0.055185	-0.43891	-0.460086	-1.10649	-0.78132	-0.984796	-1.36567	-0.307	-0.022	-0.354	0.096	-0.552	-0.199	-0.122	0.156
b1463	b1463 nhoA putative N-hydroxyarylamine O-acetyltransferase [b1463]	-0.554958	-0.562	-0.426865	-0.470528	-0.704698	-0.694541	-1.0375	-0.949233	-0.178	0.017	0.049	-0.095	0.1	0.023	0.076	0.107
b1464	b1464 yddE orf, hypothetical protein [b1464]	0.229877	0.260986	0.29131	0.210674	0.111375	0.217915	0.431207	0.843442	-0.053	-0.049	-0.002	-0.07	0.095	0.187	-0.119	-0.229
b1465	b1465 narV cryptic nitrate reductase 2, gamma subunit [b1465]	-0.121073	0.111375	0.0768757	-0.0884906	-0.145359	-0.617679	-0.424203	-0.469612	-0.068	-0.22	0.28	-0.278	0.235	0.276	0.412	0.148
b1466	b1466 narW cryptic nitrate reductase 2, delta subunit, assembly function [b1466]	0.591505	0.104513	0.97282	0.193139	-0.0379508	-0.630144	-0.513313	-0.933937	0.043	0.16	0.508	0.706	0.661	0.434	0.767	0.668
b1467	b1467 narY cryptic nitrate reductase 2, beta subunit [b1467]	0.240015	-0.0793943	0.655662	0.228198	-0.264937	-0.896969	-0.880439	-0.875916	-0.128	0.35	0.197	0.105	0.279	0.325	0.449	0.418
b1468	b1468 narZ cryptic nitrate reductase 2, alpha subunit [b1468]	0.266722	0.630614	0.349288	0.352956	-0.678916	-1.01064	-0.667378	-0.616061	-0.537	-0.502	0.023	0.322	0.513	-0.655	0.908	0.522
b1469	b1469 narU nitrite extrusion protein 2 [b1469]	-0.230718	0.382121	-0.266701	-0.0847259	-0.563407	-0.418572	-0.310112	-0.440669	-0.295	-0.082	-0.526	-0.001	-0.247	-0.417	0.18	0.027
b1470	b1470 yddJ orf, hypothetical protein [b1470]	-0.361913	-0.77927	-0.347656	-0.610753	0.472715	0.749564	-0.187664	-0.286923	0.3398	0.8734	-0.1412	0.2934	-0.7192	-0.2152	-0.2724	0.1218
b1471	b1471 yddK putative glycoportein [b1471]	-1.34425	-1.64741	-2.25978	-1.21846	0.553991	1.00012	-0.351609	-0.788771	0.504	1.221	0.019	-0.637	-1.553	0.405	-1.099	-0.147
b1472	b1472 yddL putative outer membrane porin protein [b1472]	-1.24247	-0.634419	-1.55302	-2.61407	-0.272382	0.752578	-0.332987	-0.442774	0.111	0.232	-1.318	-0.1	-1.341	0	-1.058	0
b1473	b1473 yddG orf, hypothetical protein [b1473]	-0.828827	-0.144569	-0.725882	0.00099415	-0.292834	0.277508	0.287563	0.385538	0.032	-0.117	-0.165	-0.026	-0.79	-1.036	-0.293	-0.191
b1474	b1474 fdnG formate dehydrogenase-N, nitrate-inducible, alpha subunit [b1474]	0.112307	-0.447991	0.0987071	-0.0682882	0.606337	0.0283386	0.659694	0.483496	0.161	-0.002	0.941	-0.261	0.401	-0.591	0.448	-0.401
b1475	b1475 fdnH formate dehydrogenase-N, nitrate-inducible, iron-sulfur beta subunit [b1475]	0.161529	-0.403036	-0.29444	-0.150034	0.303435	0.161219	0.652137	0.535906	0.369	0.332	0.177	-0.297	0.479	0.838	0.324	0.154
b1476	b1476 fdnI formate dehydrogenase-N, nitrate-inducible, cytochrome B556 [b1476]	-0.865678	0.26936	-1.00674	-0.503018	-0.61666	-0.162909	-1.11883	-0.519988	-0.084	-0.311	0.073	-0.03	0.328	0.034	0.078	0.037
b1477	b1477 yddM orf, hypothetical protein [b1477]	-0.328612	0.0294297	-0.227428	-0.108584	-1.28332	-1.33763	-0.800404	-0.785297	-0.2475	-0.1415	-0.3195	-0.038	-0.4165	-0.3025	0.0255	0.272
b1478	b1478 adhP alcohol dehydrogenase [b1478]	-0.0681971	-0.130978	-0.277192	-0.107983	-2.66719	-2.64997	-2.27649	-2.84779	-0.94	-0.056	-0.533	0.311	-1.306	-0.806	0.689	1.201
b1479	b1479 maeA NAD-linked malate dehydrogenase [b1479]	0.190345	0.0967092	0.199104	0.221055	-0.332032	-0.237903	-0.139682	-0.0915143	-0.07	-0.192	0.198	0.14	-0.488	-0.585	0.353	0.256
b1481	b1481 bdm orf, hypothetical protein [b1481]	-1.70565	-1.21096	-1.42547	-0.984122	-0.811394	-0.276888	-0.908906	-2.45896	-1.457	-0.844	0.163	1.395	-1.807	-1.167	3.014	3.725
b1482	b1482 osmC osmotically inducible protein [b1482]	0.168735	-0.597643	0.295407	-0.291725	-2.0688	-2.44616	-1.1764	-1.91229	-1.153	0.026	-0.207	0.702	-1.691	-1.443	0.105	0.973
b1483	b1483 ddpF putative ATP-binding component of a transport system [b1483]	0.206297	0.307956	-0.0127193	0.049916	-0.415654	-0.240445	0.0202453	-0.14827	0.14	0.184	-0.026	0.223	0.525	0.351	0.608	0.627
b1484	b1484 ddpD putative ATP-binding component of a transport system [b1484]	0.333071	0.380485	0.118738	0.331197	-0.58292	-0.199635	-0.0257766	-0.20594	-0.034	0.065	-0.275	0.282	0.166	0.487	0.386	0.54
b1485	b1485 ddpC putative transport protein [b1485]	0.0989836	-0.152999	-0.0629076	-0.053166	-0.385628	-0.0816965	-0.64379	-0.925292	0.081	-0.186	-0.064	0.319	0.05	0.444	0.515	0.512
b1486	b1486 ddpB putative transport system permease protein [b1486]	-0.0718948	-0.106135	-0.252667	-0.272785	0.267129	0.118624	-0.0439681	-0.908428	0.1	0.086	-0.097	0.324	0.228	0.524	0.655	0.827
b1487	b1487 ddpA putative hemin-binding lipoprotein [b1487]	0.453139	0.294424	-0.0351236	-0.251773	-0.223544	-0.368052	-0.733589	-1.05074	0.287	0.392	0.168	0.659	0.38	0.53	0.483	0.824
b1488	b1488 ddpX orf, hypothetical protein [b1488]	-0.0801128	-0.149357	-0.924919	-0.544083	-0.930398	-0.685007	-0.502999	-1.47145	-0.403	0.053	-0.343	0.131	-0.269	0.295	0.424	0.887
b1489	b1489 dos putative enzyme [b1489]	-0.683425	-0.257954	-0.610133	-0.201172	-1.56039	-1.10864	-1.05295	-1.70872	-0.557	-0.114	-0.874	0.129	-1.303	-1.272	-0.184	0.307
b1490	b1490 yddV orf, hypothetical protein [b1490]	-0.688877	-0.526135	-0.484204	-0.392177	-1.98618	-1.94617	-1.66472	-2.35666	-0.74	-0.276	-0.652	0.029	-1.946	-1.201	-0.456	-0.022
b1491	b1491 yddW orf, hypothetical protein [b1491]	-0.409429	-0.217915	-0.493109	0.0892401	-0.217201	0.0325989	0.297503	-0.284205	0.232	-0.031	0.021	-0.152	0.254	0.138	0.238	0.272
b1492	b1492 gadC acid sensitivity protein, putative transporter [b1492]	-2.56031	-2.23963	0.96895	1.52531	-3.03304	-3.04242	-2.23844	-2.60595	-2.324	-1.186	-1.098	0.384	-3.89	-2.575	0.759	1.943
b1493	b1493 gadB glutamate decarboxylase isozyme [b1493]	-2.59692	-2.37604	1.58545	1.93949	-3.81464	-4.00908	-3.01953	-3.73698	-2.507	-0.876	-0.734	0.924	-3.311	-2.072	1.096	2.548
b1494	b1494 pqqL putative peptidase [b1494]	0.482177	0.523455	-0.182409	-0.134404	3.45914	3.46764	0.973475	0.733123	0.943	0.871	0.52	0.989	0.313	-0.36	-0.556	0.294
b1495	b1495 yddB orf, hypothetical protein [b1495]	0.821687	-0.307385	-0.878773	-1.26271	3.30531	3.47469	1.60919	1.0064	0.597	0.838	0.344	0.712	0.291	-0.594	-0.898	0.071
b1496	b1496 yddA putative ATP-binding component of a transport system [b1496]	0.345151	-0.453357	-1.29613	-1.70759	2.86595	3.11466	1.47838	0.636373	0.582	0.852	0.224	0.817	0.144	-0.368	-1.053	0.11
b1497	b1497 ydeM putative enzyme [b1497]	-0.252685	-0.68787	-0.884047	-1.57786	-0.0416139	0.020547	-0.619392	-1.15478	0.792	0.327	0.555	0.201	0.391	-0.013	0.488	0.47
b1498	b1498 ydeN putative sulfatase [b1498]	1.05522	0.757533	-0.0673722	-0.215989	1.49067	1.6669	-0.18059	-1.17007	1	0.471	0.64	0.149	0.186	-0.531	0.202	0.046
b1499	b1499 ydeO putative ARAC-type regulatory protein [b1499]	-0.706762	-0.0703016	-0.718416	-0.733132	-0.182562	0.0494709	0.847106	0.176077	0.428	0.777	-0.564	-0.235	-0.093	-0.37	-0.741	0.462
b1500	b1500 yneN orf, hypothetical protein [b1500]	-1.51864	-1.83522	-2.5423	-0.727816	-0.245606	0.621675	0.27029	-0.108446	-0.21	1.448	-0.677	-0.815	-0.495	-0.63	-1.499	-0.49
b1501	b1501 ydeP putative oxidoreductase, major subunit [b1501]	-0.780194	-0.504273	-1.01478	-0.745194	-0.845802	-0.580583	-0.454714	-0.60389	-0.076	0.119	-0.808	-0.429	-0.968	-0.912	-0.83	-0.383
b1502	b1502 ydeQ putative adhesin; similar to FimH protein [b1502]	-0.555471	0.0208983	-0.994972	-0.63907	0.208087	0.800766	0.500717	0.152524	0.223	0.436	0.17	0.163	-0.612	-0.327	-0.76	-0.388
b1503	b1503 ydeR putative fimbrial-like protein [b1503]	-0.412683	-0.530309	-0.785116	-0.652785	0.311155	0.296808	0.513799	-0.531128	0.327	0.943	-0.131	0.747	-0.556	0.046	0.236	0.538
b1504	b1504 ydeS putative fimbrial-like protein [b1504]	-1.0615	0.0567198	-1.03249	-0.467762	0.223242	0.362443	0.210379	0.0774798	0.259	0.546	-0.397	-0.475	-0.064	-0.572	-0.167	0.069
b1505	b1505 ydeT putative outer membrane protein [b1505]	-1.01613	-0.270989	-1.99544	-0.889664	-0.718126	0.0460752	0.557373	0.104869	0.343	0.505	-0.104	-0.098	0.618	0.864	-0.006	1.466
b1506	b1506 yneL orf, hypothetical protein [b1506]	-0.885861	-0.163581	-1.1438	-0.277914	-0.553937	0.410386	-0.247624	-1.82061	0.23	0.014	-0.412	-0.055	0.132	-0.215	-0.15	0.642
b1507	b1507 hipA persistence to inhibition of murein or DNA biosynthesis, DNA-binding regulator [b1507]	-0.0359909	-0.60384	0.212915	-0.526102	0.024307	0.0457647	-0.0565269	-0.61451	-0.117	0.214	0.144	0.01	-0.053	0.122	-0.394	-0.195
b1508	b1508 hipB persistence to inhibition of murein or DNA biosynthesis; regulatory protein [b1508]	-0.17386	-0.43854	-0.0346094	-0.198547	0.28515	0.0269704	-0.123203	-0.545879	-0.089	-0.14	-0.309	-0.188	-0.371	-0.15	-0.14	-0.27
b1509	b1509 ydeU putative ATP-binding component of a transport system and adhesin protein [b1509]	0.0297229	0.0468462	-0.273923	-0.435764	-0.487439	-0.403946	-0.302817	0.100587	0.116	-0.026	0.061	-0.079	0.087	-0.213	-0.374	-0.404
b1510	b1510 ydeK orf, hypothetical protein [b1510]	0.37678	0.389668	0.475015	0.347141	0.233791	-0.00826726	0.331053	0.0892189	0.324	0.155	0.231	0.001	0.517	0.455	0.337	0.292
b1511	b1511 lsrK putative kinase [b1511]	0.511254	0.475134	0.182131	0.373821	-1.11507	-1.18684	-1.24699	-1.51429	0.008	0.007	0.831	0.418	0.886	0.538	0.548	0.609
b1512	b1512 lsrR putative transcriptional regulator, sorC family [b1512]	0.796721	0.448093	0.504831	0.651177	-0.108508	-0.328085	-1.11958	-1.13665	0.208	0.056	0.722	0.367	0.982	0.742	0.555	0.522
b1513	b1513 lsrA putative ATP-binding component of a transport system [b1513]	0.441796	0.369998	0.0880807	0.498971	-1.35905	-1.29971	-2.52311	-2.54945	-0.221	-0.203	1.039	0.906	1.741	1.258	0.82	0.918
b1514	b1514 lsrC putative transport system permease protein [b1514]	0.124541	0.208432	0.158099	0.347685	-1.0909	-1.11334	-2.52038	-2.56203	-0.45	-0.359	0.819	0.794	1.305	1.042	0.893	1.012
b1515	b1515 lsrD putative transport system permease protein [b1515]	0.384745	0.481527	0.313482	0.526938	-1.27754	-1.26691	-2.12156	-2.50875	-0.353	-0.275	0.997	0.975	1.99	1.307	0.928	0.927
b1516	b1516 lsrB putative LACI-type transcriptional regulator [b1516]	0.102693	0.337847	0.145134	0.362987	-1.38034	-1.16184	-2.27481	-2.88589	-0.347	-0.323	1.012	0.797	1.362	1.021	0.806	0.932
b1517	b1517 lsrF orf, hypothetical protein [b1517]	0.789233	0.362468	0.647395	0.384533	-1.11581	-1.3283	-2.24823	-2.63673	0.057	-0.117	1.242	0.959	1.699	1.125	1.022	0.947
b1518	b1518 lsrG orf, hypothetical protein [b1518]	0.636079	0.407597	0.379755	0.376445	-1.49461	-1.39033	-2.3019	-2.70559	-0.027	-0.234	1.112	0.825	1.335	1.004	0.795	0.741
b1519	b1519 tam putative enzyme [b1519]	-0.409936	-0.107329	0.00583308	0.250497	-1.77945	-1.59275	-1.92257	-2.26386	-0.831	-0.155	-0.543	0.452	-0.874	-0.071	0.471	0.923
b1520	b1520 yneE orf, hypothetical protein [b1520]	-1.12993	-0.128086	-0.421799	0.103696	-1.00053	-0.50869	-0.417457	-0.748724	-0.5	-0.367	-0.335	0.035	-0.314	0.072	-0.264	-0.299
b1521	b1521 uxaB altronate oxidoreductase [b1521]	-0.418069	-0.413041	-0.389637	-0.352889	-0.526091	-0.248123	-0.649313	-0.570452	-0.437	-0.094	0.221	0.517	0.212	0.411	0.087	0.504
b1522	b1522 yneF orf, hypothetical protein [b1522]	-0.256441	-0.617617	0.287673	0.0438497	0.0145632	0.16367	0.193726	-0.159547	-0.314	-0.688	-0.369	-0.096	-0.294	-0.21	-0.697	-0.669
b1523	b1523 yneG orf, hypothetical protein [b1523]	-0.270669	0.184941	0.241208	0.38231	0.0944305	0.0974889	0.81775	0.892835	-0.02	-0.098	-0.37	-0.283	0.311	0.353	-0.084	-0.108
b1524	b1524 yneH putative glutaminase [b1524]	0.214079	0.240311	0.388402	0.428989	0.535811	0.531047	0.891223	1.08907	0.141	0.045	-0.002	-0.14	0.077	0.035	-0.166	-0.119
b1525	b1525 sad putative aldehyde dehydrogenase [b1525]	0.397258	0.300739	0.291521	0.122143	0.0806579	0.117213	1.46165	1.72357	0.341	0.352	0.328	-0.287	0.212	-0.047	-0.091	0.021
b1526	b1526 yneJ putative transcriptional regulator LYSR-type [b1526]	0.0711973	-0.162063	-0.201572	-0.103713	-0.102838	-0.167935	-0.0682603	-0.628721	0.198	0.232	0.018	0.035	0.002	0.167	0.32	0.279
b1527	b1527 yneK orf, hypothetical protein [b1527]	-2.48195	-0.423308	-1.76156	-0.235262	-2.32268	-0.640442	-0.960987	-0.801168	-0.467	-0.12	-0.495	-0.231	-0.694	-1.298	-0.097	-0.373
b1528	b1528 ydeA putative resistance / regulatory protein [b1528]	-0.735897	-0.89029	-0.493467	-0.431301	0.140293	0.0344806	0.805472	-0.732988	-0.229	0.264	-0.371	-0.275	-0.178	-1.202	-0.368	-0.966
b1529	b1529 marC orf, hypothetical protein [b1529]	-0.656277	-0.114512	-0.306102	-0.152584	-1.08641	-1.07213	-0.65258	-0.763193	-0.319	-0.085	-0.258	0.129	-0.156	-0.206	0.093	0.372
b1530	b1530 marR multiple antibiotic resistance protein; repressor of mar operon [b1530]	-0.185207	0.140115	-0.621318	-0.172036	-0.330163	-0.209176	0.304565	0.461902	0.195	0.274	-0.203	-0.127	-0.253	-0.164	-0.039	-0.02
b1531	b1531 marA multiple antibiotic resistance; transcriptional activator of defense systems [b1531]	-0.00186966	-0.100077	-0.206432	-0.274785	-0.499756	-0.300782	0.260458	0.414749	0.435	0.474	-0.236	-0.055	-0.097	0.014	-0.205	0.123
b1532	b1532 marB multiple antibiotic resistance protein [b1532]	-0.0351352	0.440949	-0.125624	0.0785017	-0.403567	-0.120446	0.896725	1.08961	0.437	0.361	-0.225	0.022	-0.286	0.316	0.164	0.346
b1533	b1533 eamA orf, hypothetical protein [b1533]	0.13463	0.264247	-0.0852318	0.0790511	0.452169	0.630041	0.467785	0.318461	0.035	-0.012	0.071	-0.233	-1.65	-1.548	-0.018	-0.237
b1534	b1534 ydeE putative transport protein [b1534]	-0.435418	-0.114329	0.89645	1.40785	0.521353	0.650811	0.333368	0.103544	0.017	-0.305	-0.123	-0.215	-2.712	-2.85	-0.121	-0.311
b1535	b1535 ydeH orf, hypothetical protein [b1535]	-0.722654	0.259076	-1.35856	-0.787675	-0.902998	-0.213877	0.167217	0.120294	-0.138	-0.088	-0.34	-0.415	3.456	3.652	1.008	0.956
b1536	b1536 ydeI orf, hypothetical protein [b1536]	-0.857709	-0.547138	-0.194871	-0.141278	-2.25892	-2.55344	-1.81067	-2.38573	-0.606	0.308	-0.85	0.394	-0.641	0.168	1.891	2.321
b1537	b1537 ydeJ orf, hypothetical protein [b1537]	-0.647163	-0.675949	-0.312827	-0.223424	-2.24291	-2.16539	-1.81282	-2.54381	-0.937	-0.268	-1.088	0.218	-0.817	-0.707	1.459	2.46
b1538	b1538 dcp dipeptidyl carboxypeptidase II [b1538]	0.434636	0.423628	0.314947	0.362133	0.365335	0.257967	0.438028	0.4027	0.227	0.262	0.41	0.032	0.709	0.464	0.118	0.078
b1539	b1539 ydfG putative oxidoreductase [b1539]	-0.0193839	0.124229	0.00492915	-0.165022	0.110967	0.178904	0.252882	0.387055	-0.121	-0.126	0.071	-0.104	0.072	-0.119	-0.137	-0.432
b1540	b1540 ydfH orf, hypothetical protein [b1540]	-0.550087	0.23258	-0.400807	0.226347	-0.18674	0.352288	0.194789	0.389126	-0.624	-0.413	-0.733	-0.192	-0.638	-0.309	-0.754	-0.701
b1541	b1541 ydfZ orf, hypothetical protein [b1541]	-0.530826	-0.543644	-0.230558	-0.609208	-0.254402	-0.644396	-0.113958	0.204494	-0.101	-0.109	-0.24	-0.249	0.046	-0.063	-0.848	-0.593
b1542	b1542 ydfI putative oxidoreductase [b1542]	0.127265	-0.0516622	-0.0497523	-0.0192135	0.270949	0.47997	0.421047	0.435335	0.168	0.248	-0.023	-0.305	-0.441	-0.543	-0.466	-0.3
b1543	b1543 b1543 putative transport protein [b1543]	-0.72382	0.114766	-0.724156	-0.455014	-0.990974	-1.35986	-0.68508	-0.770306	-0.308	-0.119	-0.72	-0.385	-0.926	-0.958	-0.304	-0.17
b1547	b1547 ydfN orf, hypothetical protein [b1547]	-1.54052	-0.853634	-1.40542	-0.667342	-0.367481	0.144251	0.22992	0.0947236	-0.152	0.045	0.225	-0.71	0.353	-1.525	-1.123	-0.659
b1549	b1549 ydfO orf, hypothetical protein [b1549]	-0.823628	-0.735358	-0.98605	-0.37497	0.283376	0.922999	0.533258	-0.41036	0.139	0.314	0.161	0.019	0.72	0.874	-2.105	-0.005
b1550	b1550 gnsB orf, hypothetical protein [b1550]	0.598764	0.448343	0.533443	0.45412	1.57831	1.84403	0.392555	0.508035	-0.091	0.166	-0.356	0.057	-0.596	-0.705	-0.179	0.204
b1551	b1551 ynfN orf, hypothetical protein [b1551]	-1.00727	-0.657519	-1.18523	-0.225154	-0.0781172	0.81484	0.20443	-1.64587	0.297	0.432	-1.72	-0.137	4.382	4.391	-1.088	0.242
b1552	b1552 cspI cold shock-like protein [b1552]	-1.09525	0.100114	-0.857544	-0.138212	-0.856977	0.183173	-0.165989	-1.29804	-0.543	0.085	-0.739	-0.054	4.413	4.561	0.131	-0.06
b1553	b1553 ydfP orf, hypothetical protein [b1553]	-1.25116	-0.278776	-1.55989	-0.655943	-0.161558	0.475419	0.294462	-0.468753	0.314	0.267	-0.116	-0.286	0.599	0.227	0.19	-0.064
b1554	b1554 arrQ putative lysozyme [b1554]	-0.890646	0.301803	-1.01593	-0.383101	-0.192233	0.566382	0.47439	0.0673451	0.135	0.189	0.548	0.902	-0.312	-1.692	0.253	-0.868
b1555	b1555 ydfR orf, hypothetical protein [b1555]	-0.627814	0.31033	-0.405954	0.00229445	-0.562186	-0.509391	-0.141704	-0.187334	-0.291	-0.06	-0.232	-0.217	-0.564	-0.456	-0.542	-0.473
b1556	b1556 essQ orf, hypothetical protein [b1556]	-0.988023	-0.0749874	-0.797893	-0.51275	0.209704	0.334803	0.3359	-0.721057	-0.2935	0.0445	-1.3425	-1.6855	0.3135	-1.1175	-2.017	-1.3205
b1557	b1557 cspB cold shock protein; may affect transcription [b1557]	-0.266414	0.503973	0.315263	0.659161	-0.829396	-0.433971	-0.288237	0.0343436	-0.332	-0.454	-0.603	-0.561	-1.55	-1.538	0.017	-0.122
b1558	b1558 cspF cold shock protein [b1558]	-0.021185	-0.0525662	0.612287	0.44348	0.0952036	-0.288313	0.249286	0.0787746	0.018	0.19	1.34	0.601	0.866	0.336	0.27	0.531
b1559	b1559 quuQ orf, hypothetical protein [b1559]	-0.700528	-0.952092	-0.00554379	-0.385833	-0.815459	-1.15603	-0.970808	-1.43479	-0.115	-0.108	0.09	-0.079	0.082	-0.367	0.293	0.314
b1560	b1560 ydfU orf, hypothetical protein [b1560]	-3.48078	-0.791593	-3.77016	-0.055382	-2.40534	-0.320096	0.347846	-1.27522	-1.12	0.281	-1.506	-0.829	-0.58	-1.613	-0.82	-0.955
b1561	b1561 rem orf, hypothetical protein [b1561]	-0.987787	0.0989838	-0.840036	-0.396493	-1.22569	-0.536607	-0.626862	-0.143254	-0.165	-0.183	-0.473	-0.341	-0.507	-0.417	-0.481	-0.633
b1562	b1562 hokD polypeptide destructive to membrane potential [b1562]	0.147706	0.236264	-0.293047	-0.346516	-0.989484	-0.957757	0.0232878	0.364415	0.519	0.473	0.033	-0.018	-0.149	-0.052	-0.305	-0.266
b1563	b1563 relE orf, hypothetical protein [b1563]	0.23757	0.0905951	-0.0457651	-0.174791	-0.374745	-0.469143	0.248344	0.142326	0.441	0.478	0.053	0.066	-0.005	0.057	-0.156	0.006
b1564	b1564 relB negative regulator of translation [b1564]	0.378185	-0.00963042	0.139879	-0.153023	0.0828739	-0.131254	0.524247	0.0870123	0.383	0.245	-0.074	-0.046	-0.09	0.004	-0.156	0.027
b1565	b1565 ydfV orf, hypothetical protein [b1565]	-0.962418	0.0807897	-0.785453	0.198141	-0.128291	0.642179	0.360398	-0.516063	-0.298	-0.188	-0.639	-0.271	-0.184	-0.425	0.142	-0.348
b1566	b1566 flxA orf, hypothetical protein [b1566]	1.82188	1.06209	0.0254964	-0.235837	-0.356952	0.11206	2.44202	2.70781	-1.614	-2.088	0.601	0.576	-1.215	-1.955	-5.272	-5.305
b1567	b1567 ydfW orf, hypothetical protein [b1567]	-1.91745	-0.0414106	-1.92789	0.336846	-1.50178	-0.132647	-0.518354	-0.352144	-0.433	-0.427	-0.298	0.133	-0.047	-0.079	-0.257	-0.129
b1568	b1568 ydfX orf, hypothetical protein [b1568]	-1.15602	-0.372407	-1.1837	-0.0718472	-0.347026	0.462075	0.145442	-0.260504	-0.301	0.089	-0.057	0.38	0.406	0.546	-0.074	0.279
b1569	b1569 dicC regulator of dicB [b1569]	-1.39382	-1.35293	-1.53782	-1.21151	-0.278381	0.141269	0.249237	-0.344796	-0.578	0.24	-0.574	-0.681	-0.216	0	-0.529	-1.14
b1570	b1570 dicA regulator of dicB [b1570]	-0.672351	-0.150868	-0.38482	-0.0680141	-0.544423	0.0327283	-0.413853	-0.1002	-0.496	-0.203	-0.477	-0.034	-0.271	-0.216	-0.669	-0.233
b1571	b1571 ydfA orf, hypothetical protein [b1571]	-0.81113	-0.887986	-0.836332	-0.864038	0.266507	0.579068	-0.932063	-1.26464	-0.824	-0.446	-0.224	-0.14	-0.074	-0.119	-0.309	-0.203
b1572	b1572 ydfB orf, hypothetical protein [b1572]	-0.777929	-1.07909	-0.0720759	-0.621306	0.700039	0.896729	-0.616665	-1.98775	-0.619	-0.505	-0.131	0.698	0.383	0.589	0.168	0.614
b1573	b1573 rzpQ orf, hypothetical protein [b1573]	-0.281595	-0.755946	-0.0194865	-0.434339	0.315475	0.544787	-0.590341	-1.36547	-0.346	-0.285	0.483	0.275	0.528	0.741	0.06	0.21
b1575	b1575 dicB inhibition of cell division [b1575]	-0.0451098	-1.17872	-0.557961	-0.809147	-0.145858	-0.0716803	-0.550801	-0.306365	-0.381	-0.054	-0.834	0.225	-0.457	-1.431	-0.824	-0.274
b1576	b1576 ydfD orf, hypothetical protein [b1576]	-0.297265	-0.663914	0.183518	-0.505816	-1.41672	-0.258359	-0.322426	-1.82264	-0.582	-0.205	0.703	0.666	-0.133	-0.526	-0.5	-0.466
b1577	b1577 ydfE orf, hypothetical protein [b1577]	-0.382859	-1.28877	-0.105879	-1.06422	0.108188	-0.259743	-0.323772	-2.21746	-0.445	0.023	0.296	0.616	0.294	-0.256	0.049	0.251
b1579	b1579 intQ putative transposase [b1579]	-1.05333	-0.26736	-0.863983	-0.109777	-0.683852	-0.106921	-0.466434	-0.191386	-0.303	-0.184	-0.224	0.048	-0.564	-1.284	-0.765	-0.36
b1580	b1580 rspB starvation sensing protein [b1580]	-0.0480387	-0.563835	-0.076437	-0.46066	0.347676	-0.0954602	-0.0186419	-0.421434	0.696	0.523	0.588	0.587	0.975	0.837	0.668	1.241
b1581	b1581 rspA starvation sensing protein [b1581]	0.0875752	-0.446027	0.0922583	-0.426432	0.53266	0.020438	0.531592	0.0430297	0.935	0.574	0.558	0.814	0.918	0.813	1.314	1.136
b1582	b1582 ynfA orf, hypothetical protein [b1582]	-0.542865	0.0688598	-0.436218	-0.018486	-0.167964	0.391397	-0.489605	0.0988744	-0.41	-0.405	-0.871	-0.394	-0.997	-1.379	-0.771	-0.594
b1583	b1583 ynfB orf, hypothetical protein [b1583]	0.382475	0.154598	0.321425	0.120679	-0.0309836	-0.160357	0.372569	0.217703	0.196	0.281	0.214	-0.012	0.114	-0.13	-0.003	0.068
b1584	b1584 speG spermidine N1-acetyltransferase [b1584]	0.392444	0.0425494	0.154388	0.037225	0.0645576	-0.0333813	0.619879	0.43438	0.166	0.153	0.139	-0.076	0.02	-0.249	-0.151	-0.13
b1585	b1585 ynfC orf, hypothetical protein [b1585]	0.0820033	-0.160889	-0.0135237	0.00406055	0.107889	0.0835397	-0.212418	-0.319601	-0.245	0.111	-0.024	0.2	-0.367	-0.306	-0.355	-0.218
b1586	b1586 ynfD orf, hypothetical protein [b1586]	-0.831483	-0.604471	-0.534489	-0.677142	-1.63218	-1.40789	-0.298331	-0.330942	-1.048	-0.28	-0.662	0.261	1.16	1.766	-0.14	0.206
b1587	b1587 ynfE putative oxidoreductase, major subunit [b1587]	0.183148	-0.716619	0.173454	-0.0520105	0.520134	0.595507	-0.12309	0.069468	0.031	0.056	-0.508	-0.649	0.35	0.69	-0.289	-0.362
b1588	b1588 ynfF putative oxidoreductase, major subunit [b1588]	0.605281	-0.0745642	0.812491	-0.00517364	0.462478	-0.171031	-0.0242051	0.492804	0.36	-0.249	0.107	-0.365	0.72	1.027	0.579	-0.556
b1589	b1589 ynfG putative oxidoreductase, Fe-S subunit [b1589]	0.754689	-0.00430789	0.854324	0.216515	0.516273	0.0211834	0.804327	0.964673	-0.064	-0.048	-0.249	-0.192	0.318	0.767	-0.077	-0.093
b1590	b1590 ynfH putative DMSO reductase anchor subunit [b1590]	0.156581	-0.0392078	0.334032	0.0730341	0.880998	0.240384	0.379809	0.419885	0.048	0.125	-0.042	-0.175	0.182	0.306	-0.257	-0.266
b1591	b1591 dmsD putative oxidoreductase component [b1591]	0.256512	-0.0460273	0.187731	0.0652653	0.328926	0.244169	0.720742	0.775246	-0.03	-0.034	-0.002	-0.216	0.499	0.243	-0.5	-0.566
b1592	b1592 clcB putative chloride channel [b1592]	-0.117691	-0.203675	0.048812	-0.127621	0.0366629	-0.431663	0.0753753	-0.0627521	-0.02	-0.016	0.003	-0.06	0.259	0.443	-0.022	-0.035
b1593	b1593 ynfK orf, hypothetical protein [b1593]	0.344593	-0.300404	0.114807	-0.214441	-0.398354	-0.660989	-0.454461	-0.428959	0.315	-0.102	-0.178	-0.361	-0.005	-0.023	-0.282	-0.229
b1594	b1594 dgsA putative NAGC-like transcriptional regulator [b1594]	-0.264001	0.0087611	-0.601962	-0.400486	-0.196586	0.221762	-0.49167	-0.487475	-0.084	-0.046	-0.331	-0.368	0.174	0.014	-0.286	-0.264
b1595	b1595 ynfL putative transcriptional regulator LYSR-type [b1595]	0.222099	-0.154627	0.0960794	-0.119239	0.413149	0.173203	0.217507	-0.0790441	0.388	0.538	0.318	0.328	0.352	0.288	0.01	0.029
b1596	b1596 ynfM putative transport protein [b1596]	0.234629	0.117241	0.506321	0.308827	0.541038	0.0989876	0.764114	0.519563	0.478	0.3	0.05	-0.001	0.006	-0.278	0.15	0.337
b1597	b1597 asr acid shock protein [b1597]	-0.648634	-0.89198	-0.232047	-0.416078	-1.24545	-0.903181	-1.62606	-2.38401	-0.1	-0.798	0.105	0.18	-0.35	-0.535	1.042	0.968
b1598	b1598 ydgD orf, hypothetical protein [b1598]	-0.655828	-0.372376	-0.510099	-0.435124	-0.879688	-0.524022	-1.14539	-1.13004	-0.804	-0.346	-0.441	-0.091	-1.285	-0.992	-0.538	-0.289
b1599	b1599 mdtI possible chaperone [b1599]	0.0524884	-0.322469	0.218807	0.494545	0.278278	0.667559	0.0899294	0.0440575	0.395	0.432	0.989	0.753	1.591	1.383	0.539	0.502
b1600	b1600 mdtJ possible chaperone [b1600]	-0.127468	-1.20314	0.332609	0.272395	0.741853	0.28663	0.441896	-0.652809	0.676	0.292	0.8	0.439	1.194	1.143	0.393	0.67
b1601	b1601 tqsA putative transport protein [b1601]	-0.832298	-0.321048	-0.618449	-0.327174	-0.322722	-0.121326	0.207688	-0.615583	0.237	0.247	0.096	0.07	1.693	1.87	0.276	0.387
b1602	b1602 pntB pyridine nucleotide transhydrogenase, beta subunit [b1602]	0.310793	0.235801	-0.39608	-0.815818	0.495057	0.699154	0.6648	1.00681	0.155	0.199	0.407	-0.23	-0.22	-0.661	-0.535	-0.468
b1603	b1603 pntA pyridine nucleotide transhydrogenase, alpha subunit [b1603]	0.486202	0.52776	-0.420217	-0.397119	1.07341	1.12141	1.4704	1.31383	0.152	0.073	0.153	-0.42	-0.528	-0.725	-0.201	-0.375
b1604	b1604 ydgH orf, hypothetical protein [b1604]	0.664348	0.199714	0.29948	-0.0813233	0.473804	0.123597	0.660127	0.299053	0.385	0.227	0.254	-0.013	-0.248	-0.592	-0.019	-0.105
b1605	b1605 ydgI putative arginine/ornithine antiporter [b1605]	-0.703488	0.142685	0.991945	2.10823	-0.361261	-0.0741166	-0.170137	-0.707513	-0.12	-0.452	-0.329	0.156	-0.118	0.109	-0.096	-0.227
b1606	b1606 folM putative oxidoreductase [b1606]	-0.141756	0.0021488	0.897743	0.82009	-0.355994	-0.378661	-0.129984	-0.576339	-0.086	0.085	0.222	0.224	0.374	0.293	-0.079	0.011
b1607	b1607 ydgC orf, hypothetical protein [b1607]	0.262316	0.0999983	0.0740178	0.20953	0.9595	0.939195	0.926603	0.995539	0.068	-0.295	-0.094	-0.379	-0.821	-0.842	-0.172	-0.301
b1608	b1608 rstA response transcriptional regulatory protein [b1608]	-0.058167	-0.206271	0.0107315	-0.0960488	-0.330318	-0.123038	-0.624314	-0.636289	-0.141	-0.087	-0.18	-0.083	-0.024	-0.089	0.292	0.448
b1609	b1609 rstB sensor histidine protein kinase [b1609]	-0.116725	-0.0497555	-0.163168	-0.143854	-0.321605	-0.0101401	-0.442129	-0.560096	-0.023	0.176	0.142	0.262	0.336	0.32	0.556	0.591
b1610	b1610 tus DNA-binding protein; inhibition of replication at Ter sites [b1610]	-0.509332	0.165202	-0.664144	0.349485	-0.408454	0.0600884	0.12197	0.0123588	0.037	-0.082	-0.263	0.023	-0.257	0.183	0.246	0.169
b1611	b1611 fumC fumarase C= fumarate hydratase Class II; isozyme [b1611]	-0.276872	-0.555825	0.109368	-0.0876412	0.282615	0.404464	-2.18607	-2.04458	-0.172	-0.675	0.303	-0.317	-0.759	-1.565	-0.147	-0.764
b1612	b1612 fumA fumarase A = fumarate hydratase Class I; aerobic isozyme [b1612]	-0.868691	1.09511	-1.1293	0.144893	-0.160884	0.864018	-0.214701	0.625215	-0.191	-1.173	-0.851	-1.051	-0.926	-0.824	-0.535	-1.398
b1613	b1613 manA mannose-6-phosphate isomerase [b1613]	-0.187306	-0.354636	0.611232	0.524331	-0.274808	-0.139936	0.125764	0.101663	-0.052	-0.104	0.127	-0.145	-0.148	-0.258	0.099	0.036
b1614	b1614 ydgA orf, hypothetical protein [b1614]	-0.306473	-0.391904	0.279599	-0.332942	-0.938467	-0.97868	-0.986123	-1.09077	-0.554	-0.001	0.042	0.295	-0.677	-0.739	-0.237	0.086
b1615	b1615 uidC membrane-associated protein [b1615]	-0.0767924	0.0534918	-0.24995	-0.302659	-0.146994	-0.31826	-0.245397	-0.262123	0.452	0.316	0.309	0.336	0.569	0.166	-0.072	0.016
b1616	b1616 uidB glucuronide permease [b1616]	-0.354613	-0.85124	-1.18141	-0.830142	-0.32998	0.175231	-0.56824	-0.168636	0.288	0.033	-0.824	0.3	0.247	0.351	0.149	0.391
b1617	b1617 uidA beta-D-glucuronidase [b1617]	0.43869	-0.241429	-0.370492	-0.519977	0.172159	-0.202015	0.00496793	-0.431564	0.205	0.283	0.338	0.121	0.951	0.898	0.19	0.494
b1618	b1618 uidR repressor for uid operon [b1618]	0.0692504	0.204428	-0.239923	-0.0919097	-0.241334	-0.32027	-0.446052	-0.49458	-0.107	0.088	-0.036	0.034	-0.149	-0.231	-0.259	-0.194
b1619	b1619 hdhA NAD-dependent 7alpha-hydroxysteroid dehydrogenase, dehydroxylation of bile acids [b1619]	0.291942	-0.0380337	0.444582	-0.0906146	-1.51536	-1.64611	-0.866116	-1.2495	-0.005	0.689	-0.169	0.167	-1.954	-1.846	-0.064	0.443
b1620	b1620 malI repressor of malX and Y genes [b1620]	-0.494101	-0.250756	-0.158537	-0.342117	-0.945649	-0.743696	-0.849445	-0.870953	0.273	0.43	-0.055	0.133	0.197	0.164	-0.325	0.076
b1621	b1621 malX PTS system, maltose and glucose-specific II ABC [b1621]	0.740559	0.258456	0.321777	-0.0199836	0.513991	0.608706	0.186125	0.333722	0.823	0.512	0.575	0.217	0.794	0.63	0.801	0.445
b1622	b1622 malY enzyme that may degrade or block biosynthesis of endogenous mal inducer, probably aminotrasferase [b1622]	0.267424	-0.135176	0.0638844	-0.168313	-0.0476757	0.0215699	0.267222	0.21282	0.267	0.114	0.558	0.087	0.449	0.327	0.012	-0.01
b1623	b1623 add adenosine deaminase [b1623]	0.29791	0.755224	0.0610888	0.216544	-0.460899	-0.0787873	0.649174	0.917335	0.189	0.238	-0.55	-0.524	-0.169	-0.029	-0.172	-0.092
b1624	b1624 ydgJ orf, hypothetical protein [b1624]	-0.126969	-0.068146	0.0555706	0.280832	-0.466276	-0.684808	-0.144981	-0.222196	-0.149	-0.008	-0.051	-0.215	-0.093	-0.338	0.04	-0.079
b1625	b1625 cnu orf, hypothetical protein [b1625]	-0.232134	0.156907	0.396116	1.09746	0.0365905	0.314012	0.575412	0.697358	-0.411	-0.328	-0.381	0.121	-1.672	-1.413	-0.976	-0.734
b1626	b1626 ydgK orf, hypothetical protein [b1626]	-0.232038	-0.13831	0.204578	-0.113844	0.175697	-0.0871051	0.025121	0.0589145	-0.012	-0.078	-0.132	-0.19	-0.684	-0.73	-0.181	-0.251
b1627	b1627 rsxA orf, hypothetical protein [b1627]	0.0211057	0.211411	0.0894215	0.489444	0.695582	0.995118	0.745782	0.89309	-0.218	-0.234	-0.027	0.028	-0.474	-0.612	-0.112	-0.091
b1628	b1628 rsxB orf, hypothetical protein [b1628]	0.523183	0.364891	0.165376	-0.00193334	0.640813	0.502843	1.49786	1.81678	-0.133	-0.249	-0.041	-0.013	-0.359	-0.381	-0.097	-0.135
b1629	b1629 rsxC putative membrane protein [b1629]	1.22056	0.34833	1.01858	0.774716	0.98574	0.683211	1.93213	1.92142	0.222	0.216	0.393	0.411	0.569	0.467	0.314	0.4
b1630	b1630 rsxD orf, hypothetical protein [b1630]	-0.40463	-0.0486143	0.00424938	0.215293	0.364457	0.39431	0.768675	0.892738	0.091	-0.173	-0.374	-0.253	-0.506	-0.332	0	-0.057
b1631	b1631 rsxG orf, hypothetical protein [b1631]	0.563926	0.439038	0.498901	0.569441	1.2147	1.11895	1.71003	2.01083	0.59	0.338	0.325	0.329	0.382	0.152	0.426	0.279
b1632	b1632 rsxE orf, hypothetical protein [b1632]	-0.154504	0.445347	0.0101595	0.722623	0.778366	1.0211	1.90221	2.22858	0.328	0.218	0.007	0.339	0.164	0.06	0.388	0.499
b1633	b1633 nth endonuclease III; specific for apurinic and/or apyrimidinic sites [b1633]	0.666694	0.591908	0.505084	0.291874	0.757568	0.530715	2.14716	2.44612	0.014	-0.06	-0.001	0.138	0.308	0.057	0.243	0.073
b1634	b1634 tppB putative transport protein [b1634]	-0.568702	-0.581134	4.18465	4.77737	0.288099	0.413894	-0.432222	-1.09766	-0.217	-0.283	-0.532	-0.15	-3.863	-4.008	0.313	0.265
b1635	b1635 gst glutathionine S-transferase [b1635]	-0.345097	-0.221891	-0.216914	-0.0774071	-0.570254	-0.597306	0.167124	-0.16505	-0.017	-0.054	-0.355	-0.52	-0.391	-0.339	-0.257	-0.252
b1636	b1636 pdxY pyridoxal kinase 2 / pyridoxine kinase [b1636]	-0.193245	-0.67539	0.804564	0.399696	0.846549	0.720938	-0.752758	-1.09145	0.342	0.105	0.511	0.352	0.844	0.755	0.61	0.604
b1637	b1637 tyrS tyrosine tRNA synthetase [b1637]	0.645471	0.360638	0.383595	0.200953	0.129124	-0.0238707	0.831421	0.771099	0.283	0.385	0.102	-0.026	0.651	0.49	0.183	0.171
b1638	b1638 pdxH pyridoxinephosphate oxidase [b1638]	0.242942	-0.0498226	0.432962	0.215576	0.432832	0.262153	0.292709	0.0609884	0.112	-0.188	0.127	-0.208	0.119	0.026	0.276	0.08
b1639	b1639 ydhA orf, hypothetical protein [b1639]	-0.365987	0.00413879	-0.445865	-0.312785	0.222342	0.252962	-0.581747	-0.222599	0.039	-0.036	0.083	-0.1	0.575	0.43	2.041	1.807
b1640	b1640 anmK orf, hypothetical protein [b1640]	0.0441084	0.396188	-0.402662	-0.232345	-0.4472	-0.0866743	-0.182915	-0.126262	0.18	-0.042	-0.137	-0.517	0.005	0.09	0.322	-0.002
b1641	b1641 slyB putative outer membrane protein [b1641]	-0.474591	0.219561	-0.392808	-0.333421	-1.26424	-0.678684	-0.78899	-0.202036	-0.18	0.244	-0.26	-0.091	-0.375	-0.37	-0.195	0.056
b1642	b1642 slyA transcriptional regulator for cryptic hemolysin [b1642]	0.394361	-0.0916014	0.432308	0.119186	0.169086	-0.112726	0.414476	0.398788	-0.008	0.116	0.363	0.121	0.224	0.008	-0.222	-0.075
b1643	b1643 ydhI orf, hypothetical protein [b1643]	0.112465	0.0983081	0.659145	0.628379	1.44153	1.58167	0.0277935	-0.387153	-0.275	-0.131	-0.055	0.023	-0.056	-0.069	0.366	0.213
b1644	b1644 ydhJ putative membrane protein [b1644]	-0.0882778	-0.012283	0.583236	0.508914	1.01834	1.08735	-0.0715203	-0.0543115	-0.0656	-0.0352	0.0438	-0.0426	0.1186	0.1594	0.3268	0.3862
b1645	b1645 ydhK orf, hypothetical protein [b1645]	0.0523044	-0.553863	0.318817	-0.0478891	0.682607	0.148109	0.0739968	0.784583	-0.224	-0.277	-1.081	-0.58	-0.104	-0.582	0.355	-0.072
b1646	b1646 sodC superoxide dismutase precursor [b1646]	-0.169103	-0.302477	-0.0341946	-0.266394	-1.6273	-1.74752	-1.00331	-1.23709	-0.563	0.028	-0.246	0.374	-0.641	-0.022	0.341	0.918
b1647	b1647 ydhF orf, hypothetical protein [b1647]	0.0523215	-0.415656	-0.288741	-0.507794	-0.922872	-1.15056	-0.516988	-0.911063	-0.092	-0.064	0.131	0.233	0.226	0.179	0.194	0.388
b1648	b1648 ydhL orf, hypothetical protein [b1648]	0.144937	0.329326	-0.0726475	0.0370663	-0.423872	-0.750792	-0.366467	-0.183935	-0.286	0.1985	-0.121	-0.014	0.338	-0.141	-0.0325	0.225
b1649	b1649 ydhM orf, hypothetical protein [b1649]	-0.360883	-0.0448276	-0.193063	-0.103636	0.103522	0.0257052	0.143903	0.535131	-0.291	0.183	-0.123	-0.087	-0.178	0.2	-0.35	-0.386
b1650	b1650 nemA N-ethylmaleimide reductase [b1650]	0.455258	0.0814979	0.554846	0.432343	0.706526	0.478848	0.726678	0.841923	0.299	0.278	0.604	0.233	0.553	0.551	0.188	0.186
b1651	b1651 gloA lactoylglutathione lyase [b1651]	0.502912	0.148178	0.30707	-0.218828	0.798214	0.846345	1.38316	1.42294	0.017	0.328	0.232	0.318	0.365	0.361	-1.008	-0.799
b1652	b1652 rnt RNase T, degrades tRNA [b1652]	0.861757	0.236008	0.733116	0.516785	0.472066	0.174032	0.988318	0.987419	0.127	0.137	0.004	-0.021	0.52	0.41	-0.339	-0.284
b1653	b1653 lhr member of ATP-dependent helicase superfamily II [b1653]	0.807813	0.152578	0.814909	0.240819	0.597497	-0.0377636	1.04749	0.733465	0.253	0.25	0.445	0.06	0.886	0.57	0.162	0.17
b1654	b1654 grxD orf, hypothetical protein [b1654]	0.439924	0.127063	0.283221	0.0925596	-0.156511	-0.424973	1.28282	1.34795	-0.266	-0.288	-0.377	-0.65	-0.177	0.292	-0.296	-0.677
b1655	b1655 ydhO putative lipoprotein [b1655]	-0.255171	0.136875	-0.268189	0.0469561	-0.0662848	0.30339	-0.84147	-0.772825	-0.062	-0.243	-0.418	0.006	-2.854	-3.113	-0.492	-0.292
b1656	b1656 sodB superoxide dismutase, iron [b1656]	-0.28952	0.6889	0.346277	0.540801	3.32136	3.8392	1.45602	2.30482	-0.436	-1.618	-0.707	-2.048	-0.171	0.348	-0.651	-2.481
b1657	b1657 ydhP putative transport protein [b1657]	0.0995392	-0.818902	0.665502	0.267196	0.0182242	-0.0984129	-0.149324	-0.0526394	-0.251	-0.261	0.372	0.038	0.639	0.356	0.22	-0.012
b1658	b1658 purR transcriptional repressor for pur regulon, glyA, glnB, prsA, speA [b1658]	0.614477	0.246981	0.571203	0.351788	1.0277	0.567415	0.949808	0.762654	0.309	0.077	0.304	-0.15	0.236	0.09	-0.045	-0.217
b1659	b1659 ydhB putative transcriptional regulator LYSR-type [b1659]	0.300844	-0.269447	0.173822	-0.237449	0.503702	0.0287183	0.401134	0.149138	0.128	0.239	0.164	0.042	0.256	0.117	-0.124	0.095
b1660	b1660 ydhC putative transport protein [b1660]	-0.289375	-0.165968	-0.382042	-0.00829905	0.161382	0.515758	0.260174	0.193596	-0.165	-0.282	-0.357	-0.26	0.16	0.484	-0.04	0.124
b1661	b1661 cfa cyclopropane fatty acyl phospholipid synthase [b1661]	-1.56927	-0.655555	0.205332	0.0736986	-3.46393	-3.14176	-1.60456	-1.89996	-0.361	0.299	-0.32	0.143	-1.951	-1.809	0.274	0.419
b1662	b1662 ribC riboflavin synthase, alpha chain [b1662]	0.529357	-0.0496826	0.673504	0.123386	-0.229101	-0.547009	1.0634	0.900093	0.385	0.801	0.282	0.145	-0.018	-0.468	-0.444	-0.181
b1663	b1663 mdtK putative transport protein [b1663]	0.0394079	0.0195012	0.301801	0.339907	1.46938	1.64533	0.505263	0.536198	-0.017	0.021	-0.065	-0.357	-1.963	-2.097	-0.627	-0.838
b1664	b1664 ydhQ possible enzyme [b1664]	-0.0944733	0.10564	0.189674	0.0528868	-1.3834	-1.06724	-1.03887	-0.808745	0.056	0.484	-0.152	0.09	-0.891	-0.562	-0.283	0.029
b1667	b1667 ydhR orf, hypothetical protein [b1667]	0.459265	0.446251	0.265416	-0.476591	0.618666	0.715188	1.38542	1.95478	0.264	0.237	0.125	-0.178	-0.318	-0.79	-0.655	-0.713
b1668	b1668 ydhS orf, hypothetical protein [b1668]	-0.314053	-0.312489	-0.16122	-0.00420101	-2.07804	-1.85319	-1.67346	-2.44137	-0.823	0.047	-0.499	0.696	-1.682	-1.178	0.684	1.364
b1669	b1669 ydhT orf, hypothetical protein [b1669]	-0.676698	0.0446516	-0.828782	-0.0996417	-0.570449	-0.0296282	0.191988	0.212232	-0.276	-0.048	-0.199	-0.098	-0.11	-0.232	-0.612	-0.405
b1670	b1670 ydhU orf, hypothetical protein [b1670]	-0.195624	-0.182112	0.0467773	0.00244002	-0.474132	0.0662695	0.268796	0.463042	-0.147	-0.013	0.295	-0.164	0.177	-0.016	-0.4	-0.318
b1671	b1671 ydhX putative oxidoreductase, Fe-S subunit [b1671]	-0.031628	-0.0595037	-0.13375	-0.16742	-0.30434	-0.228047	0.521798	0.537401	-0.102	-0.036	-0.033	-0.202	-0.083	-0.308	-0.71	-0.506
b1672	b1672 ydhW orf, hypothetical protein [b1672]	0.158042	0.111027	0.3144	0.246376	0.00946636	0.260648	0.653401	0.371135	-0.108	-0.357	-0.118	-0.37	0.048	-0.085	-0.056	-0.292
b1673	b1673 ydhV orf, hypothetical protein [b1673]	0.645509	-0.0812968	-0.193177	-0.800671	0.158277	-0.31386	0.707922	-0.996553	-0.229	-0.272	-1.533	0.444	-2.33	-0.531	-1.457	-0.403
b1674	b1674 ydhY putative oxidoreductase, Fe-S subunit [b1674]	-0.696411	-0.286299	-1.43773	-0.255888	-0.772873	-0.0557123	0.57154	-0.0260935	0.024	-0.26	0.434	-0.454	0.218	-0.94	-1.016	0.135
b1675	b1675 ydhZ orf, hypothetical protein [b1675]	-0.843834	-0.284022	-0.559405	-0.726971	-1.27521	-0.892836	-0.0657849	0.29788	-0.85	-0.508	-0.659	-0.18	-0.302	-0.021	-1.01	-0.55
b1676	b1676 pykF pyruvate kinase I [b1676]	-1.19842	0.102871	-0.774291	0.324476	-2.42999	-1.75421	-1.77381	-2.19845	-0.762	-0.444	-1.111	-0.118	-1.132	-0.571	0.146	0.197
b1677	b1677 lpp murein lipoprotein [b1677]	-0.364647	1.79411	-1.09828	-0.0829207	0.974849	2.09017	-0.408208	1.72172	-0.188	-0.22	-1.132	-0.178	-2.918	-2.795	-1.004	-0.951
b1678	b1678 ynhG orf, hypothetical protein [b1678]	-0.819539	-0.555307	-0.287396	-0.241453	-2.23917	-2.08725	-1.12597	-1.37481	-0.536	0.137	-0.586	0.134	-1.017	-0.643	-0.392	0.202
b1679	b1679 sufE orf, hypothetical protein [b1679]	0.328998	-0.286012	0.0465925	-0.20762	0.51261	0.11314	0.671721	-0.342259	0.143	0.614	0.468	0.896	0.542	-0.201	-0.109	0.882
b1680	b1680 sufS orf, hypothetical protein [b1680]	0.207047	-0.14217	-0.0886776	-0.242927	0.242815	-0.0410554	0.617463	-0.288558	0.06	0.52	0.276	0.681	0.418	-0.396	0.195	0.937
b1681	b1681 sufD orf, hypothetical protein [b1681]	0.580659	0.0936188	0.0679897	-0.136243	0.918899	0.39509	1.01577	0.0427987	0.21	0.738	0.509	0.79	0.388	-0.428	0.113	0.978
b1682	b1682 sufC putative ATP-binding component of a transport system [b1682]	0.453191	-0.318224	0.051521	-0.205496	0.654937	0.125719	0.475618	-0.837983	0.21	0.853	0.399	0.827	0.521	-0.393	0.005	0.839
b1683	b1683 sufB orf, hypothetical protein [b1683]	0.708883	-0.0596634	0.225562	-0.076189	0.645703	0.0354297	0.740764	-0.515116	0.276	0.924	0.519	0.909	0.338	-0.287	-0.021	1.107
b1684	b1684 sufA orf, hypothetical protein [b1684]	0.612855	-0.00610835	-0.244541	-0.231891	1.10532	0.542131	1.36358	-0.0589621	0.3006	0.8226	-0.1494	0.6444	-0.339	-0.92	-0.1094	1.0122
b1685	b1685 ydiH orf, hypothetical protein [b1685]	-1.00662	-0.565599	0.251742	0.433339	-1.83541	-1.75629	-0.0396106	-0.204922	-0.819	-0.524	-0.944	-0.832	-1.347	-1.184	-0.513	-1.015
b1686	b1686 ydiI orf, hypothetical protein [b1686]	0.514227	0.715497	0.216763	0.276102	0.531413	0.648333	1.46506	1.73844	0.032	-0.318	-0.073	-0.553	0.049	0.125	-0.382	-0.908
b1687	b1687 ydiJ putative oxidase [b1687]	0.998398	0.7308	0.525038	0.525903	0.940675	0.733874	1.7695	1.823	0.378	-0.152	0.109	-0.594	0.339	0.275	0.115	-0.526
b1688	b1688 ydiK orf, hypothetical protein [b1688]	-0.118133	-0.275422	0.0840029	0.110838	0.282711	0.154604	0.245936	-0.0650096	-0.225	-0.2162	0.1452	-0.1522	-0.6012	-0.6974	0.0204	-0.0834
b1689	b1689 ydiL orf, hypothetical protein [b1689]	0.0623663	0.144998	-0.847333	-0.583681	-0.175189	-0.244909	-0.749767	-0.509594	0.306	0.287	-0.602	-0.12	-0.397	-0.868	-0.428	0.178
b1690	b1690 ydiM putative transport system permease protein [b1690]	-0.490015	0.181371	-0.549224	-0.15814	-0.170488	-0.562247	-0.269359	0.0221042	0.241	0.096	0.12	-0.296	0.123	-0.316	0.224	-0.28
b1691	b1691 ydiN putative amino acid/amine transport protein [b1691]	-0.321123	-0.768471	-0.756316	-1.09053	0.574682	0.386823	0.562872	-0.423995	-0.236	0.253	0.159	-0.061	0.955	-0.955	-1.138	-0.676
b1692	b1692 ydiB putative oxidoreductase [b1692]	0.609673	0.179463	0.0140851	0.346559	-0.0895886	0.420842	0.605456	-0.896746	-0.584	0.392	-0.721	-0.51	0.248	-1.293	-0.718	-0.402
b1693	b1693 aroD 3-dehydroquinate dehydratase [b1693]	0.291358	-0.0445335	0.562403	0.104718	-0.588054	-0.844812	0.357451	0.152347	0.039	0.17	0.439	0.172	0.735	0.452	-0.258	-0.048
b1694	b1694 ydiF putative enzyme [b1694]	-0.67775	0.245346	-1.26846	-1.08317	-0.945861	0.0653533	0.226998	-0.130401	0.565	0.834	-0.037	-0.901	-0.058	-0.879	-1.159	-1.253
b1695	b1695 ydiO putative oxidoreductase [b1695]	0.654022	0.39521	0.0769498	-0.133811	0.0351288	-0.0280405	0.882346	0.904487	0.72	0.767	-0.125	-0.058	-0.576	-0.362	-0.509	-0.132
b1696	b1696 ydiP putative ARAC-type regulatory protein [b1696]	0.226102	-0.0955032	0.0174423	-0.0404783	-0.340789	-0.269552	0.184292	-0.231845	0.175	0.295	-0.329	-0.478	-0.587	-0.788	-0.349	-0.364
b1697	b1697 ydiQ putative transport protein [b1697]	-0.917361	-0.859565	-1.16423	-0.435866	-0.168752	0.245307	-0.343596	-1.04332	-0.1424	0.33	-0.6926	-0.7422	-1.299	-1.1242	-1.1348	-0.4484
b1698	b1698 ydiR putative flavoprotein [b1698]	0.424835	0.0568014	0.488728	-0.0500426	-0.45889	-0.447971	0.317578	0.30411	0.22	0.259	0.235	-0.011	0.373	0.434	-0.2	-0.087
b1699	b1699 ydiS flavoprotein; probably electron transport [b1699]	0.447567	0.381296	0.430161	0.051625	-0.102172	-0.160398	0.479582	0.594493	0.251	0.272	0.003	0.233	0.369	0.668	0.022	-0.067
b1700	b1700 ydiT orf, hypothetical protein [b1700]	-0.85581	-0.00648056	-0.861601	0.286024	0.285048	-0.0683007	0.550029	0.264127	-0.572	-1.197	-1.683	-1.873	-2.08	-1.626	0.75	-0.195
b1701	b1701 fadK putative ligase/synthetase [b1701]	0.126633	-0.366904	0.182804	-0.188824	0.114697	-0.256988	0.113032	-0.0458219	0.053	-0.214	0.289	-0.535	-0.168	-0.401	-0.15	-0.396
b1702	b1702 pps phosphoenolpyruvate synthase [b1702]	0.762993	0.386451	0.343972	0.109814	0.285683	0.16747	0.589165	0.306993	0.287	0.361	0.462	0.074	-0.008	-0.188	0.444	0.371
b1703	b1703 ydiA orf, hypothetical protein [b1703]	-0.124752	-0.0521596	0.224309	0.136966	-0.597363	-0.51766	-0.233407	0.0910018	-0.231	-0.043	0.24	0.173	-0.504	-0.462	-0.44	-0.219
b1704	b1704 aroH 3-deoxy-D-arabinoheptulosonate-7-phosphate synthase [b1704]	0.0119305	0.0518264	0.555372	0.705777	0.519132	0.573937	0.998293	1.04869	-0.018	-0.286	-0.225	0.014	0.285	0.203	-0.395	-0.574
b1705	b1705 ydiE orf, hypothetical protein [b1705]	0.278851	-0.163473	-0.0654594	-0.218725	1.70534	1.68129	0.666513	-1.08042	-0.131	0.664	-0.279	0.61	-0.289	-0.68	-1.096	-0.13
b1706	b1706 ydiU orf, hypothetical protein [b1706]	0.556442	0.355796	0.744372	0.611289	0.775883	0.381665	1.44999	1.55983	0.178	-0.025	0.291	0.267	0.291	0.161	0.353	0.383
b1707	b1707 ydiV orf, hypothetical protein [b1707]	0.388854	0.569924	0.127549	0.356347	-0.227198	-0.0665746	0.767074	0.659072	0.177	0.456	-0.557	-0.261	-1.418	-0.967	-0.751	-0.517
b1708	b1708 nlpC lipoprotein [b1708]	0.0297988	-0.188898	0.0450776	-0.335256	-0.0204066	-0.166285	-0.462368	-0.128978	-0.188	-0.275	-0.579	-0.678	-1.181	-1.122	-0.885	-0.87
b1709	b1709 btuD ATP-binding component of vitamin B12 transport system [b1709]	-0.155267	0.0353624	0.277472	0.145867	-0.829318	-0.744974	-0.974589	-1.15245	-0.371	0.024	-0.072	0.236	0.006	0.123	0.304	0.488
b1710	b1710 btuE vitamin B12 transport [b1710]	0.423109	0.233423	0.5386	0.372925	-0.751296	-0.867337	-0.4315	-0.775596	0.008	0.398	0.161	0.55	0.083	0.321	0.393	0.682
b1711	b1711 btuC vitamin B12 transport permease protein [b1711]	0.269827	0.303769	0.290223	0.0594185	0.693785	0.656476	0.603478	0.332249	0.162	-0.092	0.19	-0.142	0.255	0.113	0.199	-0.038
b1712	b1712 ihfA integration host factor [b1712]	-0.0749198	0.112174	-0.110277	-0.329991	0.111175	0.157632	-0.748148	-0.30517	-0.014	0.064	-0.114	0.05	-0.314	-0.158	-0.004	0.079
b1713	b1713 pheT phenylalanine tRNA synthetase, beta-subunit [b1713]	0.183296	0.387265	0.106274	0.00258598	0.043321	0.123282	0.434226	0.777435	0.328	0.366	0.237	0.072	0.178	0.302	0.341	0.215
b1714	b1714 pheS phenylalanine tRNA synthetase, alpha-subunit [b1714]	0.734006	0.484308	0.526697	0.351242	1.13366	0.917203	1.67016	1.86377	0.382	0.418	0.124	-0.178	0.248	0.158	-0.141	-0.208
b1716	b1716 rplT 50S ribosomal subunit protein L20, and regulator [b1716]	-1.12653	-0.412593	-0.635724	-0.597812	-2.38957	-1.87708	-0.631655	0.189799	-0.198	0.184	-0.571	-0.026	-0.364	-0.04	-0.255	0.036
b1717	b1717 rpmI 50S ribosomal subunit protein A [b1717]	-0.772278	-0.367665	-0.215137	-0.13488	-1.52241	-1.29653	-0.295867	0.0718192	-0.146	-0.112	-0.489	-0.189	-0.43	0.029	0.033	0.124
b1718	b1718 infC protein chain initiation factor IF-3 [b1718]	-0.392992	-0.130656	-0.377194	-0.184929	-0.605085	-0.348897	-0.0499007	-0.115685	-0.142	-0.143	-0.255	-0.178	-0.216	0.041	-0.023	-0.061
b1719	b1719 thrS threonine tRNA synthetase [b1719]	-0.0465717	-0.0417626	0.00629872	0.213372	0.115431	0.0586912	0.33625	0.0556214	-0.137	-0.164	-0.111	-0.274	-0.264	-0.224	0.11	-0.006
b1720	b1720 b1720 orf, hypothetical protein [b1720]	-1.54175	-0.0192964	-1.15902	0.0375151	-1.13469	-0.31967	-1.15376	-0.649885	-0.64	-0.078	-0.707	-0.244	-0.966	-1.609	-0.19	-0.2
b1721	b1721 b1721 orf, hypothetical protein [b1721]	0.164417	-2.55274	-0.0103971	-1.40665	1.01674	0.1605	0.416083	-1.90054	0.025	0.267	-0.233	-0.381	-0.699	-0.692	-0.078	0.64
b1722	b1722 ydiY orf, hypothetical protein [b1722]	1.10018	0.282976	1.34637	0.901979	0.924409	1.10872	0.948817	1.40283	0.253	-0.407	0.035	-0.309	-0.751	-1.316	-0.542	-0.798
b1723	b1723 pfkB 6-phosphofructokinase II; suppressor of pfkA [b1723]	0.44854	0.405938	0.422481	0.245829	-0.435387	-0.676252	0.475879	0.421002	1.308	1.784	-0.395	-0.183	0.936	1.609	1.898	1.968
b1724	b1724 ydiZ orf, hypothetical protein [b1724]	0.259963	0.123364	0.491662	0.291313	-0.857969	-1.0862	-0.604959	-0.94174	-0.209	0.526	-0.038	0.724	-0.686	-0.375	0.912	1.538
b1725	b1725 yniA orf, hypothetical protein [b1725]	-0.484044	-0.478608	-0.363319	-0.446857	-1.62826	-1.64856	-1.06465	-1.45873	-0.422	0.134	-0.49	-0.045	-0.477	-0.125	0.2	0.48
b1726	b1726 yniB orf, hypothetical protein [b1726]	-0.33778	-0.336074	0.0266384	-0.191053	-0.937444	-1.21157	-0.762537	-0.702048	-0.043	0.154	0.028	-0.01	-0.269	-0.466	0.278	0.401
b1727	b1727 yniC putative phosphatase [b1727]	-0.264925	-0.0768123	-0.0710987	0.0147275	-0.728357	-0.361188	-0.550462	-0.50687	0.014	0.065	-0.28	-0.05	-0.572	-0.545	-0.279	-0.329
b1728	b1728 ydjM orf, hypothetical protein [b1728]	-0.544939	-0.631649	-0.320215	-0.309575	0.240587	0.0726835	-0.263309	-0.362823	-0.468	-0.096	-0.513	0.066	-0.615	-0.873	-0.628	-0.618
b1729	b1729 ydjN part of a kinase [b1729]	-0.384364	-0.327125	0.424899	0.382321	0.444429	0.42808	0.5142	-0.0858534	0.058	0.085	-0.15	0.125	-1.396	-1.246	-0.072	0.046
b1730	b1730 ydjO orf, hypothetical protein [b1730]	-0.212757	-0.132741	-0.272328	-0.106271	0.0287345	0.0395786	0.481393	-0.594304	0.18	0.159	-0.729	-0.887	-0.72	-1.689	-0.151	-0.158
b1731	b1731 cedA orf, hypothetical protein [b1731]	-0.354315	-0.208658	-0.24755	-0.0774626	-0.0887466	-0.301287	0.111866	-0.345394	-0.304	-0.177	-0.569	-0.217	-0.615	-0.322	-0.396	-0.194
b1732	b1732 katE catalase; hydroperoxidase HPII [b1732]	0.102286	-0.192394	0.696471	0.48051	-1.83304	-1.84976	-1.73483	-2.51486	-1.063	-0.081	-0.609	0.562	-1.431	-0.466	1.616	2.091
b1733	b1733 chbG orf, hypothetical protein [b1733]	0.0904837	-0.207743	-0.0367635	-0.0700064	0.0183288	0.0755682	0.412377	0.638697	0.307	0.326	0.111	-0.144	-0.173	-0.409	-0.022	-0.085
b1734	b1734 chbF phospho-beta-glucosidase; cryptic [b1734]	0.215328	0.183498	0.429871	0.153409	-0.0312709	0.1203	0.295435	0.57312	0.408	0.65	-0.056	0.059	-0.199	-0.388	0.081	0.158
b1735	b1735 chbR negative transcriptional regulator of cel operon [b1735]	0.379443	0.429332	0.22592	0.183726	0.764654	0.577365	0.282099	0.376792	0.433	0.556	-0.18	-0.064	-0.005	-0.173	0.09	0.414
b1736	b1736 chbA PEP-dependent phosphotransferase enzyme III for cellobiose, arbutin, and salicin [b1736]	0.530607	0.264083	0.162693	-0.194503	0.622983	0.65264	0.158045	0.289971	0.437	0.466	0.182	0.076	-0.067	-0.121	-0.18	0.11
b1737	b1737 chbC PEP-dependent phosphotransferase enzyme II for cellobiose, arbutin, and salicin [b1737]	0.320866	0.575595	-0.548281	-0.290724	1.43266	1.60114	-0.108372	-1.52583	0.542	0.2	-0.75	0.408	-0.911	-0.339	0.464	0.734
b1738	b1738 chbB PEP-dependent phosphotransferase enzyme IV for cellobiose, arbutin, and salicin [b1738]	0.17898	0.34585	-0.631662	-0.448195	-0.369047	-0.518581	-0.185681	-0.514056	0.225	0.274	-0.082	-0.06	-0.341	-0.337	0.21	0.263
b1739	b1739 osmE activator of ntrL gene [b1739]	-1.11124	0.527843	-1.238	-0.858951	-1.34879	-0.766217	-1.50274	-0.884437	-1.261	-0.674	-1.524	-0.28	-2.873	-2.089	0.258	0.892
b1740	b1740 nadE NAD synthetase, prefers NH3 over glutamine [b1740]	0.110958	-0.144204	0.371761	-0.156253	-0.171659	-0.31393	0.750703	0.716882	0.066	0.102	0.019	-0.07	0.404	0.361	-0.136	0.073
b1741	b1741 cho putative excinuclease subunit [b1741]	-0.0494256	0.0407694	0.282763	0.328943	0.145296	0.114786	1.44481	1.75392	0.001	-0.18	-0.464	-0.218	-0.027	0.017	-0.568	-0.537
b1742	b1742 ves orf, hypothetical protein histidine uptake? [b1742]	2.53986	1.48326	0.394283	0.000328495	0.602955	1.23836	2.95921	2.76494	-1.31	-1.75	0.69	0.553	-0.357	-1.316	-5.567	-5.788
b1743	b1743 spy periplasmic protein related to spheroblast formation [b1743]	-0.517464	-0.357938	-0.574591	-0.59153	0.12456	0.334523	-1.62514	-1.71689	0.0798	-0.1558	0.0648	-0.2906	3.8152	4.129	1.9876	1.9736
b1744	b1744 astE orf, hypothetical protein [b1744]	0.233335	-0.202227	1.72089	1.92417	0.227389	0.220995	-0.797414	-1.43976	-0.044	0.346	0.42	0.499	-0.442	-0.471	0.53	0.895
b1745	b1745 astB orf, hypothetical protein [b1745]	0.516704	0.247486	2.12282	2.27446	0.490695	0.426278	-0.11985	-0.194423	0.35	0.647	0.893	0.756	-0.086	0.143	0.845	0.969
b1746	b1746 astD putative aldehyde dehydrogenase [b1746]	0.538897	0.0710318	2.02931	2.11177	0.357775	0.447888	-0.402261	-0.190196	0.15	0.531	0.818	0.764	-0.403	-0.212	0.609	0.937
b1747	b1747 astA orf, hypothetical protein [b1747]	-0.0461803	-0.0309198	1.61148	2.17465	-0.0373467	-0.0117931	-0.643338	-0.65071	-0.222	0.085	0.12	0.342	-0.745	-0.453	0.493	1.014
b1748	b1748 astC acetylornithine delta-aminotransferase [b1748]	0.320649	-0.508633	2.54082	2.59081	0.142858	0.0181923	-1.18106	-1.65146	0.184	0.58	1.021	0.646	-0.375	-0.397	0.737	1.055
b1749	b1749 xthA exonuclease III [b1749]	0.601391	0.0973697	0.798603	0.412975	0.449752	0.331397	0.897994	0.860564	0.304	0.438	0.355	0.278	0.534	0.597	-0.043	0.051
b1750	b1750 ydjX orf, hypothetical protein [b1750]	-0.930945	-0.00777355	-0.953827	-0.0958248	-0.0095813	0.295294	-0.547292	-0.456955	-0.432	0.065	0.462	-0.064	-0.74	-0.126	-0.375	-0.357
b1751	b1751 ydjY orf, hypothetical protein [b1751]	0.550469	0.158955	0.0799967	0.12161	0.299645	0.325995	0.24277	0.476751	0.381	0.31	0.249	-0.053	0.201	0.277	-0.126	0.066
b1752	b1752 ydjZ orf, hypothetical protein [b1752]	-0.252123	0.173918	-0.250091	-0.0772185	0.172755	-0.28929	0.0183334	0.327741	-0.115	-0.128	-0.252	-0.36	-0.63	-0.096	-0.063	-0.125
b1753	b1753 ynjA orf, hypothetical protein [b1753]	0.50677	-0.0195898	0.517135	0.0522256	0.459871	0.219742	0.644077	0.589013	0.058	0.059	0.098	-0.277	-0.059	-0.083	0.152	-0.057
b1754	b1754 ynjB orf, hypothetical protein [b1754]	0.555028	0.17126	0.377484	0.379353	0.646826	0.259902	0.668129	0.390234	0.304	0.251	0.271	-0.161	0.117	-0.034	0.033	-0.052
b1755	b1755 ynjC putative transport system permease protein [b1755]	0.139375	0.0466259	0.33304	0.0109863	0.107166	-0.204219	0.344805	0.336018	-0.078	-0.174	-0.151	-0.149	0.11	0.546	0.146	0.255
b1756	b1756 ynjD putative ATP-binding component of a transport system [b1756]	0.480545	-0.0872647	0.568836	0.0116425	0.643796	0.403298	0.580821	0.3605	0.003	0.184	0.002	0.029	0.238	0.533	0.129	0.044
b1757	b1757 ynjE putative thiosulfate sulfur transferase [b1757]	0.222263	0.114055	-0.0747353	-0.32446	-0.033566	0.00273656	-1.00573	-0.748425	0.237	0.265	0.371	0.305	0.019	0.727	-0.053	0.296
b1758	b1758 ynjF putative cytochrome oxidase [b1758]	0.135478	0.37625	-0.0152485	0.35071	0.848767	0.885026	0.793818	0.657719	0.046	0.08	0.032	0.09	-0.141	0.27	0.025	-0.008
b1759	b1759 nudG orf, hypothetical protein [b1759]	0.192499	-0.770855	0.722931	-0.40607	1.04739	0.830867	1.22843	-0.207063	-0.077	-0.177	-0.519	-0.255	-0.212	-0.922	-0.184	-0.302
b1760	b1760 ynjH orf, hypothetical protein [b1760]	1.7431	0.461086	0.35338	-0.0246639	0.338735	0.234052	2.93394	2.38769	-0.78	-1.222	1.067	0.813	-0.361	-0.956	-3.621	-3.715
b1761	b1761 gdhA NADP-specific glutamate dehydrogenase [b1761]	1.09903	0.60961	0.848666	0.755815	1.70552	1.64035	1.89009	1.94993	0.436	0.323	0.398	0.037	-1.442	-1.911	-0.353	-0.419
b1762	b1762 ynjI orf, hypothetical protein [b1762]	0.552937	-0.122273	0.379086	0.101079	0.514116	0.483773	0.849313	0.0666103	0.267	0.319	0.594	0.348	0.36	-0.357	0.156	0.041
b1763	b1763 topB DNA topoisomerase III [b1763]	0.664809	0.768934	0.218648	-0.0630256	0.605052	0.37368	0.714314	0.877995	0.545	0.297	0.603	0.142	1.17	0.607	0.32	0.197
b1764	b1764 selD selenophosphate synthase, H [b1764]	0.51306	0.208228	0.045173	-0.013654	0.166362	0.0545817	0.777395	0.562293	0.279	0.152	0.269	-0.246	-0.16	-0.186	0.11	-0.198
b1765	b1765 ydjA orf, hypothetical protein [b1765]	-0.078944	0.261311	-0.122079	0.21018	-0.320874	0.00923194	0.479046	0.881998	-0.183	-0.16	-0.098	-0.123	-0.056	-0.298	-0.815	-0.755
b1766	b1766 sppA protease IV, a signal peptide peptidase [b1766]	-0.619338	-0.290293	-0.259091	-0.0229224	-0.20713	0.0871716	-0.2812	-0.0144455	-0.097	-0.248	-0.106	-0.181	-0.035	-0.048	-0.245	-0.198
b1767	b1767 ansA cytoplasmic L-asparaginase I [b1767]	-0.1431	-0.384444	-0.0109046	0.0704274	0.0134839	-0.0746976	-0.0923719	-0.415802	0.031	-0.1	0.001	-0.276	0.115	-0.089	-0.063	-0.054
b1768	b1768 pncA orf, hypothetical protein [b1768]	0.0338739	0.0142232	0.0537099	0.0401556	0.114815	-0.100287	0.249272	0.313338	-0.028	-0.125	-0.022	-0.101	0.249	0.113	0.115	-0.114
b1769	b1769 ydjE putative transport protein [b1769]	-0.586719	0.271995	-0.622391	-0.158551	-0.0115373	0.237283	-0.0184366	-0.145403	0.03	0.162	-0.487	-0.503	-0.722	-0.575	-0.135	-0.31
b1770	b1770 ydjF putative DEOR-type transcriptional regulator [b1770]	0.111237	-0.171687	-0.118023	-0.121925	0.459166	0.279554	0.242042	0.0273808	-0.011	-0.124	-0.117	-0.026	-0.189	-0.341	-0.475	-0.303
b1771	b1771 ydjG orf, hypothetical protein [b1771]	0.635303	0.0991738	0.332158	-0.055263	0.34026	0.107704	0.474339	0.380062	0.332	0.311	0.098	-0.081	0.011	-0.265	0.15	-0.19
b1772	b1772 ydjH putative kinase [b1772]	0.247275	-1.42361	0.241038	-1.08484	0.567248	0.185264	0.208344	-1.55841	0.121	0.287	-0.657	-0.573	-0.997	0.017	-0.645	-0.011
b1773	b1773 ydjI putative aldolase [b1773]	0.398409	0.211047	-0.0124528	-0.232239	0.507673	-0.0863407	0.406758	0.237618	0.716	0.39	-0.068	-0.257	0.48	1.273	0.698	0.565
b1774	b1774 ydjJ putative oxidoreductase [b1774]	-0.315827	-0.176095	-0.245185	-0.164227	-0.0317345	0.392241	-0.0278501	-1.7278	-0.046	0.318	0.15	-0.151	-0.02	0.143	-0.911	-0.067
b1775	b1775 ydjK putative transport protein [b1775]	-0.447419	0.322076	-0.34491	-0.848503	0.517679	0.512366	0.355192	-0.821218	0.226	-0.325	-1.025	-0.116	-0.97	-0.575	-0.179	-0.72
b1776	b1776 ydjL putative oxidoreductase [b1776]	-0.162374	-0.503098	0.388537	-0.240471	0.0465571	-0.426905	-0.959461	-0.807858	0.073	-0.07	1.089	-0.031	1.206	1.201	0.026	-0.311
b1777	b1777 yeaC orf, hypothetical protein [b1777]	0.329768	0.413184	-0.292718	-0.39662	0.845346	0.750576	1.17603	1.64147	-0.022	-0.326	0.118	-0.309	-0.049	0.041	-0.624	-0.888
b1778	b1778 msrB orf, hypothetical protein [b1778]	0.584932	0.358216	-0.299071	-0.273616	0.898063	0.755104	1.12904	1.18047	0.009	-0.186	-0.1	-0.229	-0.199	-0.167	-0.476	-0.587
b1779	b1779 gapA glyceraldehyde-3-phosphate dehydrogenase A [b1779]	0.164673	0.979364	-0.340155	-0.0677815	-1.19138	-0.687663	-1.33685	-0.976654	0.321	0.37	-0.841	0.013	-0.768	0.034	-0.475	-0.209
b1780	b1780 yeaD orf, hypothetical protein [b1780]	1.36973	0.855633	0.549037	0.046093	0.568516	0.440319	0.746329	0.16033	0.735	0.65	-0.122	0.263	0.483	0.675	-0.37	-0.068
b1781	b1781 yeaE putative an aldehyde reductase [b1781]	0.561851	0.531582	0.250089	0.358528	0.624323	0.467811	0.676878	0.933173	0.297	0.035	0.067	-0.164	0.28	0.164	0.226	-0.055
b1782	b1782 mipA orf, hypothetical protein [b1782]	0.0137721	0.30757	0.141017	0.672633	0.872975	0.8403	0.624424	0.329746	0.356	0.254	-0.36	-0.286	0.033	-0.006	0.494	0.177
b1783	b1783 yeaG orf, hypothetical protein [b1783]	0.174269	0.0991006	-0.135337	-0.299635	-2.6895	-2.5465	-2.00535	-2.35936	-0.87	0.051	-0.192	0.894	-0.727	-0.049	0.633	1.354
b1784	b1784 yeaH orf, hypothetical protein [b1784]	-0.0202985	-0.184689	-0.157079	-0.460778	-3.00152	-3.06357	-2.65471	-3.02599	-1.128	-0.203	-0.621	0.82	-0.657	0.146	0.245	1.348
b1785	b1785 yeaI orf, hypothetical protein [b1785]	0.171971	-0.308227	-0.383692	-0.570891	0.00967062	-0.1649	-0.331789	-0.399185	-0.133	-0.376	-0.143	0.492	-1.333	-2.295	-0.242	-0.197
b1786	b1786 yeaJ orf, hypothetical protein [b1786]	0.791332	-0.189471	0.807594	0.101668	0.636978	0.0218375	-0.0503196	0.041531	0.373	0.168	0.086	-0.294	0.47	-0.054	0.495	0.105
b1787	b1787 yeaK orf, hypothetical protein [b1787]	0.207111	-0.00893599	0.356884	0.0599768	0.137401	0.217379	0.755877	1.14577	0	0.006	-0.194	-0.209	-0.199	-0.226	-0.787	-0.609
b1788	b1788 yoaI orf, hypothetical protein [b1788]	-0.794348	-0.357256	-0.658828	-0.510986	-0.555139	-0.382666	-1.1805	-0.605192	-0.574	-0.151	-0.791	-0.301	-0.408	0.04	-0.428	-0.238
b1789	b1789 yeaL orf, hypothetical protein [b1789]	-0.0679823	0.114527	0.125715	0.35064	0.451605	0.389074	0.37431	0.319959	0.353	0.247	0.033	-0.077	-0.446	-0.545	-0.159	-0.303
b1790	b1790 yeaM putative ARAC-type regulatory protein [b1790]	0.934439	0.292036	0.300442	-0.0899259	0.588262	0.0409655	0.637587	0.603734	0.986	1.127	0.337	0.047	0.502	0.514	-0.353	-0.019
b1791	b1791 yeaN putative amino acid/amine transport protein [b1791]	0.195087	-0.132833	0.00852938	-0.250358	0.569976	0.335314	-0.0287966	0.194242	0.373	0.206	-0.198	-0.135	0.197	0.321	0.16	-0.236
b1792	b1792 yeaO orf, hypothetical protein [b1792]	0.432027	-0.104968	0.359787	-0.403517	-0.127428	-0.512492	0.542911	0.579671	0.237	0.447	0.369	0.057	0.305	-0.002	0.061	0.241
b1793	b1793 yoaF orf, hypothetical protein [b1793]	-0.253214	0.12731	-0.318226	0.227562	0.328942	0.433607	0.464152	0.252142	-0.623	-0.437	-0.437	-0.314	-0.698	-0.884	-0.337	-0.449
b1794	b1794 yeaP orf, hypothetical protein [b1794]	-0.0921424	0.448547	-0.0223236	0.305163	0.163124	0.533341	0.341143	0.803717	-0.206	-0.141	-0.723	-0.279	-0.587	-0.525	-0.634	-0.45
b1795	b1795 yeaQ orf, hypothetical protein [b1795]	-0.781955	-0.0422442	-0.27087	-0.155071	-1.37266	-0.527894	-1.59784	-0.931478	-1.885	-0.585	-1.236	0.096	-2.735	-2.264	-0.364	0.349
b1796	b1796 yoaG orf, hypothetical protein [b1796]	-0.338291	-0.664306	-0.468429	-0.501706	-0.522159	-0.522138	-0.549265	-0.424408	-0.086	-0.189	0.355	-0.228	-0.252	-1.006	-0.74	-0.382
b1797	b1797 yeaR orf, hypothetical protein [b1797]	-0.567418	-0.135201	-0.689306	-0.364576	-1.07406	-0.84984	-0.962312	-0.421181	0.005	-0.299	0.003	-0.242	0.071	-0.208	-0.693	-0.518
b1798	b1798 leuE orf, hypothetical protein [b1798]	0.189523	0.574207	0.705475	0.819476	-0.589351	-0.339624	-0.470283	-0.51612	0.416	0.209	-0.499	-0.364	-1.418	-1.004	0.407	0.27
b1799	b1799 yeaT putative transcriptional regulator LYSR-type [b1799]	0.969449	1.01181	-0.257769	-0.201833	-0.394944	-0.39503	-0.60978	-0.524043	0.699	0.904	-0.777	-0.116	-0.321	-0.097	-0.445	0.019
b1800	b1800 yeaU putative tartrate dehydrogenase [b1800]	0.14922	-0.205845	0.120809	-0.0963917	0.192525	-0.0243188	-0.181554	-0.23626	0.093	-0.06	-0.055	-0.699	0.088	-0.034	-0.117	-0.271
b1801	b1801 yeaV putative transport protein [b1801]	-0.870652	-1.91492	-0.147204	-0.84874	0.217091	0.889345	-0.0591499	-1.34316	0.429	0.328	-0.745	-1.12	0.298	-1.147	-0.745	-0.189
b1802	b1802 yeaW orf, hypothetical protein [b1802]	0.530191	0.26459	-0.0975701	-0.00286193	0.559358	0.338281	0.337897	-0.420823	-0.056	-0.121	-0.078	-0.246	0.285	-0.172	-0.421	-1.031
b1803	b1803 yeaX putative diogenase beta subunit [b1803]	-0.624366	-0.428846	-0.570141	-0.443144	-1.41129	-1.49008	-1.13095	-1.10717	-0.283	-0.552	-0.318	-0.357	-0.352	-0.502	-0.513	-0.721
b1804	b1804 rnd RNase D, processes tRNA precursor [b1804]	0.894416	0.413533	0.69245	0.350316	1.4276	1.22871	0.193463	0.57562	0.254	0.023	0.415	0.139	0.829	0.596	-0.053	-0.005
b1805	b1805 fadD acyl-CoA synthetase, long-chain-fatty-acid--CoA ligase [b1805]	0.195481	0.262247	-0.628199	-0.323548	1.02895	1.18906	-0.0949654	0.280296	0.417	0	-0.043	-0.113	-0.741	-0.332	-0.138	-0.1
b1806	b1806 yeaY putative outer membrane protein [b1806]	-0.483262	-0.615989	-0.237932	-0.266927	2.07729	2.1504	-1.41093	-1.30077	0.068	-0.035	0.494	0.29	0.365	0.09	1.482	1.621
b1807	b1807 yeaZ orf, hypothetical protein [b1807]	0.507551	-0.14262	0.617364	-0.124134	0.633646	-0.0397255	0.122103	0.0653316	0.376	0.13	0.277	0.093	0.547	0.271	-0.126	-0.067
b1808	b1808 yoaA putative enzyme [b1808]	0.450076	0.36094	0.195136	0.198947	0.320766	0.353966	0.964952	1.30456	0.074	0.047	0.129	0.06	0.277	0.253	0.02	-0.1
b1809	b1809 yoaB orf, hypothetical protein [b1809]	0.229017	0.0923005	0.25466	0.222614	0.407263	0.354318	1.40503	1.19943	-0.149	0.022	-0.191	-0.002	0.128	0.117	-0.38	-0.171
b1810	b1810 yoaC orf, hypothetical protein [b1810]	-0.992918	-0.0612185	-0.594157	0.0279406	-1.85079	-1.40604	-1.6987	-1.86529	-0.779	-0.043	-0.757	0.134	-1.93	-1.287	0.765	0.901
b1811	b1811 yoaH orf, hypothetical protein [b1811]	-0.593041	-0.456691	-0.264498	0.0414979	-0.306641	-0.283547	-0.0882497	-0.120308	-0.313	-0.249	-0.738	-0.603	-0.799	-0.601	-0.565	-0.563
b1812	b1812 pabB p-aminobenzoate synthetase, component I [b1812]	0.350954	-0.167738	0.538901	0.220036	0.417346	-0.0409309	0.387533	0.19615	-0.023	0.068	-0.217	0.01	0.05	0.269	-0.118	-0.042
b1813	b1813 nudL orf, hypothetical protein [b1813]	0.198395	-0.299973	0.212259	-0.485042	-0.441132	-0.810021	0.0384305	0.103782	-0.021	0.186	0.43	0.39	0.674	0.527	0.169	0.353
b1814	b1814 sdaA L-serine deaminase [b1814]	-0.0924885	-0.151129	1.80988	1.7299	-0.213394	-0.112156	0.0920969	-0.0621193	0.3	0.414	0.49	0.364	2.211	2.358	0.205	0.253
b1815	b1815 yoaD orf, hypothetical protein [b1815]	-0.0546808	-0.514809	0.00391248	-0.136174	-0.0970472	-0.672483	-0.708656	-1.46631	-0.476	-0.028	-0.191	0.154	-0.422	0.037	0.525	0.783
b1816	b1816 yoaE putative transport protein [b1816]	0.22393	-0.0804581	0.467375	0.177106	1.19886	1.16697	0.550806	0.682788	-0.078	-0.244	0.08	-0.013	1.273	1.163	-0.058	-0.053
b1817	b1817 manX PTS enzyme IIAB, mannose-specific [b1817]	-0.699462	-1.00592	0.102875	-0.145819	-1.03397	-1.29027	-0.989785	-1.36468	-0.291	-0.303	-0.134	-0.573	-0.026	-0.344	0.332	0.301
b1818	b1818 manY PTS enzyme IIC, mannose-specific [b1818]	-0.423356	-0.501444	0.0571557	0.208012	-0.604984	-0.945685	-0.339014	-0.740037	-0.063	-0.344	0.052	-0.39	0.06	-0.107	0.721	0.436
b1819	b1819 manZ PTS enzyme IID, mannose-specific [b1819]	-0.420593	-0.375444	0.0492768	0.26841	-0.795749	-0.770512	-0.165375	-0.409323	0.096	0.071	0.414	-0.4	0.382	-0.19	0.724	0.433
b1820	b1820 yobD orf, hypothetical protein [b1820]	-0.442827	-0.895827	0.331756	-0.00579414	-0.161813	-0.466636	-0.157483	-0.258113	-0.359	-0.273	0.471	0.322	0.909	0.532	0.311	0.561
b1821	b1821 yebN orf, hypothetical protein [b1821]	-0.338558	-0.208813	-0.299445	-0.222335	0.435518	0.609747	0.523636	0.447032	0.196	0.093	0.455	-0.144	0.191	-0.797	-0.507	-0.388
b1822	b1822 rrmA putative enzyme [b1822]	0.00357867	-0.250878	0.115681	0.136402	-0.26225	-0.183505	0.117539	0.390971	-0.107	0.065	-0.047	0.145	0.617	0.532	-0.488	-0.102
b1823	b1823 cspC cold shock protein [b1823]	-0.268269	0.421361	-0.58636	-0.106563	-1.312	-0.924069	-0.758274	-0.49133	-0.426	-0.235	-1.015	-0.037	-0.981	-0.74	-0.539	-0.393
b1825	b1825 yebO orf, hypothetical protein [b1825]	-0.0426249	0.179365	0.196819	0.0583918	0.861462	1.03047	0.72903	1.2386	-0.217	-0.217	-0.42	-0.114	-0.554	-0.426	-0.199	0.024
b1827	b1827 kdgR putative regulator [b1827]	-0.0355282	-0.565503	-0.0299422	-0.403023	0.0877421	-0.23738	-0.345307	-0.735139	0.161	0.086	0.301	0.127	0.211	-0.084	-0.295	-0.196
b1828	b1828 yebQ putative transport protein [b1828]	-0.374225	0.0673598	0.108305	0.0287394	0.292588	0.402009	0.0608862	-1.26242	0.248	-0.16	0.146	0.436	-0.918	-0.814	0.215	-0.039
b1829	b1829 htpX heat shock protein, integral membrane protein [b1829]	0.577917	0.514659	0.274333	0.144678	1.95841	1.97876	0.440264	0.532544	0.291	0.153	0.082	-0.235	2.988	2.851	0.007	-0.036
b1830	b1830 prc carboxy-terminal protease for penicillin-binding protein 3 [b1830]	-0.00719415	0.351231	0.124526	0.146687	0.117343	0.421454	-0.489504	0.248729	-0.153	-0.135	-0.463	-0.046	-0.127	0.06	-0.03	0.107
b1831	b1831 proQ predicted structural transport element [b1831]	-0.263151	0.170515	-0.071993	0.2383	-0.543883	-0.0918615	-0.397585	-0.0746238	-0.349	-0.15	-0.702	-0.269	-0.802	-0.664	-0.102	0.002
b1832	b1832 yebR orf, hypothetical protein [b1832]	-0.33544	-0.0857285	-0.0966707	0.100266	-0.605062	-0.0304383	-0.443694	-0.0924137	-0.504	-0.294	-0.655	-0.301	-0.899	-0.51	-0.072	-0.064
b1833	b1833 yebS orf, hypothetical protein [b1833]	-0.42222	-0.225957	-0.178074	0.0425465	-0.0655551	-0.0474623	-0.195923	-0.157404	-0.647	-0.475	-0.409	-0.135	-0.715	-0.337	-0.007	0.162
b1834	b1834 yebT orf, hypothetical protein [b1834]	-0.312194	-0.20766	-0.0202766	-0.0289728	-0.26812	-0.269411	-0.254788	-0.320772	-0.38	-0.19	-0.176	-0.001	-0.845	-0.537	0.105	0.048
b1835	b1835 rsmF putative nucleolar proteins [b1835]	0.00443351	-0.243598	0.27352	0.196855	0.284219	-0.00756514	0.106426	0.254302	0.09	0.189	0.225	0.155	0.747	0.8	-0.1	-0.036
b1836	b1836 yebV orf, hypothetical protein [b1836]	-1.78839	-0.619679	-0.97153	-0.4006	-4.63942	-4.08829	-3.58632	-3.88149	-1.577	-0.845	-1.704	0.133	-2.449	-1.55	0.565	1.07
b1837	b1837 yebW orf, hypothetical protein [b1837]	-1.09106	-0.510761	-0.455266	0.0418927	-1.9591	-1.78117	-1.86385	-1.8392	-0.802	-0.484	-0.88	-0.2335	-1.5035	-0.929	-0.0585	0.176
b1838	b1838 pphA protein phosphatase 1 modulates phosphoproteins, signals protein misfolding [b1838]	-0.414094	-0.115858	-0.52401	0.150314	-0.881548	-0.418906	-0.355641	-0.466524	-0.432	-0.012	-0.448	-0.128	-0.457	-0.386	-0.182	-0.076
b1839	b1839 yebY orf, hypothetical protein [b1839]	-0.0844596	0.755944	-0.377542	-0.158173	-0.304605	-0.0198908	0.207281	0.457003	0.623	0.631	-0.423	-0.13	0.33	0.247	-0.143	-0.022
b1840	b1840 yebZ putative resistance protein (copper sequestration) [b1840]	1.86261	1.90304	0.317665	0.0932723	0.747779	0.605036	1.48003	1.92271	1.283	1.261	0.192	-0.041	0.58	0.519	0.156	0.184
b1841	b1841 yobA orf, hypothetical protein copper resistance [b1841]	2.30649	1.746	0.439616	0.155421	0.339038	-0.0977303	1.34089	1.54804	1.183	1.079	-0.011	-0.114	0.607	0.509	0.152	-0.031
b1842	b1842 holE DNA polymerase III, theta subunit [b1842]	0.752857	0.678246	0.124845	-0.230037	0.808467	0.511356	0.767699	0.872519	0.23	-0.145	0.279	-0.091	0.798	1.067	0.257	0.029
b1843	b1843 yobB orf, hypothetical protein [b1843]	0.0115175	0.338391	-0.396081	-0.192865	0.149406	0.134784	0.271042	0.185856	-0.128	0.003	-0.175	-0.043	2.202	2.052	0.322	0.354
b1844	b1844 exoX orf, hypothetical protein [b1844]	-0.106408	-0.119671	-0.0569568	0.0876286	-0.517299	-0.323933	0.32884	0.484604	0.095	0.126	-0.036	-0.046	1.108	0.942	-0.341	-0.241
b1845	b1845 ptrB protease II [b1845]	-0.111737	0.0986038	-0.0892988	-0.0136208	-0.512212	-0.593838	-0.322499	-0.521292	-0.309	-0.03	0.027	0.188	0.893	1.144	0.345	0.443
b1846	b1846 yebE orf, hypothetical protein [b1846]	0.0717718	-0.151145	-0.231658	-0.467184	0.556316	0.817864	-0.191398	-0.028882	0.089	0.088	0.434	0.151	4.598	4.805	1.122	1.294
b1847	b1847 yebF orf, hypothetical protein [b1847]	-0.0481579	-0.345763	0.100743	0.0277805	-0.639759	-0.631979	-0.0907354	-0.446882	-0.979	-0.151	-0.987	0.568	-1.329	-0.526	-0.026	0.756
b1848	b1848 yebG orf, hypothetical protein [b1848]	-0.162289	0.0160619	-0.216252	0.270587	-0.106093	0.137231	0.778105	0.774832	0.28	-0.018	-0.411	0.128	-0.346	-0.204	-0.311	-0.222
b1849	b1849 purT phosphoribosylglycinamide formyltransferase 2 [b1849]	0.280764	-0.266327	0.00201221	-0.339741	0.265759	0.0656346	1.07542	0.679737	0.02	-0.002	0.517	0.671	0.703	0.541	0.062	-0.033
b1850	b1850 eda 2-keto-3-deoxygluconate 6-phosphate aldolase and 2-keto-4-hydroxyglutarate aldolase [b1850]	0.294676	0.0129967	0.548732	0.274849	0.232075	0.0760036	0.786175	0.627116	0.179	0.183	0.25	-0.012	-0.206	-0.3	-0.161	-0.176
b1851	b1851 edd 6-phosphogluconate dehydratase [b1851]	-0.11919	0.0117388	-0.044025	0.0781068	0.131221	0.11925	0.187425	0.409622	-0.024	-0.181	0.02	0.052	0.336	0.208	-0.044	-0.279
b1852	b1852 zwf glucose-6-phosphate dehydrogenase [b1852]	0.382388	0.147822	0.346569	0.150047	-0.286367	-0.433689	0.886239	0.970917	0.318	0.195	0.117	0.019	0.224	0.034	0.22	0.32
b1853	b1853 yebK orf, hypothetical protein [b1853]	0.634861	0.281922	0.159817	-0.0303537	0.676869	0.444185	0.737666	0.684863	0.099	-0.077	-0.03	-0.021	-0.123	-0.23	-0.383	-0.272
b1854	b1854 pykA pyruvate kinase II, glucose stimulated [b1854]	0.381638	-0.0308207	0.219766	-0.164337	-0.034554	-0.23817	0.550649	0.594807	0.196	0.164	0.033	-0.139	0.049	-0.006	0.023	-0.028
b1855	b1855 lpxM suppressor of htrB, heat shock protein [b1855]	-0.0855386	-0.1595	0.294562	0.113438	0.0415049	-0.147723	-0.376319	-0.177604	0.088	0.244	0.005	0.192	0.441	0.673	0.697	0.827
b1856	b1856 yebA orf, hypothetical protein [b1856]	-0.276383	0.10035	-0.538295	-0.469198	0.275766	0.297705	-0.474768	-0.540532	-0.023	0.06	0.006	-0.082	1.921	1.529	0.437	0.596
b1857	b1857 znuA putative adhesin [b1857]	-0.249623	-0.0978831	-0.570564	-0.312824	-0.0203651	0.0763274	-1.18896	-1.05356	0.036	-0.007	0.113	0.302	1.643	1.527	0.405	0.598
b1858	b1858 znuC putative ATP-binding component of a transport system [b1858]	0.00371134	0.0263088	0.173584	0.378074	0.333253	0.268295	0.519425	0.397242	0.016	-0.22	0.169	0.052	-0.222	-0.601	-0.055	-0.25
b1859	b1859 znuB orf, hypothetical protein [b1859]	-0.471762	-0.275233	-0.247627	0.105431	0.127829	0.411296	0.201339	0.259079	-0.146	-0.364	-0.196	-0.164	-0.64	-0.729	-0.139	-0.21
b1860	b1860 ruvB Holliday junction helicase subunit A; branch migration; repair [b1860]	0.289682	-0.0912232	0.271382	0.142966	-0.0202313	-0.269159	0.542261	0.507134	0.1	0.19	0.136	0.055	0.27	0.167	0.007	0.128
b1861	b1861 ruvA Holliday junction helicase subunit B; branch migration; repair [b1861]	0.257792	-0.107839	0.299571	0.0277083	0.199673	0.0856777	0.522343	0.661441	0.133	0.263	0.319	-0.058	0.22	-0.035	0	-0.101
b1862	b1862 yebB orf, hypothetical protein [b1862]	0.0869329	0.246526	-0.854783	-0.292597	0.349426	-0.083811	0.121933	0.759193	0.368	0.482	0.25	-0.16	0.182	0.393	0.973	1.346
b1863	b1863 ruvC Holliday junction nuclease; resolution of structures; repair [b1863]	-0.0533385	-0.144285	0.29603	0.243508	0.427529	0.387836	0.419611	0.451039	0.159	0.113	0.226	-0.007	0.08	-0.295	-0.128	-0.123
b1864	b1864 yebC orf, hypothetical protein [b1864]	0.302009	-0.082239	0.510593	0.275566	0.424589	0.406599	0.496164	0.485038	0.16	0.237	0.337	0.152	0.034	-0.213	0.082	0.123
b1865	b1865 nudB dATP pyrophosphohydrolase [b1865]	-0.0686194	-0.246259	0.280072	0.123941	0.497756	0.374364	0.044598	0.189249	-0.029	-0.1576	0.1236	-0.2476	0.161	-0.0096	0.0172	-0.1398
b1866	b1866 aspS aspartate tRNA synthetase [b1866]	0.199698	-0.200436	0.314704	0.278338	0.355606	0.200769	0.283953	0.19276	0.035	0.013	0.149	-0.166	0.239	0.051	-0.156	-0.219
b1867	b1867 yecD orf, hypothetical protein [b1867]	0.442334	0.312489	0.214441	0.357861	0.802577	0.676178	0.955515	0.68292	0.342	0.415	0.295	0.229	1.027	0.889	0.436	0.481
b1868	b1868 yecE orf, hypothetical protein [b1868]	0.634359	-0.015537	0.604031	0.158841	0.414376	0.293815	0.394905	0.278385	0.136	0.08	0.065	0.03	1.184	1.288	0.689	0.757
b1869	b1869 yecN orf, hypothetical protein [b1869]	-0.691442	-0.42136	-0.391867	-0.615668	-0.873401	-0.885797	-0.900304	-0.609079	-0.303	-0.136	-0.057	-0.116	-0.153	-0.271	0.067	0.273
b1870	b1870 cmoA orf, hypothetical protein [b1870]	0.0460799	-0.627584	0.368359	0.0808284	-0.130522	-0.606234	0.253825	0.0740605	0.093	0.25	-0.137	-0.03	-0.207	-0.131	0.079	0.31
b1871	b1871 cmoB putative enzyme [b1871]	-0.240382	-0.467042	0.322598	0.209532	-0.561364	-0.620437	0.181756	0.0760197	-0.029	0.017	-0.312	-0.135	-0.261	-0.055	0.077	0.23
b1872	b1872 torZ biotin sulfoxide reductase 2 [b1872]	0.874409	0.165024	0.612966	0.0924169	1.15405	1.01469	0.340655	0.197176	0.218	0.014	0.491	0.162	-0.041	0.006	0.093	-0.062
b1873	b1873 torY putative cytochrome C-type protein [b1873]	0.433339	-0.0624089	-0.0944397	0.0326967	1.91973	1.72229	-0.199758	-0.76631	0.284	0.565	0.342	0.216	0.026	-0.21	0.736	1.009
b1874	b1874 cutC copper homeostasis protein [b1874]	0.131049	0.15186	0.140771	0.0910984	-0.304812	-0.389406	-0.158024	-0.0241877	0.28	0.253	0.152	-0.113	0.346	0.192	0.077	0.038
b1875	b1875 yecM orf, hypothetical protein [b1875]	0.957524	0.0625948	0.807091	0.127589	0.67205	0.141975	0.749378	0.755579	0.373	0.227	0.354	0.054	0.327	0.117	0.236	0.182
b1876	b1876 argS arginine tRNA synthetase [b1876]	-0.38775	-0.15638	-0.0167635	0.065888	-0.610291	-0.490088	-0.479239	-0.248279	-0.053	-0.141	-0.224	-0.196	0.037	-0.206	-0.188	-0.284
b1877	b1877 yecT orf, hypothetical protein [b1877]	-0.551391	-0.585655	-0.346023	-0.149008	-0.0392835	0.198876	-0.0718115	-0.709503	-0.616	-0.155	-0.672	0.224	-0.894	-0.901	-0.504	-0.215
b1878	b1878 flhE flagellar protein [b1878]	0.855244	0.162557	-0.0719305	-0.749282	0.925435	0.829895	1.43719	1.59292	-0.914	-1.458	0.419	0.131	-0.121	-1.024	-4.354	-4.28
b1879	b1879 flhA flagellar biosynthesis; possible export of flagellar proteins [b1879]	0.225382	-0.208959	-0.251866	-0.642966	0.272311	0.245684	0.795017	0.933593	-0.699	-1.112	0.256	0.113	-0.191	-0.824	-2.482	-2.752
b1880	b1880 flhB putative part of export apparatus for flagellar proteins [b1880]	0.423825	-0.485206	-0.739543	-1.24748	0.14675	0.234153	1.06774	1.03455	-1.092	-1.475	-0.061	0.005	-0.891	-1.511	-5.26	-4.949
b1881	b1881 cheZ chemotactic response; CheY protein phophatase; antagonist of CheY as switch regulator [b1881]	0.522091	0.371956	-0.322545	0.236998	0.0374653	0.0190392	2.14509	1.76551	-1.075	-1.522	0.713	0.65	-0.186	-0.914	-3.086	-3.628
b1882	b1882 cheY chemotaxis regulator transmits chemoreceptor signals to flagelllar motor components [b1882]	2.84064	1.64916	1.16484	0.850388	0.827053	0.990862	4.59123	4.3686	-1.402	-2.052	0.589	0.384	-0.289	-1.001	-6.452	-6.354
b1883	b1883 cheB response regulator for chemotaxis [b1883]	2.5374	1.36263	0.945107	0.395675	0.764862	0.868299	3.97113	3.96381	-1.171	-1.757	0.6596	0.6304	-0.2238	-0.805	-6.0624	-6.1078
b1884	b1884 cheR response regulator for chemotaxis; protein glutamate methyltransferase [b1884]	1.95528	1.06925	0.439444	0.164872	0.429226	0.662112	3.36254	3.63966	-1.32	-1.755	0.786	0.62	-0.013	-0.821	-5.987	-5.885
b1885	b1885 tap methyl-accepting chemotaxis protein IV, peptide sensor receptor [b1885]	2.95617	1.47114	0.735232	0.0166706	0.518457	0.782688	4.23309	3.95587	-1.416	-1.902	0.895	0.564	-0.149	-1.016	-6.404	-6.836
b1886	b1886 tar methyl-accepting chemotaxis protein II, aspartate sensor receptor [b1886]	3.37967	1.62591	1.08534	-0.0661222	0.778177	0.739166	4.36223	3.97562	-1.312	-1.642	1.125	0.703	-0.082	-1.014	-6.042	-6.932
b1887	b1887 cheW positive regulator of CheA protein activity [b1887]	2.79497	1.43422	0.831069	0.158978	0.798283	0.929631	3.97325	3.46823	-1.3	-1.852	0.571	0.478	-0.231	-0.867	-6.399	-6.388
b1888	b1888 cheA sensory transducer kinase between chemo- signal receptors and CheB and CheY [b1888]	2.75427	1.67038	1.09496	0.404314	0.579448	1.00626	3.96833	3.66566	-1.481	-2.067	0.606	0.391	-0.44	-1.101	-6.553	-6.475
b1889	b1889 motB enables flagellar motor rotation, linking torque machinery to cell wall [b1889]	2.47753	1.39473	0.694323	0.108374	0.424748	0.88707	3.37479	3.62862	-1.613	-1.925	0.619	0.601	-0.431	-1.218	-6.897	-6.878
b1890	b1890 motA proton conductor component of motor; no effect on switching [b1890]	2.47584	1.56814	0.619338	0.169837	0.755614	1.14019	3.67871	3.66927	-1.54	-1.823	0.753	0.597	-0.579	-1.204	-5.987	-5.964
b1891	b1891 flhC regulator of flagellar biosynthesis acting on class 2 operons; transcription initiation factor [b1891]	0.465233	0.687475	-0.692209	-0.614984	-1.29116	-0.776937	0.451325	0.559766	-0.184	-0.204	-0.462	0.025	-0.76	-0.994	-3.475	-3.367
b1892	b1892 flhD regulator of flagellar biosynthesis, acting on class 2 operons; transcriptional initiation factor [b1892]	-0.367762	0.948132	-1.06649	0.423347	-1.04386	0.146956	0.805068	1.2599	-0.537	-0.53	-1.326	-0.614	-1.553	-1.664	-3.606	-3.788
b1895	b1895 uspC putative regulator [b1895]	-0.194343	-0.159367	-0.898103	-0.647094	-0.718731	-0.11923	-0.151411	-0.089606	-0.144	-0.259	-0.189	-0.333	-0.474	-0.756	-0.687	-0.651
b1896	b1896 otsA trehalose-6-phosphate synthase [b1896]	-0.996582	-0.691143	-0.315311	-0.307727	-2.09408	-2.10317	-1.86296	-2.19514	-1.33	-0.36	-0.981	0.353	-2.083	-1.212	0.546	1.277
b1897	b1897 otsB trehalose-6-phosphate phophatase, biosynthetic [b1897]	-0.95244	-0.00428152	-0.54599	0.186662	-2.77581	-2.33012	-1.62349	-2.40055	-1.221	-0.278	-0.876	0.7	-1.765	-0.89	0.898	1.662
b1898	b1898 b1898 high-affinity L-arabinose transport system; membrane protein, fragment 2 [b1898]	-0.184006	-0.254261	-1.01655	-0.91111	-0.758262	-0.764808	-0.538956	-0.864435	-0.357	-0.333	0.278	0.125	0.044	-0.151	-0.75	-0.563
b1899	b1899 b1899 high-affinity L-arabinose transport system; membrane protein, fragment 1 [b1899]	-0.204423	-0.215394	-0.793187	-0.599949	-0.541935	-0.230663	-0.176274	-0.535371	-0.164	-0.262	0.286	-0.052	-0.054	-0.247	-0.199	-0.207
b1900	b1900 araG ATP-binding component of high-affinity L-arabinose transport system [b1900]	-0.0708598	-0.0548996	-0.84821	-0.882385	-0.374537	-0.578567	-0.670141	-1.04316	-0.162	-0.256	0.426	-0.054	0.169	-0.003	-0.328	-0.267
b1901	b1901 araF L-arabinose-binding periplasmic protein [b1901]	0.513725	0.171586	-0.551382	-0.942883	-0.222053	-0.365185	-1.45714	-1.86007	0.237	-0.215	1.125	0.703	0.682	0.04	-0.522	-0.562
b1902	b1902 ftnB ferritin-like protein [b1902]	0.193513	-0.175568	0.223303	0.0489624	-0.606225	-0.322082	0.678521	0.522564	-0.153	-0.061	-0.6	-0.417	2.561	2.405	-0.369	-0.137
b1903	b1903 b1903 orf, hypothetical protein [b1903]	-1.13752	-0.0331676	-0.734634	-0.304632	-0.608588	-0.161458	-0.112414	-0.425007	-0.354	-0.337	-0.194	-0.217	1.731	1.714	-0.013	-0.13
b1904	b1904 yecR orf, hypothetical protein [b1904]	1.22766	0.654515	-0.593791	-0.856347	0.275725	0.404843	1.70526	1.93823	-0.949	-1.354	-0.1	0.327	-0.178	-0.982	-4.765	-3.802
b1905	b1905 ftnA cytoplasmic ferritin [b1905]	0.216698	0.0963142	-0.000906325	0.0146802	-0.678594	-0.438344	0.768267	1.04291	-0.097	-0.015	0.127	0.123	-0.059	-0.197	-0.72	-0.792
b1906	b1906 yecH orf, hypothetical protein [b1906]	-0.215688	-0.327971	-0.301981	-0.502379	-0.148309	-0.400138	-0.493874	-0.68973	-0.04	-0.097	-0.229	0.188	0.125	0.199	-0.249	-0.036
b1907	b1907 tyrP tyrosine-specific transport system [b1907]	-0.198338	-0.0618561	0.554818	0.961244	0.403498	0.512018	-0.00271964	-0.732361	0.164	-0.183	0.122	0.293	0.454	0.528	0.074	-0.053
b1908	b1908 yecA orf, hypothetical protein [b1908]	0.36951	0.410902	0.253764	0.219972	0.506617	0.345895	0.985682	0.750555	0.318	0.324	0.621	0.186	0.577	0.378	0.583	0.24
b1912	b1912 pgsA phosphatidylglycerophosphate synthetase = CDP-1,2-diacyl-sn-glycero-3-phosphate phosphatidyl transferase [b1912]	-0.987444	0.0314736	-0.957605	0.161188	-1.05511	-0.402649	-0.416444	-0.0568719	-0.971	-0.548	-0.973	-0.748	-0.822	-0.684	-0.498	-0.685
b1913	b1913 uvrC excinuclease ABC, subunit C; repair of UV damage to DNA [b1913]	0.741491	0.518801	0.290366	0.305972	0.200969	0.0728573	1.01455	1.12999	0.196	0.252	-0.031	-0.034	0.213	0.238	0.036	0.042
b1914	b1914 uvrY putative 2-component transcriptional regulator [b1914]	-0.485077	0.0208817	-0.399245	0.130065	-0.588341	-0.0945796	-0.203228	0.0838802	-0.389	-0.221	-0.463	-0.414	-0.464	-0.584	-0.444	-0.484
b1915	b1915 yecF orf, hypothetical protein [b1915]	-0.430489	-0.677725	0.165635	-0.0655055	-0.423146	-0.681737	-0.881003	-0.902373	-0.061	0.267	-0.274	0.035	-1.039	-1.051	-0.236	0.256
b1916	b1916 sdiA transcriptional regulator of ftsQAZ gene cluster [b1916]	-0.0298892	0.105148	0.268756	0.268381	0.357244	0.261629	0.0158499	-0.24968	0.005	0.287	0.104	-0.135	-1.355	-1.687	-0.361	-0.356
b1917	b1917 yecC putative ATP-binding component of a transport system [b1917]	0.289537	-0.218459	0.292744	-0.15001	0.666609	0.26591	0.512556	0.0433223	-0.045	-0.234	0.683	0.522	-0.273	-0.44	0.06	0.096
b1918	b1918 yecS putative transport system permease protein [b1918]	-0.112288	-0.269417	0.091667	-0.12746	0.453643	0.118151	0.356795	-0.114691	-0.233	-0.471	0.22	0.247	-0.782	-0.653	0.072	-0.079
b1919	b1919 dcyD putative 1-aminocyclopropane-1-carboxylate deaminase [b1919]	0.000114077	-0.24406	0.226192	0.0408083	0.16649	-0.0987944	0.224532	-0.176218	-0.104	-0.267	0.503	0.395	-0.253	-0.359	-0.113	-0.158
b1920	b1920 fliY putative periplasmic binding transport protein [b1920]	-0.172649	0.0256551	-0.220793	-0.208577	-0.0766358	-0.0816995	0.733257	0.134981	-0.506	-0.761	-0.369	-0.043	-1.003	-1.057	-0.748	-0.907
b1921	b1921 fliZ orf, hypothetical protein [b1921]	0.487918	0.180771	-0.544767	-0.625038	0.0402961	0.235291	1.2082	1.09554	-1.274	-1.491	0.169	0.237	-0.598	-1.236	-4.423	-4.558
b1922	b1922 fliA flagellar biosynthesis; alternative sigma factor 28; regulation of flagellar operons [b1922]	1.27531	0.227278	-0.342649	-0.945205	0.430287	0.499711	1.83321	1.64784	-0.977	-1.131	0.22	0.323	-0.43	-1.063	-5.575	-5.558
b1923	b1923 fliC flagellar biosynthesis; flagellin, filament structural protein [b1923]	3.37796	1.91278	0.846095	0.532917	0.585712	1.05229	4.6408	3.94287	-0.712	-1.03	0.625	0.983	0.192	-0.291	-6.685	-6.591
b1924	b1924 fliD flagellar biosynthesis; filament capping protein; enables filament assembly [b1924]	2.2989	1.39352	0.333597	-0.358299	-0.0971621	0.166702	3.15989	2.85264	-1.394	-1.931	0.447	0.387	-0.271	-1.169	-6.432	-6.418
b1925	b1925 fliS flagellar biosynthesis; repressor of class 3a and 3b operons [b1925]	2.41277	1.35196	0.281369	-0.0899459	0.263504	0.392198	3.53705	3.0934	-1.208	-1.696	0.682	0.704	-0.166	-0.969	-6.297	-6.353
b1926	b1926 fliT flagellar biosynthesis; repressor of class 3a and 3b operons [b1926]	1.83865	1.21009	0.63722	0.0425117	0.453837	0.664859	2.3445	2.6666	-1.168	-1.436	0.712	0.601	0.035	-0.777	-4.123	-4.233
b1927	b1927 amyA cytoplasmic alpha-amylase [b1927]	0.363839	0.282711	0.238041	0.0200422	-1.18751	-1.33156	-0.731927	-1.0266	-0.494	-0.153	0.36	0.753	-0.392	-0.295	0.558	0.804
b1928	b1928 yedD orf, hypothetical protein [b1928]	-0.00245917	-0.0245594	0.00787873	-0.157746	0.16197	-0.00365819	0.472776	0.430371	0.014	0.086	-0.194	-0.439	0.113	0.111	-0.335	-0.364
b1929	b1929 yedE putative transport system permease protein [b1929]	0.00558957	0.674815	-0.538109	0.236185	0.957113	1.22828	-0.61611	-0.216901	0.349	-0.196	-0.375	-0.379	-2.189	-0.764	-0.562	-0.211
b1930	b1930 yedF orf, hypothetical protein [b1930]	0.435357	0.302868	0.145647	-0.0987178	0.800296	0.689054	-0.659404	-0.677	0.31	0.349	0.209	0.384	-2.134	-0.316	-1.243	-0.079
b1931	b1931 yedK orf, hypothetical protein [b1931]	-0.00428984	-0.415599	0.349407	-0.48767	-0.268036	-0.539703	-1.09324	-1.3659	0.086	0.366	0.329	0.238	-0.631	0.374	-0.089	0.322
b1932	b1932 yedL orf, hypothetical protein [b1932]	-0.925647	-0.41179	-0.51629	-0.249223	-1.47646	-1.26214	-1.05953	-1.31273	-0.793	-0.441	0.538	0.309	0.615	0.283	-0.515	-0.196
b1933	b1933 b1933 orf, hypothetical protein [b1933]	-0.126355	-0.349236	-1.05969	-0.988625	-0.099769	0.358549	0.324745	0.209933	0.319	-0.08	0.395	0.266	0.675	-1.066	-1.06	-0.262
b1934	b1934 yedN orf, hypothetical protein [b1934]	-0.823175	0.246019	-1.48653	-0.530078	-0.318153	-0.0877093	0.142386	0.444653	-0.796	-0.455	-0.926	-0.067	-1.085	-0.556	-1.509	-1.535
b1935	b1935 b1935 orf, hypothetical protein [b1935]	1.46735	1.21703	-0.29074	-0.265427	0.0958134	0.299787	2.15258	2.36019	-0.557	-1.165	0.337	0.159	-0.034	-0.787	-4.239	-3.471
b1936	b1936 intG orf, hypothetical protein [b1936]	-1.12154	0.299537	-1.39564	0.117309	-0.773915	0.0825784	0.283789	0.745095	-0.565	-1.232	-0.353	-0.072	-0.559	-1.091	-2.272	-2.7
b1937	b1937 fliE flagellar biosynthesis; basal-body component, possibly at [b1937]	1.65263	0.552597	-0.291652	-0.714898	1.52816	1.24543	2.10128	2.01988	-0.515	-1.04	0.48	0.256	0.118	-0.79	-5.312	-5.553
b1938	b1938 fliF flagellar biosynthesis; basal-body MS [b1938]	1.02005	0.26317	-0.403204	-0.852975	0.916166	0.820478	1.20304	1.32781	-0.953	-1.485	-0.129	-0.046	-0.601	-1.345	-5.353	-5.756
b1939	b1939 fliG flagellar biosynthesis, component of motor switching and energizing, enabling rotation and determining its direction [b1939]	1.39038	0.278788	-0.112114	-0.648951	1.23292	1.05316	1.59861	1.56851	-0.918	-1.277	0.372	0.266	-0.233	-1.01	-5.492	-5.693
b1940	b1940 fliH flagellar biosynthesis; export of flagellar proteins? [b1940]	0.98909	0.202197	-0.423463	-0.878001	0.638577	0.649598	1.13893	1.2675	-0.944	-1.29	0.009	0.058	-0.422	-0.985	-4.794	-4.515
b1941	b1941 fliI flagellum-specific ATP synthase [b1941]	0.917246	0.377124	-0.22261	-0.374424	0.858833	1.08146	0.9918	1.25898	-0.688	-1.167	0.663	0.4	0.007	-0.784	-3.316	-3.672
b1942	b1942 fliJ flagellar fliJ protein [b1942]	1.32773	0.507701	-0.104298	-0.796441	0.945535	1.08856	1.34191	1.41794	-0.807	-1.226	0.365	0.441	-0.026	-0.777	-5.517	-5.751
b1943	b1943 fliK flagellar hook-length control protein [b1943]	1.04769	0.496966	-0.341984	-0.560898	0.981547	1.0645	1.17587	1.26773	-0.784	-1.204	0.32	0.303	-0.024	-0.872	-4.668	-4.944
b1944	b1944 fliL flagellar biosynthesis [b1944]	1.11983	0.257086	-0.278318	-0.819696	1.15591	0.960304	1.48579	1.47266	-0.865	-1.336	0.285	0.297	-0.3	-0.958	-5.29	-5.088
b1945	b1945 fliM flagellar biosynthesis, component of motor switch and energizing, enabling rotation and determining its direction [b1945]	1.12813	0.267709	-0.367407	-0.662001	0.78593	0.628581	1.52651	1.43221	-0.83	-1.365	-0.228	0.029	-0.293	-0.952	-5.014	-5.021
b1946	b1946 fliN flagellar biosynthesis, component of motor switch and energizing, enabling rotation and determining its direction [b1946]	1.1199	0.323361	-0.368779	-0.582391	1.3493	1.27504	1.98543	2.01895	-0.742	-1.253	0.082	0.146	-0.173	-1.003	-4.707	-5.026
b1947	b1947 fliO flagellar biosynthesis [b1947]	1.18762	0.306854	-0.00833185	-0.631361	1.64647	1.46445	1.97679	1.83868	-0.727	-1.526	-0.072	0.07	-0.257	-0.964	-4.47	-4.749
b1948	b1948 fliP flagellar biosynthesis [b1948]	1.25735	0.201542	0.270715	-0.409602	1.48168	1.37864	1.75511	1.81043	-0.956	-1.498	0.03	0.1	-0.251	-0.851	-4.213	-4.579
b1949	b1949 fliQ flagellar biosynthesis [b1949]	0.437455	0.212756	-0.120944	-0.428653	0.896404	0.977507	1.19282	1.34842	-1.242	-1.615	-0.365	0.172	-0.415	-0.783	-3.937	-3.775
b1950	b1950 fliR flagellar biosynthesis [b1950]	-1.01144	-0.488252	-1.6622	-0.776573	0.11787	0.826703	-0.0780914	0.0698049	-1.453	-1.635	-0.628	0.042	-0.258	-0.692	-3.331	-3.537
b1951	b1951 rcsA positive regulator for ctr capsule biosynthesis, positive transcription factor [b1951]	0.0764847	0.00339327	-0.214315	-0.588184	1.57637	1.43171	-0.372523	-0.473025	-0.237	-0.359	0.061	0.31	-0.69	-1.044	3.473	3.29
b1952	b1952 dsrB orf, hypothetical protein [b1952]	-0.986885	0.162414	-0.977618	-0.550302	-1.59102	-1.22454	-1.69157	-1.10999	-0.452	-0.251	-0.685	-0.074	-0.807	-0.412	0.479	0.559
b1953	b1953 yodD orf, hypothetical protein [b1953]	-0.968615	0.0182624	-0.642181	-0.343848	-3.22654	-3.03512	-3.33349	-3.21875	-1.303	-0.262	-0.785	0.82	-1.861	-0.914	0.79	1.706
b1955	b1955 yedP orf, hypothetical protein [b1955]	-0.968693	-0.61781	-0.590194	-0.0777252	-2.67245	-2.66068	-1.83192	-2.32136	-1.133	-0.523	-1.022	-0.011	-1.677	-1.044	0.116	0.679
b1956	b1956 yedQ orf, hypothetical protein [b1956]	0.0268712	-0.157497	0.474254	0.415633	-0.68953	-0.794217	-0.38857	-0.345556	-0.041	0.184	0.0184	0.2942	-0.1252	0.2064	0.1922	0.4582
b1957	b1957 yodC orf, hypothetical protein [b1957]	-0.683226	-0.217825	0.293457	0.670335	-1.75125	-1.66884	-2.29359	-2.20014	-0.401	0.226	0.117	0.592	-0.785	-0.715	0.777	0.912
b1958	b1958 yedI orf, hypothetical protein [b1958]	0.0796489	-0.20807	0.346651	-0.0271596	0.0394385	-0.487452	-0.832731	-1.03985	0.145	0.109	0.625	0.228	-0.373	-0.75	0.488	0.47
b1959	b1959 yedA putative transmembrane subunit [b1959]	-0.159588	0.114388	-0.641609	-0.385158	-0.156422	0.380892	-1.10035	-1.58025	0.348	-0.077	0.414	-0.134	-0.679	-0.715	0.401	-0.21
b1960	b1960 vsr DNA mismatch endonuclease, patch repair protein [b1960]	0.329183	0.36886	0.454888	0.307504	0.663262	0.433675	1.00622	1.1701	0.105	0.112	0.25	-0.019	0.568	0.523	0.174	0.134
b1961	b1961 dcm DNA cytosine methylase [b1961]	0.50558	0.281286	0.470994	0.340538	0.469788	0.352503	0.953427	0.850505	0.198	0.163	0.093	-0.081	0.401	0.429	0.171	0.145
b1962	b1962 yedJ orf, hypothetical protein [b1962]	0.432109	0.0863367	0.380279	0.173185	-0.0625881	-0.259692	0.296771	0.442606	0.132	0.128	0.113	0.103	0.464	0.193	0.241	0.051
b1963	b1963 yedR orf, hypothetical protein [b1963]	-0.0759583	-0.171573	-0.313634	0.170126	0.745808	0.374602	0.39106	-0.298415	0.229	0.501	-0.143	-0.482	0.245	-0.847	-0.495	-0.491
b1964	b1964 b1964 putative outer membrane protein [b1964]	-0.224284	-0.023668	0.123055	0.286394	0.0487431	0.173969	-1.07629	-1.13115	-0.225	0.105	-0.569	0.196	1.434	2.418	1.285	1.446
b1965	b1965 b1965 orf, hypothetical protein [b1965]	-0.706372	-0.412929	-0.180178	-0.0874071	-1.08857	-0.86939	-1.1288	-1.36372	-0.748	-0.185	-0.545	0.228	-1.327	-0.844	-0.03	0.483
b1966	b1966 b1966 putative outer membrane protein [b1966]	-0.79056	-0.106924	-0.444098	-0.217953	-0.639581	-0.159188	-1.46385	-1.11991	-0.567	-0.218	-0.541	0.151	0.637	1.542	0.189	0.646
b1967	b1967 hchA orf, hypothetical protein [b1967]	0.445049	0.133797	0.116485	0.348764	-2.45781	-2.59256	-1.73898	-2.32681	-0.428	0.601	-0.85	0.337	-2.368	-1.577	0.125	1.051
b1968	b1968 yedV putative 2-component sensor protein [b1968]	-0.638076	0.360574	-0.669046	0.321068	-0.853223	0.0716521	0.538055	0.709811	-0.155	0.011	-0.442	-0.296	-1.119	-0.786	-0.028	0.013
b1969	b1969 yedW putative 2-component transcriptional regulator [b1969]	-0.00249009	0.292333	0.0156911	0.244921	-0.381464	-0.394287	0.537685	0.701282	0.154	0.155	0.048	-0.113	-0.524	-0.623	-0.051	0.023
b1970	b1970 yedX orf, hypothetical protein [b1970]	0.765133	0.0202437	0.410763	0.12746	0.404742	0.325635	0.15417	-0.190121	0.345	-0.295	1.728	0.502	1.958	1.028	-0.075	-0.854
b1971	b1971 yedY putative reductase [b1971]	-0.628808	-0.536159	-0.492727	-0.243156	-1.47879	-1.40918	-1.38123	-1.54458	-0.481	-0.134	-0.107	0.118	-0.654	-0.242	0.058	0.249
b1972	b1972 yedZ orf, hypothetical protein [b1972]	-0.899136	-0.33257	-0.3244	-0.101123	-1.63563	-1.21246	-1.06935	-1.25594	-0.667	-0.557	-0.373	0.183	-0.48	-0.169	0.021	0.098
b1973	b1973 yodA orf, hypothetical protein [b1973]	-0.369059	-0.543204	-0.496369	-0.55322	0.771884	0.570962	0.192991	0.128015	0.035	0.316	0.239	0.689	1.069	1.273	-0.291	-0.152
b1974	b1974 yodB putative cytochrome [b1974]	-1.43673	-0.188682	-1.04804	-0.240741	-0.920589	-0.160008	-0.653928	-0.344965	-1.004	-0.527	-1.031	-0.282	-0.577	-0.114	-0.009	0.269
b1976	b1976 mtfA orf, hypothetical protein [b1976]	-0.231915	0.168716	-0.919484	-0.601638	0.13273	0.347391	-0.310907	-0.335997	-0.33	-0.227	-0.375	0.022	-0.208	-0.255	-0.323	-0.192
b1978	b1978 yeeJ putative factor [b1978]	-0.062918	0.286419	-0.254424	0.112839	-0.264784	0.237682	0.284906	0.686396	0.258	0.062	-0.23	0.006	0.065	0.349	0.306	0.172
b1979	b1979 b1979 orf, hypothetical protein [b1979]	-0.520024	-0.284807	-0.576432	-0.557714	0.129617	0.0424254	0.550191	-0.214584	0.407	0.54	-0.803	0.289	0.164	0.399	0.075	0.004
b1980	b1980 b1980 orf, hypothetical protein [b1980]	-1.87274	-0.0856478	-2.37872	-1.06978	-1.1037	0.0905233	-0.195582	-0.12713	-0.12	-0.205	-0.572	-0.7	-0.902	0.56	-0.546	-0.55
b1981	b1981 shiA putative transport protein, shikimate [b1981]	0.582336	0.186936	0.398332	0.34463	0.478577	0.478187	0.526204	-0.201224	0.014	0.354	-0.127	0.052	-0.982	-1.859	-0.209	0.136
b1982	b1982 amn AMP nucleosidase [b1982]	0.0136849	0.143254	0.35702	0.196617	0.00658665	0.227886	0.509453	0.690098	0.114	0.121	0.175	-0.114	0.087	0.119	0.034	-0.075
b1983	b1983 yeeN orf, hypothetical protein [b1983]	0.0449032	0.653365	-0.309201	0.180945	0.160676	0.479835	0.607061	1.65519	-0.028	-0.127	-0.541	0.088	-0.492	-0.49	-0.709	-0.473
b1985	b1985 yeeO orf, hypothetical protein [b1985]	-0.212352	0.0533896	-0.23169	0.0620725	0.159311	0.0951185	0.387145	0.0231528	0.004	0.102	0.027	0.172	0.111	0.283	-0.004	0.089
b1987	b1987 cbl transcriptional regulator cys regulon; accessory regulatory circuit affecting cysM [b1987]	0.175165	0.768243	0.113371	0.188512	0.873493	0.693879	0.628783	0.190997	0.091	-0.162	-0.07	0.553	0.982	1.148	0.498	0.656
b1988	b1988 nac nitrogen assimilation control protein [b1988]	-0.330805	-0.368622	-0.206247	-0.266144	0.123453	0.139992	0.0343358	-0.351727	-0.429	-0.291	1.027	0.95	2.503	2.161	-0.226	-0.218
b1990	b1990 erfK orf, hypothetical protein [b1990]	-0.417576	-0.3458	-0.177741	-0.195553	-1.45328	-1.38547	-0.84648	-0.964418	-0.539	0.098	-0.238	0.182	-0.763	-0.509	-0.2	0.262
b1991	b1991 cobT nicotinate-nucleotide dimethylbenzimidazole-P phophoribosyl transferase [b1991]	0.37136	0.180125	-0.0178669	0.0499157	0.684021	0.70253	1.03678	1.14833	0.27	0.251	0.307	-0.167	0.089	-0.133	-0.095	-0.156
b1992	b1992 cobS cobalamin 5-phosphate synthase [b1992]	0.317155	0.213864	0.394329	0.200386	0.760267	0.74517	1.05603	1.01065	0.354	0.163	0.431	-0.149	0.061	-0.223	-0.05	-0.194
b1993	b1993 cobU cobinamide kinase/cobinamide phosphate guanylyltransferase [b1993]	0.544157	0.129549	0.246494	0.164381	1.02093	0.882026	0.889935	0.983294	0.144	0.098	0.439	-0.249	0.244	-0.372	-0.069	-0.171
b1994	b1994 insH IS5 transposase [b1994]	0.500584	0.0912387	0.504464	0.366132	0.245455	0.0124847	1.13719	0.851392	0.223	0.235	0.192	0.03	0.323	0.247	-0.397	-0.22
b1995	b1995 b1995 orf, hypothetical protein [b1995]	-0.607342	0.281944	-1.56309	-0.548481	-0.405345	0.221075	-1.32096	-1.93092	-0.284	0.455	-0.731	0.066	-1.373	-1.256	-0.537	0.569
b1997	b1997 insC IS2 hypothetical protein [b1997]	0.16829	-0.153521	0.212024	-0.0274966	-0.14788	-0.425279	0.113448	0.110912	0.086	0.289	0.325	0.039	0.105	-0.088	-0.012	0.01
b1998	b1998 b1998 orf, hypothetical protein [b1998]	-0.808254	-0.0461152	-0.839615	-0.147869	-1.02444	-0.556975	-0.903068	-0.457773	-0.34	-0.098	-0.239	0.121	-0.377	-0.207	0.084	0.247
b1999	b1999 yeeP putative histone [b1999]	-0.792563	-0.41062	-0.603377	-0.255393	-0.951152	-0.549003	-0.797654	-0.839135	-0.346	-0.193	-0.329	-0.362	-0.384	-0.48	-0.237	0.316
b2000	b2000 flu outer membrane fluffing protein, similar to adhesin [b2000]	0.210128	-0.654705	-0.0872857	0.325761	-0.67996	-0.614344	-1.211	-0.778323	1.209	-0.127	1.784	-0.48	1.165	-1.283	-0.157	-1.352
b2001	b2001 yeeR orf, hypothetical protein [b2001]	0.486658	-0.174735	0.314059	0.284763	0.263801	-0.116596	0.114936	0.690458	0.718	0.151	1.158	-0.166	0.89	0.076	-0.021	-0.415
b2002	b2002 yeeS putative DNA repair protein, RADC family [b2002]	-0.574386	-0.533969	-0.213503	-0.11226	-0.426833	-0.164448	0.0627527	0.293373	0.256	0.036	0.431	-0.247	0.121	0.133	-1.034	-0.92
b2003	b2003 yeeT orf, hypothetical protein [b2003]	-1.82475	-2.39464	-2.45451	-0.605579	-1.07949	0.102133	-0.209137	-0.973738	-0.357	-0.635	-1.29	-1.548	-1.068	-0.887	-1.315	-1.152
b2004	b2004 yeeU putative structural protein [b2004]	-3.28702	-1.46891	-3.84521	-1.36849	-1.34246	0.628016	-1.12647	-1.83646	-0.107	-0.361	1.279	-0.268	-0.323	-0.531	-0.612	-1.969
b2005	b2005 yeeV orf, hypothetical protein [b2005]	-0.92236	-0.961492	-0.628038	-1.44992	0.418048	0.741162	0.803115	0.771402	0.262	-0.071	0.1	0.092	1.16	-1.176	0.594	0.293
b2006	b2006 yeeW orf, hypothetical protein [b2006]	-1.16176	0.0235062	-1.04791	-0.278891	-0.615945	-0.485582	0.242428	0.756374	-0.363	-0.733	-0.647	-0.753	-0.305	-0.847	-0.309	-0.466
b2007	b2007 yeeX putative alpha helix protein [b2007]	-0.0984732	-0.31877	0.124647	0.0661113	-0.622914	-0.78636	0.682679	0.113772	-0.059	0.264	-0.266	0.037	-0.498	-0.536	-0.597	-0.4
b2008	b2008 yeeA orf, hypothetical protein [b2008]	-0.382541	-0.101987	-0.424366	-0.0280521	-0.493785	-0.336491	-0.162629	-0.397166	-0.1448	-0.2334	-0.2538	-0.2272	-0.2006	-0.3024	0.0848	-0.1094
b2009	b2009 sbmC SbmC protein [b2009]	-0.289447	-0.498574	-0.170066	-0.379682	-1.59812	-1.47362	-1.23591	-1.27967	-0.106	0.126	-0.036	-0.046	-0.241	0.016	0.159	0.144
b2010	b2010 dacD penicillin binding protein 6b [b2010]	-0.680354	-0.0884171	-0.566302	-0.162488	-0.553831	-0.245756	-0.210966	-0.0558125	-0.097	-0.049	-0.224	0.012	-0.043	-0.041	-0.257	-0.239
b2011	b2011 sbcB exonuclease I, 3 --> 5 specific; deoxyribophosphodiesterase [b2011]	0.186064	0.112496	0.438349	0.361524	0.453435	0.368214	0.766192	0.586364	0.1	0.033	0.151	0.07	0.174	0.091	-0.11	0.031
b2012	b2012 yeeD orf, hypothetical protein [b2012]	0.163312	-0.0530613	-0.0117649	-0.05622	0.375363	0.0722278	-0.402929	-1.25234	0.314	0.188	-0.265	0.421	-1.357	-1.1	0.332	0.566
b2013	b2013 yeeE putative transport system permease protein [b2013]	-0.227403	-0.160584	-0.433544	-0.341804	0.437511	0.281908	-1.02249	-1.48251	0.136	-0.117	-0.325	0.004	-1.784	-1.797	0.361	0.235
b2014	b2014 yeeF putative amino acid/amine transport protein [b2014]	-0.267694	0.176888	0.287935	0.274041	0.0170734	0.38019	0.00446568	0.0160306	0.044	-0.254	-0.312	-0.001	-0.183	0.067	0.279	0.196
b2015	b2015 yeeY putative transcriptional regulator LYSR-type [b2015]	-0.380752	-0.206938	-0.210182	-0.176022	-1.14806	-1.10556	-0.609935	-0.819799	-0.05	0.242	-0.116	0.108	0.046	-0.069	-0.033	0.11
b2016	b2016 yeeZ putative enzyme of sugar metabolism [b2016]	0.327153	0.374847	0.117407	0.0105059	-0.731154	-0.544287	0.504925	0.895855	0.399	0.423	-0.021	-0.036	0.129	0.238	0.027	0.117
b2017	b2017 yefM orf, hypothetical protein [b2017]	0.188789	0.491112	-0.243204	-0.00949319	-0.321739	-0.368057	0.370751	0.555525	0.626	0.486	-0.182	-0.224	-0.186	-0.077	-0.192	-0.131
b2019	b2019 hisG ATP phosphoribosyltransferase [b2019]	0.831272	1.59876	0.443996	0.56122	0.491689	0.522512	0.194883	0.382903	0.843	1.054	-0.731	-0.388	0.369	0.665	0.077	0.248
b2020	b2020 hisD L-histidinal:NAD+ oxidoreductase; L-histidinol:NAD+ oxidoreductase [b2020]	0.942836	1.55861	0.640816	0.301916	0.384751	0.502647	-0.122686	-0.0219853	1.096	1.176	-0.475	-0.345	0.666	0.993	0.408	0.437
b2021	b2021 hisC histidinol-phosphate aminotransferase [b2021]	0.865979	1.46159	0.65626	0.449741	0.521289	0.620671	-0.167753	-0.252942	0.846	0.878	-0.76	-0.607	0.39	0.814	0.492	0.385
b2022	b2022 hisB imidazoleglycerolphosphate dehydratase and histidinol-phosphate phosphatase [b2022]	0.779071	1.29279	0.540795	0.425698	0.386864	0.629261	0.277096	0.150445	0.936	0.956	-0.69	-0.649	0.471	0.728	0.301	0.135
b2023	b2023 hisH glutamine amidotransferase subunit of heterodimer with HisF = imidazole glycerol phosphate synthase holoenzyme [b2023]	0.922285	1.39627	0.653413	0.50125	0.767964	0.901879	0.648403	0.562688	0.828	0.945	-0.684	-0.646	0.397	0.814	0.384	0.337
b2024	b2024 hisA N- [b2024]	0.999061	1.51295	0.541352	0.468022	0.959935	0.781851	0.737346	0.992178	0.787	0.655	-0.67	-0.651	0.283	0.529	0.404	0.235
b2025	b2025 hisF imidazole glycerol phosphate synthase subunit in heterodimer with HisH = imidazole glycerol phsphate synthase holoenzyme [b2025]	1.02464	1.66325	0.522503	0.539594	0.758923	0.867375	0.509845	0.454409	0.904	0.826	-0.854	-0.68	0.548	0.899	0.322	0.229
b2026	b2026 hisI phosphoribosyl-amp cyclohydrolase; phosphoribosyl-ATP pyrophosphatase [b2026]	0.929097	1.66732	0.621296	0.590284	0.928517	1.14314	0.511139	0.771671	0.96	1.08	-0.677	-0.283	0.949	1.314	0.216	0.292
b2027	b2027 cld regulator of length of O-antigen component of lipopolysaccharide chains [b2027]	-0.0141293	0.0771343	0.215062	0.0453553	0.135093	0.27869	-0.203018	-0.269471	0.037	0.11	0.239	0.259	-0.621	-0.799	0.39	0.365
b2028	b2028 ugd UDP-glucose 6-dehydrogenase [b2028]	-0.225916	0.0759516	-0.320027	-0.422107	-0.899588	-1.04773	-0.755147	-0.610313	-0.168	-0.225	-0.248	0.103	-0.286	-0.215	2.282	1.958
b2029	b2029 gnd gluconate-6-phosphate dehydrogenase, decarboxylating [b2029]	-1.22039	0.474953	-0.550548	0.358942	-0.972597	0.144406	-0.655152	0.195449	-0.288	-0.269	-0.685	-0.313	-1.562	-1.053	-0.135	-0.18
b2031	b2031 b2031 putative creatinase [b2031]	0.495015	0.431707	0.422191	0.759668	1.10487	1.225	0.754056	0.461001	0.17	-0.106	0.111	0.198	0.3	0.197	0.278	0.289
b2032	b2032 wbbK putative glucose transferase [b2032]	0.437352	0.746237	0.241479	0.629743	1.46443	1.62729	0.693834	0.905565	0.24	-0.265	0.066	0.077	0.109	0.148	0.324	0.283
b2033	b2033 wbbJ putative O-acetyl transferase [b2033]	-0.0357995	0.662463	-0.0631296	0.493102	1.25556	1.47237	0.623607	0.660449	-0.142	-0.314	-0.399	-0.306	-0.641	-0.194	0.275	0.128
b2034	b2034 wbbI putative Galf transferase [b2034]	0.336358	0.494908	0.316626	0.626662	1.02574	1.19391	0.699976	0.594375	0.094	0.097	0.141	0.199	0.096	0.399	0.199	0.252
b2035	b2035 rfc O-antigen polymerase [b2035]	0.405953	0.470815	0.425085	0.605472	1.61724	1.46723	0.351853	0.433202	0.246	-0.072	0.429	0.248	0.533	0.267	0.995	0.812
b2036	b2036 glf UDP-galactopyranose mutase [b2036]	0.393628	0.252693	0.735124	0.469425	1.21175	0.948203	0.445253	0.395256	0.063	-0.011	0.269	0.206	0.586	0.368	0.456	0.552
b2037	b2037 rfbX putative O-antigen transporter [b2037]	-0.497684	0.744441	-0.189264	0.696777	0.420678	0.987731	0.35464	0.61607	-0.409	-0.741	-0.577	-0.328	-0.466	-0.499	0.288	0.303
b2038	b2038 rfbC dTDP-6-deoxy-D-glucose-3,5 epimerase [b2038]	0.0705159	0.483625	0.21987	0.412874	0.602322	0.926853	0.493822	0.773285	-0.118	-0.142	0.144	0.302	0.281	0.15	0.425	0.56
b2039	b2039 rfbA glucose-1-phosphate thymidylyltransferase [b2039]	0.262526	0.403149	0.279951	0.512145	0.723604	0.793337	0.570376	0.415175	0.077	0.077	-0.006	0.074	-0.044	-0.078	0.338	0.244
b2040	b2040 rfbD dTDP-6-deoxy-L-mannose-dehydrogenase [b2040]	0.32509	0.383924	0.36275	0.267974	0.40138	0.294176	0.32605	0.0992006	0.14	0.049	0.179	0.047	0.403	0.258	0.472	0.401
b2041	b2041 rfbB dTDP-glucose 4,6 dehydratase [b2041]	0.36053	0.216194	0.332252	0.331997	0.338439	0.143318	0.236536	0.10319	0.299	0.165	0.077	-0.065	0.181	0.111	0.501	0.252
b2042	b2042 galF homolog of Salmonella UTP--glucose-1-P uridyltransferase, probably a UDP-gal transferase [b2042]	0.0304487	0.117439	0.344343	0.403444	-0.388505	-0.299883	0.185682	0.145515	-0.152	0.056	-0.212	0.182	-0.101	-0.021	0.19	0.397
b2043	b2043 wcaM orf, hypothetical protein [b2043]	-0.662465	0.115886	-0.492903	0.296158	-0.170555	0.185639	0.876281	0.879166	-0.036	0.181	0.744	0.363	0.568	1.11	0.933	0.771
b2044	b2044 wcaL putative colanic acid biosynthesis glycosyl transferase [b2044]	-0.605593	-0.641233	-0.422939	-0.34937	-0.132872	0.210326	0.488796	-0.536968	-0.034	0.201	-0.27	-0.301	0.374	-0.67	2.276	2.137
b2045	b2045 wcaK putative galactokinase [b2045]	0.433215	-1.16367	-0.0468934	-0.650968	0.0835124	-0.0927404	0.521806	0.329666	0.233	0.187	0.62	0.272	0.442	-0.533	2.254	1.764
b2046	b2046 wzxC probable export protein [b2046]	-0.527851	-0.923588	-0.74614	-0.629625	1.12811	1.35137	0.598298	0.533278	0.258	0.066	-0.976	-0.536	-0.076	0.019	2.419	2.438
b2047	b2047 wcaJ putative colanic acid biosynthsis UDP-glucose lipid carrier transferase [b2047]	-0.250909	-1.33246	0.452471	-0.81884	0.467035	0.306339	0.297425	-0.082865	0.53	0.32	0.198	-0.371	0.208	-0.443	2.773	2.136
b2048	b2048 cpsG phosphomannomutase [b2048]	-3.3668	-1.05649	-4.12824	-1.22132	-1.46449	0.667738	-0.0313556	-0.651638	0.163	0.545	-0.167	0.343	-0.269	-1.678	3.139	2.674
b2049	b2049 cpsB mannose-1-phosphate guanyltransferase [b2049]	0.390106	0.139206	-0.0751241	0.166332	0.0530085	0.367522	0.851513	0.760788	0.287	0.305	0.666	0.219	0.075	-0.529	2.625	1.86
b2050	b2050 wcaI putative colanic biosynthesis glycosyl transferase [b2050]	-0.282903	-0.224213	-0.628175	0.110312	-0.210539	-0.243415	0.0555149	-0.0352967	-0.092	-0.068	0.336	-0.144	0.428	-0.427	3.034	2.376
b2051	b2051 gmm GDP-mannose mannosyl hydrolase [b2051]	-0.0231642	-0.780007	-0.242259	-0.631572	0.428643	0.129493	0.0641466	0.163188	0.188	0.307	-0.378	0.621	-0.487	-0.913	3.934	3.214
b2052	b2052 fcl putative nucleotide di-P-sugar epimerase or dehydratase [b2052]	-0.111296	-0.0135644	-0.424799	-0.470508	0.357463	0.235444	0.396712	-1.57217	-0.26	-0.014	0.212	0.026	-0.229	-0.271	3.897	3.334
b2053	b2053 gmd GDP-D-mannose dehydratase [b2053]	-1.32125	-0.158178	-1.87849	-0.12125	-1.08822	0.245918	-0.484011	-0.72408	-0.365	0.497	-0.456	-1.004	-1.273	-0.524	3.757	2.84
b2054	b2054 wcaF putative transferase [b2054]	-0.542351	0.649616	-0.802564	-0.632411	0.123782	0.234927	0.569005	-0.354685	-0.202	-0.058	-0.186	-0.517	-0.317	-1.822	2.898	1.969
b2055	b2055 wcaE putative colanic acid biosynthesis glycosyl transferase [b2055]	0.202476	-0.874724	-0.515691	-0.515415	0.626259	0.471157	0.350262	-1.21719	-0.273	0.678	-0.583	-1.72	-0.83	-1.531	3.704	3.347
b2056	b2056 wcaD putative colanic acid polymerase [b2056]	-0.39978	-1.31828	-0.920365	-1.06277	0.340915	0.167769	0.0196305	-1.52001	-0.474	0.695	-0.275	0.693	-0.431	-0.866	3.826	3.388
b2057	b2057 wcaC putative glycosyl transferase [b2057]	-0.12407	-0.754878	0.266298	-0.52806	0.139655	-0.110676	0.898775	0.162999	-0.464	-0.782	0.42	0.163	0.263	-0.911	2.565	1.819
b2058	b2058 wcaB putative transferase [b2058]	0.0802554	-1.0122	-0.248377	-1.09822	0.678266	0.224338	0.850779	-1.34559	0.045	0.418	-0.449	0.073	-0.154	0.554	3.032	2.652
b2059	b2059 wcaA putative regulator [b2059]	0.374023	-0.428607	0.0477812	-0.193393	-0.0891014	0.0171992	0.159764	-1.48543	-0.54	-0.057	0.4	-0.279	0.558	0.331	3.536	2.634
b2060	b2060 wzc orf, hypothetical protein [b2060]	-0.927888	-0.578531	-0.873795	-0.95195	-0.369165	0.495846	0.284118	-0.467009	-0.1874	0.0896	-0.365	-0.885	-0.8602	-0.6316	3.2282	2.6132
b2061	b2061 wzb probable protein-tyrosine-phosphatase [b2061]	-0.333466	-0.405837	-0.68017	-0.100947	0.49024	0.471561	0.670403	-0.397828	0.106	0.244	-0.288	-1.221	-0.723	-1.497	3.718	3.271
b2062	b2062 wza putative polysaccharide export protein [b2062]	-0.225056	-0.78474	-0.573621	-1.47775	0.481915	0.773959	0.254387	-1.39192	0.581	0.984	-0.478	-1.483	-1.687	-1.09	3.999	3.882
b2063	b2063 yegH putative transport protein [b2063]	-0.288621	-0.418717	0.16223	0.104507	-0.295924	-0.427286	-0.525204	-0.719833	0.062	0.019	0.219	0.049	-0.325	-0.29	0.476	0.529
b2064	b2064 asmA suppressor of ompF assembly mutants [b2064]	0.0699194	0.259982	-0.21168	0.0432685	0.467144	0.580415	0.385985	0.541705	-0.234	-0.191	-0.32	-0.326	-0.142	-0.225	-0.544	-0.463
b2065	b2065 dcd 2-deoxycytidine 5-triphosphate deaminase [b2065]	0.486347	0.384213	-0.0525181	-0.0418318	0.986453	0.953826	0.778297	0.95822	0.284	0.145	0.096	-0.182	0.081	0.023	-0.242	-0.333
b2066	b2066 udk uridine/cytidine kinase [b2066]	0.0614551	0.0753461	0.24297	0.290849	-0.0853836	0.335482	0.361475	0.137833	0.059	-0.187	-0.564	-0.221	-0.113	-0.077	-0.341	-0.112
b2067	b2067 yegE putative sensor-type protein [b2067]	0.374882	-0.240881	0.267809	-0.0754506	0.48657	0.275355	-0.0696873	-0.340345	-0.833	-0.671	-0.034	0.146	-0.486	-0.475	-0.571	-0.601
b2068	b2068 alkA 3-methyl-adenine DNA glycosylase II, inducible [b2068]	0.198564	-0.203124	0.246069	0.139815	-0.426248	-0.269867	-0.276735	-0.141195	0.027	-0.016	0.222	0.157	0.174	0.243	0.228	0.231
b2069	b2069 yegD putative heat shock protein [b2069]	0.756926	-0.212588	1.13188	0.338892	0.814056	0.17548	-0.0955342	0.467574	0.434	0.18	0.689	0.105	0.518	0.548	0.149	0.32
b2070	b2070 yegI putative chaperonin [b2070]	0.523282	0.033764	0.558988	0.217121	0.524475	0.207646	0.0845646	-0.0443054	0.456	0.088	0.19	0.048	0.546	0.357	0.173	0.169
b2071	b2071 yegJ orf, hypothetical protein [b2071]	0.0218384	0.0613236	0.0415267	0.0518296	0.120584	0.0544116	-0.152291	-0.128334	0.089	0.213	-0.021	-0.073	-1.142	-1.715	-0.852	-0.031
b2072	b2072 yegK orf, hypothetical protein [b2072]	-0.460416	-0.441993	-0.785274	-0.498171	-0.0496503	-0.0196891	-0.0850359	-0.798979	0.016	0.291	-0.143	0.237	0.303	0.346	-0.196	0.791
b2073	b2073 yegL orf, hypothetical protein [b2073]	0.596915	-0.146482	0.700331	-0.0695312	0.801147	0.200093	-0.37264	-0.42156	0.28	0.054	0.278	0.771	-1.053	-1.849	0.436	0.141
b2074	b2074 mdtA putative membrane protein [b2074]	-0.0332821	-0.348368	0.310036	-0.145409	-0.331918	-0.289714	-0.763251	-0.94254	-0.232	0.004	0.114	0.106	0.192	0.272	0.487	0.74
b2075	b2075 mdtB orf, hypothetical protein [b2075]	0.531154	-0.431254	0.625691	-0.0648024	0.524001	-0.0747325	-0.303771	-0.563271	-0.152	-0.071	0.418	0.146	0.432	0.359	0.678	1.04
b2076	b2076 mdtC orf, hypothetical protein [b2076]	0.596842	-0.292461	0.513556	-0.0195802	0.423441	-0.0608306	-0.545299	-0.471714	0.026	-0.022	0.537	0.348	0.443	0.35	0.615	0.955
b2077	b2077 mdtD putative transport protein [b2077]	-0.256487	-0.526122	0.03419	-0.132626	-0.0380907	-0.196423	-0.541215	-0.414729	-0.064	0.079	0.23	0.348	0.294	0.352	0.605	0.923
b2078	b2078 baeS sensor protein [b2078]	0.381257	-0.26535	0.951235	0.208187	0.000569769	-0.214257	0.350347	-0.106892	0.239	0.332	0.331	0.136	0.59	0.628	0.538	0.698
b2079	b2079 baeR transcriptional response regulatory protein [b2079]	-0.644815	-0.222507	-0.130091	-0.0875324	-1.22677	-1.03213	-0.620235	-0.376185	-0.314	0.016	-0.231	0.162	0.056	0.164	-0.456	-0.102
b2080	b2080 yegP orf, hypothetical protein [b2080]	-0.108202	-0.364553	0.279721	0.174818	-2.08232	-2.29316	-2.54394	-3.14556	-0.88	-0.025	-0.375	0.803	-1.496	-0.675	0.088	1.149
b2081	b2081 yegQ orf, hypothetical protein [b2081]	-0.0689758	-0.104996	0.360167	0.179306	-0.56378	-0.533348	-0.854941	-1.03964	0.268	0.131	0.068	0.176	0.787	0.765	0.416	0.411
b2082	b2082 ogrK prophage P2 ogr protein [b2082]	0.853355	0.276992	0.40245	-0.0672244	0.755876	0.76501	0.876729	1.14285	0.617	0.194	0.419	0.165	0.63	0.512	-0.327	-0.331
b2084	b2084 b2084 orf, hypothetical protein [b2084]	1.1072	0.212384	0.918555	0.26263	0.650307	0.396586	1.25084	1.07537	0.37	0.677	-0.125	-0.27	-0.667	-1.231	-0.358	-0.292
b2085	b2085 yegR orf, hypothetical protein [b2085]	0.842887	-0.0253653	0.667158	-0.00845528	0.260451	0.178975	1.60064	1.1748	0.214	0.474	-0.573	-0.384	-1.773	-1.818	-0.721	-0.656
[truncated: 2,266 more rows]
